# Supplementary material for: Depressive patient‐derived GABA interneurons reveal abnormal neural activity associated with HTR2C
Source: EMBO Mol Med. 2022 Nov 14;15(1):e16364. doi: 10.15252/emmm.202216364 (PMC9832822; doi:10.15252/emmm.202216364)
Supplement: Supplementary file 5 — Source Data for Expanded View [file EMMM-15-e16364-s012.zip]

Archive with 4 entries (4 files):
- Figure EV1.zip
- Figure EV2.zip
- Figure EV4.zip
- Figure EV5.zip
