# Supplementary material for: Depressive patient‐derived GABA interneurons reveal abnormal neural activity associated with HTR2C
Source: EMBO Mol Med. 2022 Nov 14;15(1):e16364. doi: 10.15252/emmm.202216364 (PMC9832822; doi:10.15252/emmm.202216364)
Supplement: Supplementary file 7 — Source Data for Figure 1 [file EMMM-15-e16364-s003.zip]

Archive with 72 entries (65 files):
- Figure 1/
- __MACOSX/._Figure 1
- Figure 1/1G and H/
- __MACOSX/Figure 1/._1G and H
- Figure 1/Informed consent/
- __MACOSX/Figure 1/._Informed consent
- Figure 1/1L/
- __MACOSX/Figure 1/._1L
- Figure 1/1E/
- __MACOSX/Figure 1/._1E
- Figure 1/1C/
- __MACOSX/Figure 1/._1C
- Figure 1/1J/
- __MACOSX/Figure 1/._1J
- Figure 1/1G and H/statistics results.pzfx
- __MACOSX/Figure 1/1G and H/._statistics results.pzfx
- Figure 1/Informed consent/σêÿΦ╛ë.jpg
- __MACOSX/Figure 1/Informed consent/._σêÿΦ╛ë.jpg
- Figure 1/Informed consent/Σ╗¥ΦïÅσîù.jpg
- __MACOSX/Figure 1/Informed consent/._Σ╗¥ΦïÅσîù.jpg
- Figure 1/Informed consent/μ£▒Φìú.jpg
- __MACOSX/Figure 1/Informed consent/._μ£▒Φìú.jpg
- Figure 1/Informed consent/Σ╕üτæ₧Θ¥Æ.jpg
- __MACOSX/Figure 1/Informed consent/._Σ╕üτæ₧Θ¥Æ.jpg
- Figure 1/Informed consent/ΘÆ▒Σ║Üσà░.jpg
- __MACOSX/Figure 1/Informed consent/._ΘÆ▒Σ║Üσà░.jpg
- Figure 1/Informed consent/τ1⁄41⁄4Σ╕ÇΘí╡.jpg
- __MACOSX/Figure 1/Informed consent/._τ1⁄41⁄4Σ╕ÇΘí╡.jpg
- Figure 1/Informed consent/τÄïτ¢¢.jpg
- __MACOSX/Figure 1/Informed consent/._τÄïτ¢¢.jpg
- Figure 1/Informed consent/μ▒¬τÄ▓.jpg
- __MACOSX/Figure 1/Informed consent/._μ▒¬τÄ▓.jpg
- Figure 1/Informed consent/τùàΣ║║Σ┐íμü».xlsx
- __MACOSX/Figure 1/Informed consent/._τùàΣ║║Σ┐íμü».xlsx
- Figure 1/Informed consent/Φ«╕μÿáμóà.jpg
- __MACOSX/Figure 1/Informed consent/._Φ«╕μÿáμóà.jpg
- Figure 1/Informed consent/Φöíμ£êΘ¥Ö.jpg
- __MACOSX/Figure 1/Informed consent/._Φöíμ£êΘ¥Ö.jpg
- Figure 1/1L/statistics results.pzfx
- __MACOSX/Figure 1/1L/._statistics results.pzfx
- Figure 1/1L/D65 SST ratio.xlsx
- __MACOSX/Figure 1/1L/._D65 SST ratio.xlsx
- Figure 1/1E/iht-03&SA5-3 sholl.xlsx
- __MACOSX/Figure 1/1E/._iht-03&SA5-3 sholl.xlsx
- Figure 1/1E/RC01001-C SHOLL.xlsx
- __MACOSX/Figure 1/1E/._RC01001-C SHOLL.xlsx
- Figure 1/1E/SA004.xlsx
- __MACOSX/Figure 1/1E/._SA004.xlsx
- Figure 1/1E/morophology results.pzfx
- __MACOSX/Figure 1/1E/._morophology results.pzfx
- Figure 1/1E/RC01001-A SHOLL.xlsx
- __MACOSX/Figure 1/1E/._RC01001-A SHOLL.xlsx
- Figure 1/1E/SA005-1 SHOLL.xlsx
- __MACOSX/Figure 1/1E/._SA005-1 SHOLL.xlsx
- Figure 1/1E/NC3-1 SHOLL.xlsx
- __MACOSX/Figure 1/1E/._NC3-1 SHOLL.xlsx
- Figure 1/1E/SA008-3Γæí.xlsx
- __MACOSX/Figure 1/1E/._SA008-3Γæí.xlsx
- Figure 1/1E/IMR90-4.xlsx
- __MACOSX/Figure 1/1E/._IMR90-4.xlsx
- Figure 1/1E/SA007 SHOLL.csv
- __MACOSX/Figure 1/1E/._SA007 SHOLL.csv
- Figure 1/1E/SA006 neuron.csv
- __MACOSX/Figure 1/1E/._SA006 neuron.csv
- Figure 1/1E/SA008-3Γæá.xlsx
- __MACOSX/Figure 1/1E/._SA008-3Γæá.xlsx
- Figure 1/1C/GABA ratio.xlsx
- __MACOSX/Figure 1/1C/._GABA ratio.xlsx
- Figure 1/1C/GABA+.pzfx
- __MACOSX/Figure 1/1C/._GABA+.pzfx
- Figure 1/1J/statistics results.pzfx
- __MACOSX/Figure 1/1J/._statistics results.pzfx
