# Supplementary material for: Depressive patient‐derived GABA interneurons reveal abnormal neural activity associated with HTR2C
Source: EMBO Mol Med. 2022 Nov 14;15(1):e16364. doi: 10.15252/emmm.202216364 (PMC9832822; doi:10.15252/emmm.202216364)
Supplement: Supplementary file 7 — Source Data for Figure 1 [file EMMM-15-e16364-s003.zip › Figure 1/Informed consent/τùàΣ║║Σ┐íμü».xlsx]

## Sheet: Sheet1
	床号	出生年月	病人姓名	编号	性别	年龄	采血管来源	ficoll新旧	操作人	血细胞数目(x10^6/ml)	冻存数	冻存细胞密度（每管）	冻存位置
	9	19640518	丁瑞青	SA004	男	53	医院来院	旧	JH	2.95	2	1.6x10^6	1-A-77,1-A-78
	20170830
	15	19741002	汪玲	SA005	女	43	脑科医院	新	LY	1.1	3
	9	19831007	王盛	SA006	男	34	脑科医院	新	LY	2.5	5
	11	19840216	仝苏北	SA007	男	33	自备	新	JH	4.1	6
	25	19420120	刘辉	SA008	男	53	自备	旧	JH	1.6	4
