# Supplementary material for: Depressive patient‐derived GABA interneurons reveal abnormal neural activity associated with HTR2C
Source: EMBO Mol Med. 2022 Nov 14;15(1):e16364. doi: 10.15252/emmm.202216364 (PMC9832822; doi:10.15252/emmm.202216364)
Supplement: Supplementary file 7 — Source Data for Figure 1 [file EMMM-15-e16364-s003.zip › Figure 1/1L/D65 SST ratio.xlsx]

## Sheet: Sheet1
NC3-1 D65					SA004-1 D65					SA005-1 D65
	MAP2	SST	SST/MAP2			MAP2	SST	SST/MAP2			MAP2	SST	SST/MAP2
1	74	6	8.10811		1	29	1	3.44828		1	19	3	15.7895
2	105	8	7.61905		2	33	1	3.0303		2	24	2	8.33333
3	58	6	10.3448		3	29	2	6.89655		3
4	37	5	13.5135		4	53	4	7.54717		4	33	2	6.06061
5	35	3	8.57143		5	105	3	2.85714		5	47	3	6.38298
6	22	6	27.2727		6	103	5	4.85437		6	61	1	1.63934
7	81	9	11.1111		7	20	3	15		7	23	1	4.34783
8	50	5	10		8	48	4	8.33333		8	63	2	3.1746
9	50	6	12		9	43	2	4.65116		9	79	4	5.06329
10	35	5	14.2857		10	89	8	8.98876		10	68	4	5.88235
					11	21	6	28.5714		11	51	1	1.96078
					12	178	8	4.49438
					13	47	3	6.38298
					14	191	6	3.14136
					15	101	7	6.93069
SA007-2 D65					IMR90-4 D65					RC01001-A D65
	MAP2	SST	SST/MAP2			MAP2	SST	SST/MAP2			MAP2	SST	SST/MAP2
1	47	5	10.6383		1	93	5	5.37634		1	29	4	13.7931
2	46	3	6.52174		2	34	4	11.7647		2
3	71	5	7.04225		3	73	8	10.9589		3
4	48	4	8.33333		4	64	4	6.25		4	35	3	8.57143
5	95	4	4.21053		5	32	5	15.625		5	71	7	9.85915
6	60	6	10		6	47	9	19.1489		6	98	10	10.2041
7	38	6	15.7895		7	83	5	6.0241		7	125	8	6.4
8	170	6	3.52941		8	105	8	7.61905		8	123	11	8.94309
9	57	2	3.50877		9	70	7	10		9	43	8	18.6047
10	58	3	5.17241		10	71	6	8.4507		10	56	7	12.5
11	70	3	4.28571		11	115	9	7.82609		11	50	6	12
12	36	4	11.1111		12	24	4	16.6667		12	104	6	5.76923
					13	81	17	20.9877		13	32	5	15.625
					14	71	12	16.9014		14	9	2	22.2222
					15	127	17	13.3858		15	10	1	10
										16	38	6	15.7895
										17	114	3	2.63158
										18	46	3	6.52174
										19	16	2	12.5
										20	21	5	23.8095
