# Supplementary material for: Depressive patient‐derived GABA interneurons reveal abnormal neural activity associated with HTR2C
Source: EMBO Mol Med. 2022 Nov 14;15(1):e16364. doi: 10.15252/emmm.202216364 (PMC9832822; doi:10.15252/emmm.202216364)
Supplement: Supplementary file 7 — Source Data for Figure 1 [file EMMM-15-e16364-s003.zip › Figure 1/1E/iht-03&SA5-3 sholl.xlsx]

## Sheet: Sheet1
iht-03	D36	1	2	3	4	5	6	7	8	9	10	11	12	13	14	15	16	17	18	19	20	21	22	23	24	25	26	27	28	29	30	31	32	33	34	35	36	1	2	3	4	5	6	7	8	9	10	11	12
	Radius	Inters.
	10	2	3	3	2	2	2	2	2	2	2	2	2	2	2	2	3	2	2	2	2	2	3	2	2	2	2	2	2	3	2	2	2	2	2	2	2	2	2	2	3	2	2	2	2	2	2	3	2
	20	2	3	3	2	2	2	2	2	2	2	2	3	2	2	2	3	2	2	2	2	2	2	2	2	3	2	2	2	3	2	2	2	2	2	2	2	2	2	2	2	2	2	3	2	2	2	3	2
	30	2	2	3	2	2	2	3	2	3	2	2	3	2	2	2	2	2	2	2	2	2	3	2	2	2	2	2	2	3	2	2	2	2	2	2	2	2	2	2	3	2	2	2	2	2	2	3	2
	40	4	2	3	2	2	2	3	2	2	2	2	2	2	2	2	2	2	2	2	2	2	2	2	2	2	2	2	2	3	2	2	2	2	2	2	2	2	2	2	2	2	2	2	2	2	2	3	2
	50	3	2	2	1	2	2	2	2	2	2	2	2	2	2	2	2	2	2	2	2	2	2	2	2	2	3	3	1	4	2	2	2	1	2	1	1	2	2	2	2	2	2	2	3	3	1	4	2
	60	2	2	2	1	1	2	2	1	2	1	2	2	2	2	1	2	2	2	2	2	2	2	2	2	2	2	3	1	3	2	2	2	1	2	1	1	2	2	2	2	2	2	2	2	3	1	3	2
	70	2	2	0	1	1	2	2	1	2	1	2	1	2	2	1	2	2	1	2	2	2	2	2	2	2	2	2	1	1	2	2	2	1	2	1	1	2	2	2	2	2	2	2	2	2	1	1	2
	80	2	1	0	1	1	2	2	1	1	1	2	1	1	2	1	1	2	1	2	1	2	1	2	2	2	2	2	1	1	2	2	2	1	2	1	1	2	1	2	1	2	2	2	2	2	1	1	2
	90	2	1	0	1	1	2	1	1	1	1	0	1	1	2	1	1	2	1	2	1	2	1	2	2	1	0	2	1	0	1	1	2	1	1	1	1	2	1	2	1	2	2	1	0	2	1	0	1
	100	1	1	0	1	1	1	1	1	1	1	0	0	1	2	1	1	1	1	2	1	2	1	1	2	1	0	1	1	0	1	1	2	1	1	1	1	2	1	2	1	1	2	1	0	1	1	0	1
	110	1	1	0	1	1	1	1	1	1	1	0	0	1	0	1	1	1	1	2	1	2	1	1	1	1	0	1	1	0	1	1	2	1	0	1	1	2	1	2	1	1	1	1	0	1	1	0	1
	120	0	1	0	0	1	1	1	0	0	0	0	0	1	0	1	1	1	1	1	1	2	1	0	1	1	0	1	1	0	1	1	2	1	0	1	1	1	1	2	1	0	1	1	0	1	1	0	1
	130	0	1	0	0	1	1	1	0	0	0	0	0	1	0	1	1	1	1	1	1	1	1	0	1	1	0	1	1	0	1	1	1	1	0	1	1	1	1	1	1	0	1	1	0	1	1	0	1
	140	0	1	0	0	1	1	1	0	0	0	0	0	1	0	1	1	1	1	1	1	1	1	0	1	1	0	1	1	0	1	1	1	1	0	1	1	1	1	1	1	0	1	1	0	1	1	0	1
	150	0	1	0	0	1	1	1	0	0	0	0	0	1	0	1	1	1	1	1	1	1	1	0	1	1	0	0	1	0	1	1	1	1	0	0	0	1	1	1	1	0	1	1	0	0	1	0	1
	160	0	1	0	0	1	1	1	0	0	0	0	0	1	0	0	1	0	1	1	1	1	1	0	1	1	0	0	1	0	1	1	0	1	0	0	0	1	1	1	1	0	1	1	0	0	1	0	1
	170	0	1	0	0	1	1	1	0	0	0	0	0	1	0	0	1	0	1	0	1	1	1	0	1	1	0	0	1	0	1	1	0	1	0	0	0	0	1	1	1	0	1	1	0	0	1	0	1
	180	0	2	0	0	1	1	1	0	0	0	0	0	1	0	0	0	0	0	0	1	1	0	0	1	1	0	0	1	0	1	0	0	1	0	0	0	0	1	1	0	0	1	1	0	0	1	0	1
	190	0	2	0	0	0	0	1	0	0	0	0	0	1	0	0	0	0	0	0	1	1	0	0	1	1	0	0	1	0	0	0	0	1	0	0	0	0	1	1	0	0	1	1	0	0	1	0	0
	200	0	1	0	0	0	0	1	0	0	0	0	0	1	0	0	0	0	0	0	0	1	0	0	1	1	0	0	1	0	0	0	0	1	0	0	0	0	0	1	0	0	1	1	0	0	1	0	0
	210	0	0	0	0	0	0	1	0	0	0	0	0	1	0	0	0	0	0	0	0	1	0	0	1	1	0	0	1	0	0	0	0	1	0	0	0	0	0	1	0	0	1	1	0	0	1	0	0
	220	0	0	0	0	0	0	0	0	0	0	0	0	1	0	0	0	0	0	0	0	1	0	0	1	1	0	0	1	0	0	0	0	1	0	0	0	0	0	1	0	0	1	1	0	0	1	0	0
	max	4	3	3	2	2	2	3	2	3	2	2	3	2	2	2	3	2	2	2	2	2	3	2	2	3	3	3	2	4	2	2	2	2	2	2	2	0	0	1	0	0	1	0	0	0	1	0	0
	sum	23	31	16	15	23	27	31	16	19	16	16	17	29	20	20	26	24	23	27	26	34	26	20	32	31	17	25	26	21	26	25	27	26	18	18	18	0	0	0	0	0	1	0	0	0	1	0	0
																														mean	SD	n
																														2.13889	0.350736	36
																														2.16667	0.377964	36
																														2.16667	0.377964	36
																														2.13889	0.424451	36
																														2	0.58554	36
																														1.80556	0.524783	36
iht-03	D37	1	2	3	4	5	6	7	8	9	10	11	12	13	14	15	16	17	18											1.61111	0.54917	36
	Radius	Inters.																												1.44444	0.557773	36
	10	2	2	2	3	2	2	2	2	2	2	3	2	2	2	2	2	2	2											1.16667	0.609449	36
	20	2	2	2	2	2	2	3	2	2	2	3	2	2	2	2	2	2	2											1	0.534522	36
	30	2	2	2	3	2	2	2	2	2	2	3	2	2	2	2	2	2	2											0.888889	0.522509	36
	40	2	2	2	2	2	2	2	2	2	2	3	2	2	2	2	2	2	2											0.694444	0.576663	36
	50	2	2	2	2	2	2	2	3	3	1	4	2	2	2	1	2	1	1											0.638889	0.487136	36
	60	2	2	2	2	2	2	2	2	3	1	3	2	2	2	1	2	1	1											0.638889	0.487136	36
	70	2	2	2	2	2	2	2	2	2	1	1	2	2	2	1	2	1	1											0.555556	0.503953	36
	80	2	1	2	1	2	2	2	2	2	1	1	2	2	2	1	2	1	1											0.472222	0.506309	36
	90	2	1	2	1	2	2	1	0	2	1	0	1	1	2	1	1	1	1											0.444444	0.503953	36
	100	2	1	2	1	1	2	1	0	1	1	0	1	1	2	1	1	1	1											0.361111	0.542627	36
	110	2	1	2	1	1	1	1	0	1	1	0	1	1	2	1	0	1	1											0.277778	0.513315	36
	120	1	1	2	1	0	1	1	0	1	1	0	1	1	2	1	0	1	1											0.222222	0.421637	36
	130	1	1	1	1	0	1	1	0	1	1	0	1	1	1	1	0	1	1											0.194444	0.401386	36
	140	1	1	1	1	0	1	1	0	1	1	0	1	1	1	1	0	1	1											0.166667	0.377964	36
	150	1	1	1	1	0	1	1	0	0	1	0	1	1	1	1	0	0	0
	160	1	1	1	1	0	1	1	0	0	1	0	1	1	0	1	0	0	0
	170	0	1	1	1	0	1	1	0	0	1	0	1	1	0	1	0	0	0
	180	0	1	1	0	0	1	1	0	0	1	0	1	0	0	1	0	0	0
	190	0	1	1	0	0	1	1	0	0	1	0	0	0	0	1	0	0	0
	200	0	0	1	0	0	1	1	0	0	1	0	0	0	0	1	0	0	0
	210	0	0	1	0	0	1	1	0	0	1	0	0	0	0	1	0	0	0
	220	0	0	1	0	0	1	1	0	0	1	0	0	0	0	1	0	0	0
	230	0	0	1	0	0	1	0	0	0	1	0	0	0	0	1	0	0	0
	240	0	0	0	0	0	1	0	0	0	1	0	0	0	0	0	0	0	0
	max	2	2	2	3	2	2	3	3	3	2	4	2	2	2	2	2	2	2
	sum	27	26	35	26	20	34	31	17	25	28	21	26	25	27	27	18	18	18
SA5-3	D36	1	2	3	4	5	6	7	8	9	10	11	12	13	14	15	16	17	18	19	20	21	22	23	24	25	26	27	28	29	30	31	32	33	34			批次
	Radius	Inters.																																			radius	1	2	3	4	5
	10	2	3	3	4	3	3	3	3	3	3	2	3	2	3	3	3	3	3	3	3	5	2	2	3	2	3	3	3	3	3	3	3	5	2		10	3	2.71429	3	2.85714	3.14286
	20	3	3	4	4	3	4	3	4	3	3	2	4	3	4	3	4	3	4	3	4	6	2	2	4	3	4	3	4	3	4	3	4	6	2
	30	3	3	4	2	3	3	2	5	3	3	2	5	3	4	3	4	4	4	3	4	6	3	2	5	3	4	3	4	4	4	3	4	6	3		30	3	3.28571	3.71429	3.71429	4
	40	3	4	2	2	2	3	2	4	2	3	2	2	5	4	1	4	4	3	3	2	3	6	2	2	5	4	1	4	4	3	3	2	3	6
	50	3	4	2	2	2	3	2	4	2	3	2	1	4	4	1	1	1	2	2	2	1	6	2	1	4	4	1	1	1	2	2	2	1	6		50	2.66667	2.57143	1.85714	2.71429	2.14286
	60	2	4	1	1	1	3	2	3	2	2	3	1	3	1	1	0	1	1	2	2	1	5	3	1	3	1	1	0	1	1	2	2	1	5
	70	2	2	1	1	1	2	1	3	1	0	3	1	3	1	1	0	1	1	2	2	1	3	3	1	3	1	1	0	1	1	2	2	1	3
	80	1	1	1	1	1	2	2	3	1	0	3	1	2	1	1	0	1	0	2	2	1	0	3	1	2	1	1	0	1	0	2	2	1	0
	90	0	1	0	1	1	1	2	2	1	0	2	1	2	1	1	0	0	0	1	2	2	0	2	1	2	1	1	0	0	0	1	2	2	0
	100	0	0	0	1	1	1	1	2	1	0	2	1	2	0	1	0	0	0	1	1	2	0	2	1	2	0	1	0	0	0	1	1	2	0
	110	0	0	0	1	1	0	1	1	1	0	2	0	2	0	1	0	0	0	0	1	2	0	2	0	2	0	1	0	0	0	0	1	2	0
	120	0	0	0	1	0	0	1	0	0	0	2	0	2	0	1	0	0	0	0	0	1	0	2	0	2	0	1	0	0	0	0	0	1	0
	130	0	0	0	1	0	0	1	0	0	0	2	0	2	0	1	0	0	0	0	0	1	0	2	0	2	0	1	0	0	0	0	0	1	0
	140	0	0	0	1	0	0	1	0	0	0	2	0	3	0	1	0	0	0	0	0	1	0	2	0	3	0	1	0	0	0	0	0	1	0
	150	0	0	0	1	0	0	1	0	0	0	2	0	1	0	1	0	0	0	0	0	0	0	2	0	1	0	1	0	0	0	0	0	0	0
	160	0	0	0	1	0	0	1	0	0	0	2	0	1	0	0	0	0	0	0	0	0	0	2	0	1	0	0	0	0	0	0	0	0	0
	170	0	0	0	1	0	0	1	0	0	0	2	0	1	0	0	0	0	0	0	0	0	0	2	0	1	0	0	0	0	0	0	0	0	0
	180	0	0	0	1	0	0	0	0	0	0	1	0	1	0	0	0	0	0	0	0	0	0	1	0	1	0	0	0	0	0	0	0	0	0
	190	0	0	0	1	0	0	0	0	0	0	1	0	1	0	0	0	0	0	0	0	0	0	1	0	1	0	0	0	0	0	0	0	0	0
	max	3	4	4	4	3	4	3	5	3	3	3	5	5	4	3	4	4	4	3	4	6	6	1	0	1	0	0	0	0	0	0	0	0	0
	sum	19	25	18	28	19	25	27	34	20	17	39	20	43	23	21	16	18	18	22	25	33	27	1	0	1	0	0	0	0	0	0	0	0	0
																								1	0	0	0	0	0	0	0	0	0	0	0
																	mean	SD	n					1	0	0	0	0	0	0	0	0	0	0	0
																	2.95455	0.652998	22					1	0	0	0	0	0	0	0	0	0	0	0
																	3.45455	0.857864	22					1	0	0	0	0	0	0	0	0	0	0	0
																	3.45455	1.01076	22					1	0	0	0	0	0	0	0	0	0	0	0
																	3	1.19523	22					1	0	0	0	0	0	0	0	0	0	0	0
																	2.45455	1.29935	22
SA5-3	D37	1	2	3	4	5	6	7	8	9	10	11	12				1.90909	1.1916	22
	Radius	Inters.															1.5	0.912871	22
	10	2	3	2	3	3	3	3	3	3	3	5	2				1.22727	0.869144	22
	20	2	4	3	4	3	4	3	4	3	4	6	2				0.954545	0.785419	22
	30	2	5	3	4	3	4	4	4	3	4	6	3				0.772727	0.751622	22
	40	2	2	5	4	1	4	4	3	3	2	3	6				0.590909	0.73414	22
	50	2	1	4	4	1	1	1	2	2	2	1	6				0.363636	0.657952	22
	60	3	1	3	1	1	0	1	1	2	2	1	5				0.363636	0.657952	22
	70	3	1	3	1	1	0	1	1	2	2	1	3				0.409091	0.796366	22
	80	3	1	2	1	1	0	1	0	2	2	1	0				0.272727	0.550482	22
	90	2	1	2	1	1	0	0	0	1	2	2	0				0.227273	0.528413	22
	100	2	1	2	0	1	0	0	0	1	1	2	0				0.227273	0.528413	22
	110	2	0	2	0	1	0	0	0	0	1	2	0				0.136364	0.35125	22
	120	2	0	2	0	1	0	0	0	0	0	1	0				0.136364	0.35125	22
	130	2	0	2	0	1	0	0	0	0	0	1	0
	140	2	0	3	0	1	0	0	0	0	0	1	0
	150	2	0	1	0	1	0	0	0	0	0	0	0
	160	2	0	1	0	0	0	0	0	0	0	0	0
	170	2	0	1	0	0	0	0	0	0	0	0	0
	180	1	0	1	0	0	0	0	0	0	0	0	0
	190	1	0	1	0	0	0	0	0	0	0	0	0
	200	1	0	1	0	0	0	0	0	0	0	0	0
	210	1	0	1	0	0	0	0	0	0	0	0	0
	220	1	0	0	0	0	0	0	0	0	0	0	0
	230	1	0	0	0	0	0	0	0	0	0	0	0
	240	1	0	0	0	0	0	0	0	0	0	0	0
	250	1	0	0	0	0	0	0	0	0	0	0	0
	260	1	0	0	0	0	0	0	0	0	0	0	0
	270	1	0	0	0	0	0	0	0	0	0	0	0
	max	3	5	5	4	3	4	4	4	3	4	6	6
	sum	47	20	45	23	21	16	18	18	22	25	33	27
[truncated: 12 more columns]
