# Supplementary material for: Depressive patient‐derived GABA interneurons reveal abnormal neural activity associated with HTR2C
Source: EMBO Mol Med. 2022 Nov 14;15(1):e16364. doi: 10.15252/emmm.202216364 (PMC9832822; doi:10.15252/emmm.202216364)
Supplement: Supplementary file 7 — Source Data for Figure 1 [file EMMM-15-e16364-s003.zip › Figure 1/1E/RC01001-C SHOLL.xlsx]

## Sheet: Sheet1
			1	2	3	4	5	6	7	8	9	10	11	12	13	14	15	16	17	18	19	20	21	22	23	24	25	26	27	28	29	30	31	32	33	34	35	36	37	38	39	40	41	42	43	44	45	46	47
		radius	intersec
		10	1	2	2	2	3	2	2	2	2	3	2	3	3	2	2	2	2	3	2	1	2	2	1	2	2	2	2	2	2	2	2	3	2	2	3	3	2	2	3	2	2	1	2	3	2	3	2
		20	2	2	2	2	3	3	2	2	2	3	2	3	3	2	2	2	2	2	2	2	2	3	2	2	2	2	2	2	2	3	2	3	3	2	3	3	2	2	3	2	2	2	2	3	2	4	2
		30	2	2	2	2	3	4	2	2	2	3	2	3	3	2	2	2	2	2	2	2	2	3	2	2	2	3	2	2	2	3	2	3	2	3	3	3	2	2	5	2	2	2	2	1	2	4	2
		40	2	3	2	2	3	4	2	2	2	3	2	3	2	2	2	1	2	2	2	2	2	2	2	2	2	3	2	2	2	3	2	3	2	2	3	2	2	2	5	2	2	3	2	1	2	2	2
		50	2	3	1	2	3	4	1	2	2	3	2	3	2	2	2	1	3	2	1	2	2	2	2	2	2	2	2	2	1	2	2	2	2	2	3	2	1	1	2	1	2	3	1	1	2	2	2
		60	1	4	1	1	2	3	1	2	2	3	2	1	2	2	2	1	3	2	1	2	2	2	2	2	2	2	2	1	1	1	2	2	2	1	3	2	1	1	1	1	2	3	1	1	2	2	3
		70	1	2	1	1	2	2	1	1	2	3	3	1	2	2	2	1	3	1	1	2	2	2	2	2	1	2	2	1	1	1	2	2	2	1	1	2	1	1	1	1	3	3	1	1	2	2	3
		80	1	2	1	1	2	2	1	1	2	3	2	1	2	1	2	1	1	1	1	2	1	2	1	2	0	1	2	1	1	1	2	2	1	1	1	2	1	1	1	1	3	2	1	1	1	1	2
		90	1	2	0	1	2	2	1	1	1	1	1	1	2	2	2	1	1	1	1	2	1	2	1	1	0	1	1	1	1	1	2	2	1	1	1	0	1	2	1	1	1	1	1	1	1	1	1
		100	1	1	0	1	1	1	1	1	1	1	0	1	2	2	2	1	1	1	1	1	1	1	1	1	0	1	1	1	1	1	2	2	1	1	1	0	1	2	1	1	1	1	1	1	1	1	1
		110	1	0	0	0	1	2	1	1	1	1	0	1	2	3	2	1	1	1	1	1	1	2	1	1	0	1	1	2	1	1	1	2	1	1	1	0	1	2	1	1	1	1	1	1	0	1	1
		120	1	0	0	0	0	1	1	0	1	1	0	1	2	2	2	1	1	1	1	1	1	2	1	1	0	1	1	1	1	1	0	1	1	2	0	0	1	2	1	1	1	1	1	1	0	1	1
		130	1	0	0	0	0	0	1	0	1	1	0	1	1	0	1	1	1	1	1	1	1	2	1	1	0	1	1	0	1	1	0	1	1	1	0	0	1	1	1	1	0	1	1	1	0	1	0
		140	1	0	0	0	0	0	0	0	1	1	0	1	1	0	1	1	1	1	1	1	1	1	1	0	0	1	0	0	1	1	0	1	0	1	0	0	1	1	1	1	0	1	1	1	0	0	0
		150	1	0	0	0	0	0	0	0	1	1	0	1	1	0	1	1	1	1	1	0	1	1	1	0	0	1	0	0	1	1	0	1	0	1	0	0	1	0	1	0	0	1	1	1	0	0	0
		160	1	0	0	0	0	0	0	0	1	1	0	0	1	0	1	1	1	1	1	0	1	1	0	0	0	0	0	0	1	1	0	0	0	1	0	0	1	0	0	0	0	0	1	1	0	0	0
		170	1	0	0	0	0	0	0	0	1	1	0	0	1	0	1	1	1	1	1	0	1	1	0	0	0	0	0	0	1	1	0	0	0	1	0	0	0	0	0	0	0	0	1	1	0	0	0
		180	1	0	0	0	0	0	0	0	1	1	0	0	1	0	1	1	1	1	1	0	1	1	0	0	0	0	0	0	1	0	0	0	0	0	0	0	0	0	0	0	0	0	1	1	0	0	0
		190	1	0	0	0	0	0	0	0	1	0	0	0	1	0	1	1	1	1	1	0	0	1	0	0	0	0	0	0	1	0	0	0	0	0	0	0	0	0	0	0	0	0	1	1	0	0	0
		200	1	0	0	0	0	0	0	0	1	0	0	0	1	0	0	1	0	1	1	0	0	1	0	0	0	0	0	0	1	0	0	0	0	0	0	0	0	0	0	0	0	0	1	1	0	0	0
		210	1	0	0	0	0	0	0	0	0	0	0	0	1	0	0	1	0	1	1	0	0	1	0	0	0	0	0	0	1	0	0	0	0	0	0	0	0	0	0	0	0	0	1	0	0	0	0
		220	1	0	0	0	0	0	0	0	0	0	0	0	0	0	0	1	0	1	1	0	0	1	0	0	0	0	0	0	1	0	0	0	0	0	0	0	0	0	0	0	0	0	1	0	0	0	0
		230	1	0	0	0	0	0	0	0	0	0	0	0	0	0	0	1	0	0	1	0	0	0	0	0	0	0	0	0	1	0	0	0	0	0	0	0	0	0	0	0	0	0	1	0	0	0	0
		240	0	0	0	0	0	0	0	0	0	0	0	0	0	0	0	1	0	0	0	0	0	0	0	0	0	0	0	0	0	0	0	0	0	0	0	0	0	0	0	0	0	0	0	0	0	0	0
		sum	27	23	12	15	25	30	17	17	28	34	18	25	36	24	31	27	29	29	27	22	25	36	21	21	13	24	21	18	27	25	21	30	21	24	23	19	20	22	28	18	22	26	27	24	17	25	22
		max	2	4	2	2	3	4	2	2	2	3	3	3	3	3	2	2	3	3	2	2	2	3	2	2	2	3	2	2	2	3	2	3	3	3	3	3	2	2	5	2	3	3	2	3	2	4	3
[truncated: 26 more columns]
