# Supplementary material for: Depressive patient‐derived GABA interneurons reveal abnormal neural activity associated with HTR2C
Source: EMBO Mol Med. 2022 Nov 14;15(1):e16364. doi: 10.15252/emmm.202216364 (PMC9832822; doi:10.15252/emmm.202216364)
Supplement: Supplementary file 7 — Source Data for Figure 1 [file EMMM-15-e16364-s003.zip › Figure 1/1E/SA004.xlsx]

## Sheet: Sheet1
			1	2	3	4	5	6	7	8	9	10	11	12	13	14	15	16	17	18	19	20	21	22	23	24	25	26	27	28	29	30	31	32	33	34	35	36	37	38	39	40	41	42	43	44	45	46	47
		radius	intersec
		10	3	3	2	2	2	3	3	2	2	2	4	3	3	3	2	3	2	3	2	3	3	2	2	2	2	1	2	3	2	2	3	4	4	2	2	2	3	3	2	3	2	2	2	2	2	3	3
		20	3	3	3	2	2	3	3	2	2	3	4	3	3	3	3	4	3	4	2	3	4	2	2	2	3	2	2	3	2	2	3	5	5	2	4	3	3	4	2	4	2	2	3	2	2	3	3
		30	3	3	3	2	2	3	3	2	2	3	3	3	3	5	3	5	3	4	2	3	4	2	2	2	3	2	2	3	2	2	7	5	5	2	6	3	3	4	5	5	2	2	4	2	2	3	2
		40	3	3	4	4	2	3	3	2	2	3	3	3	3	4	3	5	3	4	3	3	4	2	2	2	3	2	2	3	4	2	4	5	5	2	6	3	3	4	5	5	2	2	3	2	2	4	2
		50	3	3	4	3	2	4	2	2	2	2	2	2	3	3	3	2	2	3	3	3	3	2	2	2	2	2	2	4	4	3	6	4	4	2	5	3	3	5	5	4	2	3	2	2	2	3	1
		60	2	3	3	1	2	3	2	2	2	3	2	2	3	1	3	2	2	1	2	3	2	2	2	3	1	2	2	4	2	3	6	3	2	2	4	3	2	3	5	3	2	3	2	2	2	3	2
		70	2	3	2	1	1	3	2	1	2	0	2	2	3	1	3	2	2	1	2	3	2	2	2	2	1	2	2	3	1	3	6	1	2	2	4	3	2	3	5	3	2	3	2	2	1	2	2
		80	2	3	1	1	1	3	2	1	2	0	1	2	3	0	3	2	2	1	1	2	2	2	1	1	1	2	2	4	1	3	3	1	1	2	1	2	2	2	4	1	1	3	2	2	1	2	2
		90	1	3	1	1	1	2	1	2	2	0	1	2	1	0	2	0	1	1	1	1	0	2	1	1	1	1	2	3	1	1	1	0	1	2	1	2	1	1	3	1	1	2	1	2	1	2	2
		100	1	1	1	0	0	2	1	2	2	0	1	1	1	0	1	0	1	1	1	1	0	2	1	0	1	1	2	2	1	0	1	0	1	2	1	2	1	1	3	1	2	2	1	2	1	2	2
		110	1	1	1	0	0	0	0	2	1	0	1	0	0	0	0	0	0	1	1	1	0	1	1	0	1	1	1	1	1	0	0	0	0	2	1	2	0	1	3	1	2	2	1	2	1	2	2
		120	1	1	1	0	0	0	0	2	1	0	0	0	0	0	0	0	0	1	1	0	0	1	1	0	0	1	1	1	1	0	0	0	0	0	0	2	0	1	2	1	1	2	1	1	1	2	1
		130	1	1	0	0	0	0	0	1	1	0	0	0	0	0	0	0	0	1	1	0	0	1	1	0	0	1	1	0	1	0	0	0	0	0	0	2	0	0	1	1	1	3	0	0	1	2	1
		140	1	0	0	0	0	0	0	1	1	0	0	0	0	0	0	0	0	1	1	0	0	1	1	0	0	1	1	0	1	0	0	0	0	0	0	2	0	0	1	0	0	2	0	0	1	2	1
		150	0	0	0	0	0	0	0	1	1	0	0	0	0	0	0	0	0	0	1	0	0	0	1	0	0	1	1	0	1	0	0	0	0	0	0	2	0	0	1	0	0	1	0	0	1	1	1
		160	0	0	0	0	0	0	0	1	1	0	0	0	0	0	0	0	0	0	1	0	0	0	0	0	0	1	0	0	1	0	0	0	0	0	0	2	0	0	1	0	0	1	0	0	1	1	0
		170	0	0	0	0	0	0	0	0	1	0	0	0	0	0	0	0	0	0	1	0	0	0	0	0	0	1	0	0	1	0	0	0	0	0	0	2	0	0	0	0	0	1	0	0	1	1	0
		180	0	0	0	0	0	0	0	0	1	0	0	0	0	0	0	0	0	0	1	0	0	0	0	0	0	1	0	0	1	0	0	0	0	0	0	1	0	0	0	0	0	1	0	0	1	1	0
		190	0	0	0	0	0	0	0	0	1	0	0	0	0	0	0	0	0	0	1	0	0	0	0	0	0	0	0	0	1	0	0	0	0	0	0	1	0	0	0	0	0	1	0	0	1	1	0
		200	0	0	0	0	0	0	0	0	1	0	0	0	0	0	0	0	0	0	1	0	0	0	0	0	0	0	0	0	1	0	0	0	0	0	0	1	0	0	0	0	0	1	0	0	1	0	0
		210	0	0	0	0	0	0	0	0	1	0	0	0	0	0	0	0	0	0	1	0	0	0	0	0	0	0	0	0	1	0	0	0	0	0	0	1	0	0	0	0	0	1	0	0	1	0	0
		220	0	0	0	0	0	0	0	0	0	0	0	0	0	0	0	0	0	0	1	0	0	0	0	0	0	0	0	0	1	0	0	0	0	0	0	1	0	0	0	0	0	1	0	0	1	0	0
		230	0	0	0	0	0	0	0	0	0	0	0	0	0	0	0	0	0	0	0	0	0	0	0	0	0	0	0	0	1	0	0	0	0	0	0	1	0	0	0	0	0	1	0	0	0	0	0
		240	0	0	0	0	0	0	0	0	0	0	0	0	0	0	0	0	0	0	0	0	0	0	0	0	0	0	0	0	1	0	0	0	0	0	0	1	0	0	0	0	0	1	0	0	0	0	0
		250	0	0	0	0	0	0	0	0	0	0	0	0	0	0	0	0	0	0	0	0	0	0	0	0	0	0	0	0	0	0	0	0	0	0	0	1	0	0	0	0	0	1	0	0	0	0	0
		260	0	0	0	0	0	0	0	0	0	0	0	0	0	0	0	0	0	0	0	0	0	0	0	0	0	0	0	0	0	0	0	0	0	0	0	1	0	0	0	0	0	1	0	0	0	0	0
		270	0	0	0	0	0	0	0	0	0	0	0	0	0	0	0	0	0	0	0	0	0	0	0	0	0	0	0	0	0	0	0	0	0	0	0	1	0	0	0	0	0	1	0	0	0	0	0
		280	0	0	0	0	0	0	0	0	0	0	0	0	0	0	0	0	0	0	0	0	0	0	0	0	0	0	0	0	0	0	0	0	0	0	0	1	0	0	0	0	0	1	0	0	0	0	0
		290	0	0	0	0	0	0	0	0	0	0	0	0	0	0	0	0	0	0	0	0	0	0	0	0	0	0	0	0	0	0	0	0	0	0	0	1	0	0	0	0	0	1	0	0	0	0	0
		300	0	0	0	0	0	0	0	0	0	0	0	0	0	0	0	0	0	0	0	0	0	0	0	0	0	0	0	0	0	0	0	0	0	0	0	1	0	0	0	0	0	1	0	0	0	0	0
		310	0	0	0	0	0	0	0	0	0	0	0	0	0	0	0	0	0	0	0	0	0	0	0	0	0	0	0	0	0	0	0	0	0	0	0	1	0	0	0	0	0	1	0	0	0	0	0
		320	0	0	0	0	0	0	0	0	0	0	0	0	0	0	0	0	0	0	0	0	0	0	0	0	0	0	0	0	0	0	0	0	0	0	0	1	0	0	0	0	0	1	0	0	0	0	0
		sum	27	31	26	17	15	29	22	26	31	16	24	23	26	20	26	25	21	27	31	26	24	24	22	17	19	25	25	34	34	21	40	28	30	22	35	55	23	32	48	33	22	51	24	23	28	40	27
		max	3	3	4	4	2	4	3	2	2	3	4	3	3	5	3	5	3	4	3	3	4	2	2	3	3	2	2	4	4	3	7	5	5	2	6	3	3	5	5	5	2	3	4	2	2	4	3
[truncated: 18 more columns]
