# Supplementary material for: Depressive patient‐derived GABA interneurons reveal abnormal neural activity associated with HTR2C
Source: EMBO Mol Med. 2022 Nov 14;15(1):e16364. doi: 10.15252/emmm.202216364 (PMC9832822; doi:10.15252/emmm.202216364)
Supplement: Supplementary file 7 — Source Data for Figure 1 [file EMMM-15-e16364-s003.zip › Figure 1/1E/RC01001-A SHOLL.xlsx]

## Sheet: Sheet1
				1	2	3	4	5	6	7	8	9	10	11	12	13	14	15	16	17	18	19	20	21	22	23	24	25	26	27	28	29	30	31	32	33	34	35	36	37	38	39	40	41	42	43	44	45	46
			radius	intersec
			10	2	2	2	2	3	3	2	2	3	3	2	3	2	2	2	2	3	2	2	2	2	2	2	3	2	2	2	3	2	3	2	2	3	3	2	2	2	2	4	2	3	2	2	2	2	2
			20	2	2	2	2	3	3	2	2	3	3	2	3	3	3	2	2	3	3	2	2	2	3	2	3	2	2	2	3	2	3	2	2	3	3	2	2	2	2	4	2	4	2	2	2	2	2
			30	2	2	2	2	3	3	2	2	3	3	2	3	4	3	2	2	3	3	2	2	2	3	2	3	2	2	2	3	2	3	2	2	3	3	3	2	2	2	4	2	4	2	2	2	2	2
			40	2	1	2	3	3	3	2	2	1	3	2	3	4	3	2	2	3	3	2	2	2	3	2	3	2	2	2	2	2	2	2	2	3	3	2	2	2	2	4	2	3	2	2	2	2	2
			50	2	1	2	3	2	3	2	2	1	2	1	3	4	3	2	2	2	3	2	2	2	2	2	3	3	2	2	2	2	2	2	2	3	3	1	2	2	1	2	2	3	2	2	2	2	2
			60	1	1	1	3	1	2	2	2	1	2	1	3	2	2	2	2	1	2	2	2	2	1	2	3	2	2	2	2	2	1	1	2	3	2	1	1	2	1	1	2	2	2	2	2	2	2
			70	0	1	0	2	1	2	2	2	1	2	1	3	0	2	1	2	1	2	0	2	2	1	2	3	2	2	2	2	2	1	1	1	2	1	1	1	2	1	1	1	2	1	1	2	2	2
			80	0	1	0	0	1	2	1	1	1	0	1	2	0	2	1	2	1	2	0	2	2	1	2	2	1	2	2	2	1	1	1	1	2	1	1	0	1	1	1	1	2	1	1	1	1	2
			90	0	1	0	0	1	2	1	1	1	0	1	2	0	2	1	1	1	1	0	2	2	1	1	1	1	1	2	1	0	1	1	1	2	1	1	0	1	1	1	0	0	0	1	1	1	2
			100	0	1	0	0	0	1	1	1	1	0	1	2	0	2	0	1	1	1	0	2	2	1	0	0	1	0	1	0	0	1	3	1	2	1	1	0	1	1	1	0	0	0	0	0	1	1
			110	0	1	0	0	0	1	0	0	1	0	1	0	0	2	0	0	1	0	0	2	1	1	0	0	1	0	1	0	0	1	1	1	1	0	1	0	1	1	1	0	0	0	0	0	1	1
			120	0	1	0	0	0	0	0	0	0	0	1	0	0	0	0	0	1	0	0	0	1	0	0	0	0	0	1	0	0	0	1	1	0	0	1	0	1	1	1	0	0	0	0	0	1	1
			130	0	2	0	0	0	0	0	0	0	0	0	0	0	0	0	0	1	0	0	0	1	0	0	0	0	0	1	0	0	0	1	0	0	0	0	0	0	0	1	0	0	0	0	0	1	1
			140	0	2	0	0	0	0	0	0	0	0	0	0	0	0	0	0	1	0	0	0	1	0	0	0	0	0	1	0	0	0	0	0	0	0	0	0	0	0	1	0	0	0	0	0	0	1
			150	0	0	0	0	0	0	0	0	0	0	0	0	0	0	0	0	0	0	0	0	1	0	0	0	0	0	1	0	0	0	0	0	0	0	0	0	0	0	0	0	0	0	0	0	0	1
			160	0	0	0	0	0	0	0	0	0	0	0	0	0	0	0	0	0	0	0	0	1	0	0	0	0	0	1	0	0	0	0	0	0	0	0	0	0	0	0	0	0	0	0	0	0	0
			170	0	0	0	0	0	0	0	0	0	0	0	0	0	0	0	0	0	0	0	0	0	0	0	0	0	0	1	0	0	0	0	0	0	0	0	0	0	0	0	0	0	0	0	0	0	0
			sum	11	19	11	17	18	25	17	17	17	18	16	27	19	26	15	18	23	22	12	22	26	19	17	24	19	17	26	20	15	19	20	18	27	21	17	12	19	16	27	14	23	14	15	16	20	24
			max	2	2	2	3	3	3	2	2	3	3	2	3	4	3	2	2	3	3	2	2	2	3	2	3	3	2	2	3	2	3	3	2	3	3	3	2	2	2	4	2	4	2	2	2	2	2
[truncated: 11 more columns]
