# Supplementary material for: Depressive patient‐derived GABA interneurons reveal abnormal neural activity associated with HTR2C
Source: EMBO Mol Med. 2022 Nov 14;15(1):e16364. doi: 10.15252/emmm.202216364 (PMC9832822; doi:10.15252/emmm.202216364)
Supplement: Supplementary file 7 — Source Data for Figure 1 [file EMMM-15-e16364-s003.zip › Figure 1/1E/SA005-1 SHOLL.xlsx]

## Sheet: Sheet1
				1	2	3	4	5	6	7	8	9	10	11	12	13	14	15	16	17	18	19	20	21	22	23	24						批次
			Radius	intersec																								mean	SD	n		radius	1	2	3	4	5
			10	3	3	3	3	3	2	2	2	3	2	2	3	2	4	3	3	3	3	2	2	4	4	3	3	2.79167	0.658005	24		10	3	2.2	2.8	2.6	3.5
			20	4	3	3	3	3	2	2	2	3	2	2	4	3	4	3	5	3	3	2	2	4	4	3	3	3	0.834058	24
			30	4	3	4	3	4	2	2	2	4	2	2	4	3	5	3	5	2	3	2	3	4	4	3	3	3.16667	0.963087	24		30	3.6	2.4	3.4	3	3.5
			40	4	3	3	4	5	5	2	2	3	2	2	4	3	3	2	3	2	3	3	4	3	4	3	4	3.16667	0.916831	24
			50	4	2	1	4	4	5	2	2	2	2	2	4	3	2	2	2	2	2	3	4	3	4	3	4	2.83333	1.0495	24		50	3	2.6	2.6	2.6	3.5
			60	4	1	1	4	4	4	1	2	2	2	2	4	3	2	1	2	2	1	3	3	2	3	3	2	2.41667	1.05981	24
			70	2	1	1	3	3	3	1	2	1	2	2	4	3	2	1	1	2	1	3	2	2	3	3	2	2.08333	0.880547	24
			80	2	1	1	3	2	1	1	2	1	2	2	4	2	1	1	0	2	1	3	2	1	3	3	2	1.79167	0.931533	24
			90	2	1	1	2	2	1	1	2	1	1	2	4	2	1	1	0	2	1	3	2	1	3	3	2	1.70833	0.907896	24
			100	0	1	0	1	1	1	0	1	1	1	2	4	1	1	1	0	2	1	3	2	1	4	3	2	1.41667	1.1389	24
			110	0	1	0	1	0	1	0	1	0	1	2	2	1	1	1	0	1	1	2	1	1	4	3	2	1.125	0.991814	24
			120	0	1	0	1	0	1	0	1	0	1	1	1	1	0	1	0	1	0	1	1	1	3	2	0	0.75	0.73721	24
			130	0	1	0	1	0	0	0	1	0	1	1	1	0	0	1	0	0	0	1	0	1	3	1	0	0.541667	0.72106	24
			140	0	1	0	0	0	0	0	0	0	1	1	1	0	0	1	0	0	0	1	0	1	2	1	0	0.416667	0.583592	24
			150	0	1	0	0	0	0	0	0	0	1	0	1	0	0	0	0	0	0	1	0	1	1	0	0	0.25	0.442326	24
			160	0	1	0	0	0	0	0	0	0	1	0	1	0	0	0	0	0	0	1	0	1	1	0	0	0.25	0.442326	24
			170	0	1	0	0	0	0	0	0	0	0	0	1	0	0	0	0	0	0	1	0	0	0	0	0	0.125	0.337832	24
			180	0	1	0	0	0	0	0	0	0	0	0	1	0	0	0	0	0	0	1	0	0	0	0	0	0.125	0.337832	24
			190	0	0	0	0	0	0	0	0	0	0	0	0	0	0	0	0	0	0	1	0	0	0	0	0	0.0416667	0.204124	24
			200	0	0	0	0	0	0	0	0	0	0	0	0	0	0	0	0	0	0	1	0	0	0	0	0	0.0416667	0.204124	24
			210	0	0	0	0	0	0	0	0	0	0	0	0	0	0	0	0	0	0	1	0	0	0	0	0	0.0416667	0.204124	24
			220	0	0	0	0	0	0	0	0	0	0	0	0	0	0	0	0	0	0	1	0	0	0	0	0	0.0416667	0.204124	24
			230	0	0	0	0	0	0	0	0	0	0	0	0	0	0	0	0	0	0	1	0	0	0	0	0	0.0416667	0.204124	24
			240	0	0	0	0	0	0	0	0	0	0	0	0	0	0	0	0	0	0	1	0	0	0	0	0	0.0416667	0.204124	24
			250	0	0	0	0	0	0	0	0	0	0	0	0	0	0	0	0	0	0	1	0	0	0	0	0	0.0416667	0.204124	24
			260	0	0	0	0	0	0	0	0	0	0	0	0	0	0	0	0	0	0	1	0	0	0	0	0	0.0416667	0.204124	24
			270	0	0	0	0	0	0	0	0	0	0	0	0	0	0	0	0	0	0	1	0	0	0	0	0	0.0416667	0.204124	24
			280	0	0	0	0	0	0	0	0	0	0	0	0	0	0	0	0	0	0	1	0	0	0	0	0	0.0416667	0.204124	24
			sum	29	27	18	33	31	28	14	22	21	24	25	48	27	26	22	21	24	20	46	28	31	50	37	29
			max	4	3	4	4	5	5	2	2	4	2	2	4	3	5	3	5	3	3	3	4	4	4	3	4
