# Supplementary material for: Depressive patient‐derived GABA interneurons reveal abnormal neural activity associated with HTR2C
Source: EMBO Mol Med. 2022 Nov 14;15(1):e16364. doi: 10.15252/emmm.202216364 (PMC9832822; doi:10.15252/emmm.202216364)
Supplement: Supplementary file 7 — Source Data for Figure 1 [file EMMM-15-e16364-s003.zip › Figure 1/1E/NC3-1 SHOLL.xlsx]

## Sheet: Sheet1
				1	2	3	4	5	6	7	8	9	10	11	12	13	14	15	16	17	18	19	20	21	22	23	24	25	26	27	28	29						批次
			radius	intersec																													mean	SD	n		radius	1	2	3	4	5
			10	2	2	2	2	2	2	2	3	2	3	3	1	2	2	3	2	2	2	2	2	2	2	2	2	3	2	2	3	3	2.2069	0.491304	29		10	2	2.33333	2.16667	2	2.6
			20	2	2	2	2	2	2	2	3	2	4	3	2	2	2	3	2	2	2	2	2	3	2	2	2	3	2	3	3	3	2.34483	0.552647	29
			30	2	2	3	2	2	2	3	2	2	3	3	2	2	2	3	2	2	3	2	2	3	2	2	2	3	1	3	4	3	2.37931	0.621852	29		30	2.16667	2.5	2.33333	2.16667	2.8
			40	2	2	3	2	2	2	3	2	2	3	4	2	2	2	3	2	2	3	2	3	3	2	2	2	3	1	3	4	3	2.44828	0.685889	29
			50	2	2	3	2	2	2	3	3	2	2	4	1	2	2	3	2	2	2	2	2	1	1	2	2	2	1	3	3	3	2.17241	0.710582	29		50	2.16667	2.5	2.16667	1.66667	2.4
			60	2	2	3	2	2	2	0	3	2	2	2	1	2	2	3	2	2	2	2	3	1	1	1	2	2	1	2	3	3	1.96552	0.731083	29
			70	2	2	3	2	2	2	0	2	2	2	1	1	2	2	2	2	2	2	2	3	1	1	1	1	1	1	2	3	1	1.72414	0.701862	29
			80	2	1	1	2	2	2	0	1	1	2	1	1	2	1	2	2	2	2	3	2	1	1	1	1	1	1	2	1	1	1.44828	0.631676	29
			90	2	1	0	1	2	1	0	1	0	1	1	1	1	1	2	2	2	1	2	2	1	1	1	1	0	1	2	1	0	1.10345	0.673203	29
			100	2	1	0	1	2	1	0	0	0	1	0	1	1	1	2	2	2	1	1	2	1	2	1	1	0	2	0	0	0	0.965517	0.778403	29
			110	2	0	0	0	1	1	0	0	0	1	0	0	1	1	2	2	2	1	1	2	0	2	1	1	0	2	0	0	0	0.793103	0.818505	29
			120	1	0	0	0	1	0	0	0	0	1	0	0	1	0	0	2	1	1	1	1	0	2	1	1	0	2	0	0	0	0.551724	0.685889	29
			130	0	0	0	0	1	0	0	0	0	1	0	0	1	0	0	2	1	1	1	1	0	2	1	0	0	1	0	0	0	0.448276	0.631676	29
			140	0	0	0	0	0	0	0	0	0	1	0	0	1	0	0	1	1	0	1	1	0	1	1	0	0	1	0	0	0	0.310345	0.470824	29
			150	0	0	0	0	0	0	0	0	0	1	0	0	0	0	0	1	0	0	0	0	0	0	1	0	0	0	0	0	0	0.103448	0.309934	29
			160	0	0	0	0	0	0	0	0	0	1	0	0	0	0	0	1	0	0	0	0	0	0	1	0	0	0	0	0	0	0.103448	0.309934	29
			170	0	0	0	0	0	0	0	0	0	1	0	0	0	0	0	0	0	0	0	0	0	0	1	0	0	0	0	0	0	0.0689655	0.257881	29
			180	0	0	0	0	0	0	0	0	0	1	0	0	0	0	0	0	0	0	0	0	0	0	1	0	0	0	0	0	0	0.0689655	0.257881	29
			190	0	0	0	0	0	0	0	0	0	1	0	0	0	0	0	0	0	0	0	0	0	0	0	0	0	0	0	0	0	0.0344828	0.185695	29
			sum	23	17	20	18	23	19	13	20	15	32	22	13	22	18	28	29	25	23	24	28	17	22	23	18	18	19	22	25	20
			max	2	2	3	2	2	2	3	3	2	4	4	2	2	2	3	2	2	3	3	3	3	2	2	2	3	2	3	4	3
