# Supplementary material for: Depressive patient‐derived GABA interneurons reveal abnormal neural activity associated with HTR2C
Source: EMBO Mol Med. 2022 Nov 14;15(1):e16364. doi: 10.15252/emmm.202216364 (PMC9832822; doi:10.15252/emmm.202216364)
Supplement: Supplementary file 7 — Source Data for Figure 1 [file EMMM-15-e16364-s003.zip › Figure 1/1E/SA008-3Γæí.xlsx]

## Sheet: Sheet1
				1	2	3	4	5	6	7	8	9	10	11	12	13	14	15	16	17	18	19	20	21	22	23	24	25	26			批次							批次
			radius	intersec																											radius	1	2	3	4	5		radius	1	2	3	4	5
			10	3	4	3	3	4	5	2	5	4	4	4	4	3	4	4	4	5	3	4	4	4	4	3	3	3	3		10	3.4	4	3.8	4	3.33333		10	3.16667	2.5	3.33333	2.33333	3.2
			20	4	5	4	3	4	5	2	6	5	5	4	4	3	4	4	5	5	4	6	5	5	5	3	3	4	5
			30	6	3	4	3	4	4	2	6	3	5	4	4	3	4	4	5	5	3	6	5	4	5	3	3	4	5		30	4	4	3.8	4.8	4		30	3.16667	2.66667	3.66667	2.66667	3.2
			40	4	3	5	4	3	3	2	5	3	5	4	4	3	4	4	4	5	2	5	4	4	2	2	4	3	2
			50	5	2	2	4	3	3	2	4	2	5	3	4	4	5	4	3	4	2	4	2	4	1	2	3	2	2		50	3.2	3.2	4	3	2.33333		50	3.16667	3	2.83333	2.33333	2.6
			60	4	2	2	4	3	3	4	3	1	6	1	3	5	3	3	3	3	2	1	2	3	1	2	1	2	2
			70	3	2	2	4	3	3	3	3	1	6	1	3	5	1	2	2	2	1	1		3	1	2	1	1	1
			80	3	2	1	5	3	3	4	3	1	6	1	2	5	1	2	2	2	1			1	1	2	1	1	1			批次
			90	3	2		5	2	3	2	3	1	5	1	2	5	1	2	1	2	1			1	1	2	1				radius	1	2	3	4	5
			100	3	2		5	2	2	2	3	1	5	1	1	3	1	1		1	1			1	1	2	1				10	3.28333	3.25	3.56667	3.16667	3.26667
			110	2	2		5	2	2	2	2	1	4	1	1	3	1	1		1	1			1	1	2	1				30	3.58333	3.33333	3.73333	3.73333	3.6
			120	2	1		3	2		3	1	1	3	1	1	3				1	1			1	1	2	2				50	3.18333	3.1	3.41667	2.66667	2.46667
			130	2	1		3	2		2	1	1	3	1	1	3				1				1		1	2
			140	2	1		3	2		3	1	1	3		1	3								1		1
			150	2	1		3	4		1		1	3			3								1		1
			160	1	1		3	4				1	3			3								1		1
					1		3	4				1	3			3								1		1
					1		3	2				1	3			3										1
							2	1				1	2			3										1
							1					1	2			3										1
							1					1	4			2										2
							1					1	5			2										2
							1					1	4			1										2
							1						4			2										2
							1						2			2										2
							1						3			2										2
							1									1										2
							1																			2
																										3
																										2
																										2
																										2
																										2
																										2
																										2
																										2
																										2
																										2
																										2
																										2
																										3
																										2
																										1
			max	6	5	5	5	4	5	4	6	5	6	4	4	5	5	4	5	5	4	6	5	5	5	3	4	4	5
			sum	49	36	23	77	54	36	36	46	35	103	27	35	81	29	31	29	37	22	27	22	37	24	82	26	20	21
