# Supplementary material for: Depressive patient‐derived GABA interneurons reveal abnormal neural activity associated with HTR2C
Source: EMBO Mol Med. 2022 Nov 14;15(1):e16364. doi: 10.15252/emmm.202216364 (PMC9832822; doi:10.15252/emmm.202216364)
Supplement: Supplementary file 7 — Source Data for Figure 1 [file EMMM-15-e16364-s003.zip › Figure 1/1E/IMR90-4.xlsx]

## Sheet: Sheet1
			1	2	3	4	5	6	7	8	9	10	11	12	13	14	15	16	17	18	19	20	21	22	23	24	25	26	27	28						批次
		radius	intersec																												mean	SD	n		radius	1	2	3	4	5
		10	3	4	3	3	2	3	3	2	3	4	2	3	2	2	2	3	2	3	2	2	2	2	2	2	3	3	2	2	2.53571	0.637248	28		10	3	2.83333	2.33333	2	2.4
		20	3	4	4	3	2	4	2	2	3	4	3	3	2	2	3	3	3	4	2	2	2	2	2	2	3	3	2	2	2.71429	0.762896	28
		30	3	4	2	3	2	3	2	2	3	4	2	3	3	2	3	3	3	4	2	2	3	2	2	2	3	3	3	2	2.67857	0.669636	28		30	2.83333	2.66667	3	2.2	2.6
		40	3	3	2	1	2	4	2	2	3	2	2	2	3	2	3	3	3	4	4	2	3	2	2	3	3	3	3	2	2.60714	0.737327	28
		50	3	3	0	1	2	3	2	2	3	2	1	2	3	2	3	3	2	3	3	2	3	2	1	3	2	3	3	2	2.28571	0.809991	28		50	2	2	2.66667	2.2	2.6
		60	3	2	0	1	2	3	2	1	2	2	1	1	1	2	2	3	1	3	3	2	2	1	1	3	2	3	2	2	1.89286	0.831745	28
		70	2	2	0	0	1	3	1	0	2	2	1	0	1	2	1	1	1	3	4	2	2	1	1	3	2	3	2	2	1.60714	1.03062	28
		80	0	2	0	0	0	2	1	0	2	1	1	0	1	2	1	1	1	1	4	2	1	1	1	2	2	2	1	2	1.21429	0.917208	28
		90	0	2	0	0	0	2	0	0	2	1	0	0	1	2	0	1	1	1	3	2	1	1	1	2	1	2	1	2	1.03571	0.881167	28
		100	0	2	0	0	0	2	0	0	2	1	0	0	1	1	0	1	1	1	3	2	1	1	1	2	1	2	1	1	0.964286	0.838082	28
		110	0	1	0	0	0	2	0	0	2	0	0	0	0	0	0	1	1	1	1	2	1	1	1	2	1	2	1	1	0.75	0.751542	28
		120	0	1	0	0	0	2	0	0	1	0	0	0	0	0	0	1	1	1	1	2	1	1	1	1	1	2	1	1	0.678571	0.669636	28
		130	0	1	0	0	0	1	0	0	1	0	0	0	0	0	0	1	0	1	1	2	1	1	1	1	1	1	1	1	0.571429	0.57275	28
		140	0	1	0	0	0	1	0	0	0	0	0	0	0	0	0	0	0	1	0	2	1	1	1	1	1	0	1	1	0.428571	0.57275	28
		150	0	0	0	0	0	1	0	0	0	0	0	0	0	0	0	0	0	1	0	2	1	1	0	1	1	0	1	1	0.357143	0.558721	28
		160	0	0	0	0	0	1	0	0	0	0	0	0	0	0	0	0	0	1	0	2	1	1	0	1	1	0	1	1	0.357143	0.558721	28
		170	0	0	0	0	0	0	0	0	0	0	0	0	0	0	0	0	0	1	0	2	1	1	0	1	0	0	1	1	0.285714	0.534522	28
		180	0	0	0	0	0	0	0	0	0	0	0	0	0	0	0	0	0	1	0	1	1	1	0	1	0	0	1	1	0.25	0.440959	28
		190	0	0	0	0	0	0	0	0	0	0	0	0	0	0	0	0	0	1	0	1	1	1	0	0	0	0	1	1	0.214286	0.417855	28
		200	0	0	0	0	0	0	0	0	0	0	0	0	0	0	0	0	0	0	0	1	1	1	0	0	0	0	1	1	0.178571	0.390021	28
		210	0	0	0	0	0	0	0	0	0	0	0	0	0	0	0	0	0	0	0	1	1	0	0	0	0	0	1	1	0.142857	0.356348	28
		220	0	0	0	0	0	0	0	0	0	0	0	0	0	0	0	0	0	0	0	1	1	0	0	0	0	0	1	1	0.142857	0.356348	28
		230	0	0	0	0	0	0	0	0	0	0	0	0	0	0	0	0	0	0	0	1	1	0	0	0	0	0	1	1	0.142857	0.356348	28
		240	0	0	0	0	0	0	0	0	0	0	0	0	0	0	0	0	0	0	0	1	0	0	0	0	0	0	1	1	0.107143	0.31497	28
		250	0	0	0	0	0	0	0	0	0	0	0	0	0	0	0	0	0	0	0	0	0	0	0	0	0	0	1	1	0.0714286	0.262265	28
		260	0	0	0	0	0	0	0	0	0	0	0	0	0	0	0	0	0	0	0	0	0	0	0	0	0	0	1	1	0.0714286	0.262265	28
		270	0	0	0	0	0	0	0	0	0	0	0	0	0	0	0	0	0	0	0	0	0	0	0	0	0	0	1	1	0.0714286	0.262265	28
		280	0	0	0	0	0	0	0	0	0	0	0	0	0	0	0	0	0	0	0	0	0	0	0	0	0	0	1	1	0.0714286	0.262265	28
		290	0	0	0	0	0	0	0	0	0	0	0	0	0	0	0	0	0	0	0	0	0	0	0	0	0	0	1	1	0.0714286	0.262265	28
		sum	20	32	11	12	13	37	15	11	29	23	13	14	18	19	18	25	20	33	33	32	26	21	18	31	28	32	26	25
		max	3	4	4	3	2	4	3	2	3	4	3	3	3	2	3	3	3	4	4	2	3	2	2	3	3	3	3	2
