# Supplementary material for: Depressive patient‐derived GABA interneurons reveal abnormal neural activity associated with HTR2C
Source: EMBO Mol Med. 2022 Nov 14;15(1):e16364. doi: 10.15252/emmm.202216364 (PMC9832822; doi:10.15252/emmm.202216364)
Supplement: Supplementary file 7 — Source Data for Figure 1 [file EMMM-15-e16364-s003.zip › Figure 1/1E/SA007 SHOLL.csv]

	1	2	3	4	5	6	7	8	9	10	11	12	13	14	15	16	17	18	19	20	21	22	23	24	25	26	27	28	29	30	31	32	33	34	35	36	37	38	39	40	41	42	43	44
Radius	Inters.																																												mean	SD	n		radius
10	3	3	4	3	2	2	4	2	2	2	3	3	4	2	2	2	3	2	3	3	2	2	4	2	4	3	3	3	3	2	2	3	2	3	3	2	2	2	4	3	2	3	4	2	2.704545455	0.73388249	44		10
20	3	4	5	3	2	2	4	4	2	2	3	4	4	2	2	2	3	2	3	3	2	2	4	2	4	3	3	3	4	2	2	3	2	3	3	2	2	2	4	2	2	5	5	2	2.886363636	0.9696777	44
30	3	4	6	5	3	2	6	3	2	2	2	3	4	3	2	2	3	2	3	4	2	2	4	2	3	3	3	5	4	2	2	4	2	3	2	2	2	2	3	3	2	5	3	2	2.977272727	1.130725973	44		30
40	2	4	5	5	5	2	5	2	2	2	2	2	4	3	2	2	3	2	4	6	2	2	4	2	3	3	3	5	3	2	2	4	2	3	2	2	2	2	3	3	2	6	3	2	2.977272727	1.229267817	44
50	2	1	2	5	4	2	2	1	3	2	2	2	2	2	2	2	1	1	3	6	2	2	4	2	2	3	0	5	1	2	2	4	3	3	2	2	2	2	2	1	1	3	3	2	2.318181818	1.176765912	44		50
60	1	1	1	3	2	2	1	1	3	2	2	0	2	2	3	1	1	1	4	6	3	2	4	2	1	4	0	4	1	2	2	5	2	2	2	2	2	2	2	1	1	2	2	2	2.068181818	1.227546755	44
70	0	0	0	3	2	2	0	1	1	2	0	0	2	2	3	1	1	1	1	3	3	1	3	2	1	3	0	3	0	2	2	2	3	2	2	1	2	1	1	1	1	2	1	2	1.5	1	44
80	0	0	0	2	2	2	0	1	1	1	0	0	1	3	2	1	0	1	0	3	3	1	2	2	2	3	0	3	0	1	2	2	2	1	2	1	2	1	1	1	1	2	1	1	1.295454545	0.954293735	44
90	0	0	0	2	1	2	0	0	1	1	0	0	0	3	1	1	0	0	0	2	3	1	2	2	0	2	0	3	0	1	1	2	1	0	1	1	2	1	0	1	1	2	0	1	0.954545455	0.93893917	44
100	0	0	0	2	0	2	0	0	1	1	0	0	0	3	1	2	0	0	0	1	2	1	1	2	0	2	0	2	0	1	0	1	1	0	1	0	2	1	0	1	1	2	0	1	0.795454545	0.851252032	44
110	0	0	0	1	0	2	0	0	0	0	0	0	0	1	0	2	0	0	0	1	0	1	1	1	0	0	0	2	0	1	0	1	1	0	0	0	2	1	0	1	1	2	0	1	0.522727273	0.698457981	44
120	0	0	0	1	0	2	0	0	0	0	0	0	0	0	0	1	0	0	0	0	0	0	0	1	0	0	0	2	0	1	0	0	0	0	0	0	1	1	0	1	1	2	0	0	0.318181818	0.601267161	44
130	0	0	0	0	0	2	0	0	0	0	0	0	0	0	0	1	0	0	0	0	0	0	0	0	0	0	0	2	0	0	0	0	0	0	0	0	0	1	0	1	1	1	0	0	0.204545455	0.509424913	44
140	0	0	0	0	0	2	0	0	0	0	0	0	0	0	0	0	0	0	0	0	0	0	0	0	0	0	0	0	0	0	0	0	0	0	0	0	0	1	0	0	1	0	0	0	0.090909091	0.362047268	44
150	0	0	0	0	0	2	0	0	0	0	0	0	0	0	0	0	0	0	0	0	0	0	0	0	0	0	0	0	0	0	0	0	0	0	0	0	0	1	0	0	1	0	0	0	0.090909091	0.362047268	44
160	0	0	0	0	0	1	0	0	0	0	0	0	0	0	0	0	0	0	0	0	0	0	0	0	0	0	0	0	0	0	0	0	0	0	0	0	0	0	0	0	1	0	0	0	0.045454545	0.210707055	44
170	0	0	0	0	0	1	0	0	0	0	0	0	0	0	0	0	0	0	0	0	0	0	0	0	0	0	0	0	0	0	0	0	0	0	0	0	0	0	0	0	0	0	0	0	0.022727273	0.150755672	44
SUM	14	17	23	35	23	32	22	15	18	17	14	14	23	26	20	20	15	12	21	38	24	17	33	22	20	29	12	42	16	19	17	31	21	20	20	15	23	21	20	20	20	37	22	18
max	3	4	6	5	5	2	6	4	3	2	3	4	4	3	3	2	3	2	4	6	3	2	4	2	4	4	3	5	4	2	2	5	3	3	3	2	2	2	4	3	2	6	5	2
[truncated: 5 more columns]
