# Supplementary material for: Depressive patient‐derived GABA interneurons reveal abnormal neural activity associated with HTR2C
Source: EMBO Mol Med. 2022 Nov 14;15(1):e16364. doi: 10.15252/emmm.202216364 (PMC9832822; doi:10.15252/emmm.202216364)
Supplement: Supplementary file 7 — Source Data for Figure 1 [file EMMM-15-e16364-s003.zip › Figure 1/1E/SA006 neuron.csv]

	1	2	3	4	5	6	7	8	9	10	11	12	13	14	15	16	17	18	19	20	21	22	23	24	25	26	27	28	29	30	31	32	33	34	35	36	37	38	39	40	41	42	43	44	45	46	47
Radius	Inters.
10	2	3	3	3	4	3	3	4	3	3	3	2	2	4	4	3	6	2	4	3	3	3	4	2	3	3	2	4	2	3	3	3	3	3	3	3	2	3	4	3	4	3	2	4	3	2	3		10
20	3	5	3	4	4	4	5	4	3	3	3	2	3	6	4	3	6	4	5	4	4	4	4	3	3	4	4	4	2	4	3	4	3	3	2	4	2	4	5	4	4	3	3	4	3	2	3
30	4	4	3	4	5	2	6	4	3	3	4	2	3	6	4	3	5	4	5	4	4	5	4	4	3	4	5	3	2	4	3	4	3	3	3	4	2	3	4	3	4	3	4	5	3	4	3		30
40	4	3	3	3	5	2	5	4	3	3	3	2	4	7	5	2	2	4	4	4	4	6	4	2	3	4	3	3	2	3	2	4	2	3	3	4	2	3	4	2	4	3	4	4	3	2	3
50	3	2	2	2	5	2	4	3	3	2	3	3	3	3	2	2	2	3	4	3	4	4	3	1	3	4	2	2	2	4	2	4	2	2	3	4	2	3	2	1	3	3	5	3	2	3	3		50
60	4	2	2	2	3	2	3	3	2	3	3	3	3	2	1	2	1	3	3	3	4	4	2	1	3	4	1	2	2	3	2	2	2	2	2	7	3	2	2	1	2	3	5	2	2	3	3
70	1	2	1	2	2	1	3	2	2	3	3	3	2	2	1	1	1	2	1	3	3	4	2	1	3	3	1	1	2	1	2	2	2	2	2	6	3	1	2		1	1	3	1	2	3	2
80	1	1	1	1	1	1	3		2	1		2	2	1	1	1	1	1	1	3	2	4	3	1	2	3	1	1	2	1	3	2	2	2	2	4	3	1	2				3		2	2	1
90	0	1	1	1		1	2		2			1	2	1		1	1	1	1	2	2	3	3	1	2	3	1	1	2	1	2	2	1	2	1	3	3	1	2				3		2	2	1
100			1	1		1	2					1	2	1			1	1		2	2	3	3	1	1	3	1	1	2	1	2	2	1	1	1	3	3	1	2				4		2	1	1
110			1	1		1	2					1	1	1			1	1		2	2	3	1	1	1	2	1	1	2		1	1	1	1	1	2	3	1	2				4				1
120			1	1		1	1						1				1	1		2	1	2		1	1	1		1	2		1	1	1	1		2	3						4				1
130			1	1		1	1						1				1			2	1	2		1	1				1		1	1	1	1		2	3						3				1
140				1		1	1						1				1			2	1	2		1	1				1		1	1	1	1		1	3						3				1
150				1		1	1													2	1	2							1		1	1	1			1	3						1				1
160				1		1														2	1	2									1	1	1			1	3						1				1
170																				2		1									1	1	1			1	2										1
180																				2		1										1	1			1	2										1
190																																1	1			1	1										1
200																																1	1				1										1
210																																1	1														1
220																																1	1														1
230																																1	1														1
240																																	1														1
250																																	1
max	4	5	3	4	5	4	6	4	3	3	4	3	4	7	5	3	6	4	5	4	4	6	4	4	3	4	5	4	2	4	3	4	3	3	3	7	3	4	5	4	4	3	5	5	3	4	3
sum	22	23	23	29	29	25	42	24	23	21	22	22	30	34	22	18	30	27	28	47	39	55	33	21	30	38	22	24	27	25	31	42	36	27	23	54	49	23	31	14	22	19	52	23	24	24	37
[truncated: 5 more columns]
