# Supplementary material for: Depressive patient‐derived GABA interneurons reveal abnormal neural activity associated with HTR2C
Source: EMBO Mol Med. 2022 Nov 14;15(1):e16364. doi: 10.15252/emmm.202216364 (PMC9832822; doi:10.15252/emmm.202216364)
Supplement: Supplementary file 7 — Source Data for Figure 1 [file EMMM-15-e16364-s003.zip › Figure 1/1E/SA008-3Γæá.xlsx]

## Sheet: Sheet1
			1	2	3	4	5	6	7	8	9	10	11	12	13	14	15	16	17	18	19	20	21	22	23	24	25	26	27	28	29						批次
		Radius	Inters.																													mean	SD	n		radius	1	2	3	4	5
		10	3	3	3	3	3	4	2	2	3	3	3	2	3	4	3	4	3	3	2	3	2	3	2	2	3	3	4	3	3	2.89655	0.617878	29		10	3.16667	2.5	3.33333	2.33333	3.2
		20	3	3	3	3	3	4	2	3	3	3	3	2	4	5	3	5	3	3	2	3	3	3	2	2	3	3	4	3	3	3.06897	0.752664	29
		30	3	3	3	3	3	4	2	3	3	3	3	2	4	4	4	5	3	2	2	3	3	3	3	2	3	3	3	3	4	3.06897	0.703615	29		30	3.16667	2.66667	3.66667	2.66667	3.2
		40	3	3	3	4	3	4	2	4	3	3	3	2	4	4	4	4	3	2	2	3	3	3	4	2	2	3	2	3	4	3.06897	0.752664	29
		50	3	2	4	4	2	4	2	4	3	3	4	2	2	4	3	3	3	2	2	3	2	2	3	2	3	3	1	2	4	2.7931	0.861034	29		50	3.16667	3	2.83333	2.33333	2.6
		60	2	2	4	4	2	4	2	4	3	2	3	2	2	3	3	1	3	3	2	3	1	2	3	2	2	2	1	2	4	2.51724	0.91107	29
		70	2	1	4	4	2	4	2	4	3	1	3	2	1	1	2	0	3	1	2	2	1	1	1	2	3	2	1	1	4	2.06897	1.16285	29
		80	2	1	4	2	1	4	2	3	2	1	2	2	1	1	2	0	3	1	3	1	1	0	2	2	3	2	1	1	3	1.82759	1.03748	29
		90	1	1	4	1	1	4	2	2	2	1	1	2	1	0	1	0	3	1	3	1	0	0	4	2	3	2	1	0	2	1.58621	1.21059	29
		100	0	0	4	1	1	4	3	2	2	1	1	2	1	0	1	0	3	1	1	1	0	0	1	2	2	1	1	0	2	1.31034	1.13715	29
		110	0	0	4	1	1	4	3	1	2	1	1	2	1	0	1	0	3	1	1	1	0	0	1	2	2	1	1	0	2	1.27586	1.13063	29
		120	0	0	3	0	1	1	2	1	0	1	1	2	1	0	1	0	3	1	1	1	0	0	0	1	1	1	1	0	1	0.862069	0.833415	29
		130	0	0	3	0	1	1	2	1	0	1	1	2	1	0	1	0	3	1	0	1	0	0	0	1	1	0	1	0	1	0.793103	0.861034	29
		140	0	0	2	0	1	1	1	1	0	1	1	2	1	0	0	0	2	1	0	1	0	0	0	1	1	0	0	0	1	0.62069	0.676852	29
		150	0	0	0	0	1	1	0	0	0	1	1	2	1	0	0	0	1	1	0	0	0	0	0	1	1	0	0	0	1	0.413793	0.568032	29
		160	0	0	0	0	1	1	0	0	0	1	1	2	1	0	0	0	0	1	0	0	0	0	0	1	1	0	0	0	1	0.37931	0.56149	29
		170	0	0	0	0	0	1	0	0	0	1	1	0	1	0	0	0	0	1	0	0	0	0	0	1	1	0	0	0	1	0.275862	0.454859	29
		180	0	0	0	0	0	1	0	0	0	1	1	0	1	0	0	0	0	1	0	0	0	0	0	1	1	0	0	0	1	0.275862	0.454859	29
		190	0	0	0	0	0	1	0	0	0	1	0	0	1	0	0	0	0	1	0	0	0	0	0	0	1	0	0	0	1	0.206897	0.412251	29
		200	0	0	0	0	0	1	0	0	0	1	0	0	0	0	0	0	0	1	0	0	0	0	0	0	1	0	0	0	0	0.137931	0.350931	29
		210	0	0	0	0	0	1	0	0	0	0	0	0	0	0	0	0	0	1	0	0	0	0	0	0	0	0	0	0	0	0.0689655	0.257881	29
		220	0	0	0	0	0	1	0	0	0	0	0	0	0	0	0	0	0	1	0	0	0	0	0	0	0	0	0	0	0	0.0689655	0.257881	29
		230	0	0	0	0	0	1	0	0	0	0	0	0	0	0	0	0	0	0	0	0	0	0	0	0	0	0	0	0	0	0.0344828	0.185695	29
		240	0	0	0	0	0	1	0	0	0	0	0	0	0	0	0	0	0	0	0	0	0	0	0	0	0	0	0	0	0	0.0344828	0.185695	29
		250	0	0	0	0	0	1	0	0	0	0	0	0	0	0	0	0	0	0	0	0	0	0	0	0	0	0	0	0	0	0.0344828	0.185695	29
		MAX	3	3	4	4	3	4	3	4	3	3	4	2	4	5	4	5	3	3	3	3	3	3	4	2	3	3	4	3	4
		sum	22	19	48	30	27	58	29	35	29	31	34	32	32	26	29	22	42	31	23	27	16	17	26	29	38	26	22	18	43
