# Supplementary material for: Depressive patient‐derived GABA interneurons reveal abnormal neural activity associated with HTR2C
Source: EMBO Mol Med. 2022 Nov 14;15(1):e16364. doi: 10.15252/emmm.202216364 (PMC9832822; doi:10.15252/emmm.202216364)
Supplement: Supplementary file 7 — Source Data for Figure 1 [file EMMM-15-e16364-s003.zip › Figure 1/1C/GABA ratio.xlsx]

## Sheet: Sheet1
	GABA%
	NC3-1	IMR90-4	RC01001-A	RC01001-C	ihtc-03	SA005-1	SA005-3	SA004	SA007	SA008	SA006
1	86.4666	83.9732	80.3719	82.08	73.9583	92.0995	73.8095	93.1059	82.6924	84.2105	76.0563
2	89.7043	81.8775	79.2546	90.65	84.5	88.9728	77.2727	92.3319	88.2994	90.4762	84.2593
3	74.0107	86.4684	83.7369	79.49	93.1507	93.9773	78.1818	87.0576	85.8521	87.6923	78.4173
4	89.7478	85.0944	82.6205	79.46	90.2439	93.3806	84.6667	88.9109	81.7525	86.4197	64.4068
5	88.4969	84.0255	76.9504	96.4	92.5926	81.891	77.8846	88.6322	88.6523	76.7123	95
6	86.0978	87.1349	77.2318	90.77	77.6398	90.9141	77.4059	72.3221	87.0124	71.875	85
7	82.822	87.6357	76.7346	88.16	69.4267	93.3964	89.3048	79.7254	89.7879	81.3953	81.6326
8	81.4261	87.7402	83.6618	79.47	98.7097	76.854	63.5	88.3569	82.4772	98.0769	91.3979
9	87.1639	77.2784	83.7366	77.11	80.1282	81.4621	75.9615	81.1926	81.8384	87.7193	89.9083
10	80.6726	77.2167	87.8324	73.94	87.5912	82.5494	77.2727	78.529	72.967	88.1356	90.9091
11	90.5004	86.9989	79.7804	84.85	75.7282	82.1609	73.8739	73.0287	91.2514	87.3563	94.6429
12	91.4732	78.1615	79.1745	81.21	76.8116	83.3644	86.9565	90.4814	78.6978	76.7442	95.9596
13	93.6729	86.8015	93.1285	84.56	58.9888	83.2964	90.4762	74.6109	94.6505	78.9474	88.2353
14	82.7076	68.7935	67.6684	74.38	74.2188	85.478	67.5497	80.6085	73.2052	91.4894	92.6829
15	80.2557	85.0397	72.6132	78.75	72.2222	86.5323	88.8889	82.7602	92.5073	86.2069	76.6667
16	84.2084	85.3989	90.5137	82.28	82.3529	88.648		92.2525	68.0284	94.3396	77.7778
17	87.7681	86.7471	94.5605	87.5		91.9351		87.1584	82.1025	73.0769	97.3684
18	81.6401	69.8645	92.432	83.16		94.0673		92.617	91.8331		62.1622
19	88.9013	85.5948	90.1328	79.78		91.1088		93.22	91.9847		92.3077
20	82.2634	78.4373	93.4386	89.89		89.344		91.6263	86.6322		79.0123
21	89.1377	92.2152	90.5383	85.06		87.3774		88.8062	88.5348		68.6567
22	80.3749	91.801	91.579	76.76		87.9797		91.4472	94.2995
23	93.5443	93.8635	89.1204	82.96		87.968		87.3498	89.5099
24	93.4908	86.7956	91.5273			91.0295		93.8989	90.2809
25	94.2541	94.4171	93.9812			93.4824		88.4191	91.5342
26	87.8013	92.1385	89.4256			92.6681		89.5309	88.3826
27	87.302	87.1304	86.7991			87.1828		90.8054	94.4451
MEAN	86.515	84.7646	85.1313	82.9857	80.5165	88.1156	78.867	86.6217	86.2671	84.7573	83.9267
