# Supplementary material for: Depressive patient‐derived GABA interneurons reveal abnormal neural activity associated with HTR2C
Source: EMBO Mol Med. 2022 Nov 14;15(1):e16364. doi: 10.15252/emmm.202216364 (PMC9832822; doi:10.15252/emmm.202216364)
Supplement: Supplementary file 8 — Source Data for Figure 2 [file EMMM-15-e16364-s013.zip]

Archive with 4 entries (3 files):
- Figure 2/
- __MACOSX/._Figure 2
- Figure 2/D45 phys CTRL VS sMDD.xlsx
- __MACOSX/Figure 2/._D45 phys CTRL VS sMDD.xlsx
