# Supplementary material for: Depressive patient‐derived GABA interneurons reveal abnormal neural activity associated with HTR2C
Source: EMBO Mol Med. 2022 Nov 14;15(1):e16364. doi: 10.15252/emmm.202216364 (PMC9832822; doi:10.15252/emmm.202216364)
Supplement: Supplementary file 8 — Source Data for Figure 2 [file EMMM-15-e16364-s013.zip › Figure 2/D45 phys CTRL VS sMDD.xlsx]

## Sheet: ihtc-03 
AP
	Decay time	RMP	AP Threshold	AP number	total AP number	AP amplitude	Half-width	Frequency（HZ）	fAHP
Neuron 1	0.0317	-76.39	-35.1	1	6	15.7213	12.1325	1.71429	14.62
Neuron 2	0.0417	-76.63	-39.76	1	6	11.3481	21.3662	1.71429	6.1
Neuron 3	0.023	-85.17	-30.55	1	5	21.9746	5.26435	1.42857	7.6
Neuron 4	0.0367	-55.24	-26.73	1	7	16.9644	10.363	2	3.63
Neuron 5	0.0296	-72.66	-30.24	1	6	21.8782	11.1545	1.71429	7.23
Neuron 6	0.0314	-71.84	-27.47	1	1	30.2166	5.23658	0.285714	5.71
Neuron 7	0.0234	-66.58	-32.62	1	6	34.1459	5.79346	1.71429	8.48
Neuron 8	0.025	-92.56	-27.68	1	6	20.722	8.04262	1.71429	3.56
Neuron 9	0.0271	-95.67	-39.58	1	6	39.6716	8.02035	1.71429	12.57
Neuron 10	0.0356	-72.66	-36.47	1	6	32.8689	7.53133	1.71429	8.64
Neuron 11	0.0303	-88.23	-36.25	1	4	17.2986	9.37697	1.14286	2.47
Na
Neuron 12	-142.2
Neuron 13	-649.8
Neuron14	-127.6
Neuron 15	-214.2
Neuron 16	-206.3
Neuron 17	-335.7
Neuron 18	-307.6
Neuron 19	-380.8
Neuron 20	-681.7
Neuron 21	-299.1
Neuron 22	-484
Neuron 23	-259.2
Fast K Current
-70	-12.9775	-112.286	-14.3666	-11.3698	-10.1878	-32.2971	-48.7246	-9.2825	-8.30171	-17.3619	-59.5547	-5.21008
-60	-11.043	-87.7305	-10.1927	-8.11455	-6.4064	-12.409	-63.5622	-7.19871	-5.92227	-17.1119	-50.7774	-2.19923
-50	-8.39484	-63.3605	-7.03893	-3.2513	-2.21195	-5.83702	-54.2356	-4.32232	-2.78841	-14.3837	-42.9274	-0.00654533
-40	-4.50259	-47.2106	-9.21579	0.496889	0.417609	7.35431	-14.7912	-9.2911	-4.39639	-9.59649	-55.0415	-8.35674
-30	-6.78391	-31.0746	-12.9194	-2.907	-7.7097	31.3944	-56.2487	-24.3212	-6.33588	-11.5305	-38.3909	-10.2271
-20	2.70156	10.7148	8.01238	-24.2302	-29.742	75.8856	-17.1398	46.6635	-1.3214	-20.5461	41.4976	16.4337
-10	59.064	91.0329	69.7288	41.32	50.1911	134.518	99.6729	171.127	23.4412	71.4405	189.019	47.3162
0	136.462	208.715	178.589	148.241	186.983	264.738	231.323	394.719	73.4002	187.885	394.743	99.4922
10	241.352	340.335	280.63	280.511	336.414	401.216	391.367	649.534	129.003	319.265	616.293	153.382
20	303.622	464.178	366.489	442.43	481.701	551.891	522.193	924.686	210.859	446.226	825.345	218.043
30	391.119	569.53	454.712	576.649	608.323	724.496	645.948	1196.96	294.007	572.554	980.586	289.328
40	445.61	660.702	518.235	725.61	748.103	909.51	748.719	1462.3	362.363	675.703	1129.5	360.017
50	564.579	740.682	577.666	865.33	859.669	1096.66	825.645	1718.37	440.878	802.759	1251.6	421.868
60	640.309	821.807	624.893	1014.22	968.614	1266.45	924.733	1938.36	502.13	908.549	1355.9	478.569
70	685.952	868.382	675.05	1138.36	1060.82	1466.2	1024.87	2163.26	567.774	996.719	1502.44	525.442
80	707.951	891.469	682.638	1262.12	1177.87	1641.52	1062.13	2403.46	620.038	1092.02	1563.22	579.369

## Sheet: RC-C
AP
	RPM	Decay time	AP Threshold	total AP number	AP number	AP amplitude	Half-width	Frequency（HZ）	fAHP
Neuron 1	-71.69	0.7157	-31.98	7	1	12.5689	16.0465	2	1.77
Neuron 2	-57.74	0.035	-25.97	6	1	30.4256	22.5304	1.71429	4.79
Neuron 3	-71.8367	0.032	-22.22	7	1	31.7053	9.09846	2	5.37
Neuron 4	-50.75	0.6432	10.22	6	1	7.23605	11.7135	1.71429	5.95
Neuron 5	-62.1033	0.012	-29.36	6	1	30.2145	5.55365	1.71429	8.45
Neuron 6	-86.03	0.0551	-45.56	7	1	22.7023	20.5304	2	5.4
Neuron 7	-86.43	0.0381	-45.86	8	2	33.2716	5.69252	2.28571	18.59
Neuron 8	-34.36	0.0151	-35.52	7	1	28.1958	5.25271	2	13.24
Neuron 9	-60.73	0.0306	-43.91	7	1	32.4354	5.78398	2	13.03
Neuron 10	-59.63	0.0348	-35.28	7	1	23.9885	4.97353	2	15.78
Neuron 11	-59.48	0.0483	-44.62	7	1	11.3864	8.9206	2	6.44
Na
Neueon 12	-160
Neueon 13	-476
Neueon 14	-263
Neueon 15	-677
Neueon 16	-74.5
Neueon 17	-135
Neueon 18	-252
Neueon 19	-600
Neueon 20	-273
Neueon 21	-208
Neueon 22	-218.5
Neueon 23	-259.4
Neueon 24	-158
Neueon 25	-199.8
Neueon 26	-417.4
Fast K Current
-70	-23.5223	-13.4028	-33.6814	-8.63801	-17.7975	-9.24699	-8.61776	-9.75852	-10.3727	-16.2354	-19.1658	-29.5568	-44.0443	-12.3848
-60	-22.5992	-11.311	-29.3905	-6.9123	-14.7126	-7.76642	-4.0665	-7.43852	-9.2395	-12.7403	-33.7621	-25.9159	-35.2684	-8.52877
-50	-20.5157	-5.69589	-25.9753	-5.67822	-11.5978	-5.04659	-80.059	-4.86859	-8.08005	-10.3953	-13.1467	-22.7563	-26.1296	-7.52348
-40	-12.1816	5.43842	-22.4437	-4.95583	-10.2649	-8.74037	-43.6113	-1.4608	-5.25416	-9.0332	-14.0421	-20.2475	-18.3765	-8.9614
-30	-1.44017	28.8486	-19.3629	0.835541	-13.3075	13.3753	-0.977065	2.86745	3.25193	-4.70292	-12.5483	-20.7423	-11.2544	22.0337
-20	25.556	65.165	-14.9879	42.17	-8.80258	52.2107	57.8051	13.1154	19.2261	-5.28115	-24.3217	-8.31965	-18.8714	164.185
-10	65.6736	134.799	-6.3287	92.5672	4.62401	75.854	129.766	39.5755	47.9668	-22.3324	4.64188	25.1111	8.6439	332.871
0	132.076	205.616	10.6976	125.311	31.5024	109.655	235.041	98.6194	87.7786	0.790245	68.9256	83.1272	66.285	487.235
10	214.353	270.046	37.6746	170.903	69.4083	182.616	340.752	177.681	157.751	72.4648	157.262	145.537	162.094	680.413
20	285.698	378.051	99.9438	193.789	100.416	214.362	418.912	336.749	238.686	184.827	264.294	198.299	283.15	817.72
30	341.009	486.121	184.463	224.769	132.893	300.201	513.122	515.182	341.795	293.855	336.85	248.055	394.188	934.597
40	400.599	615.354	311.222	262.953	141.274	368.62	603.427	622.751	442.219	399.118	421.355	316.591	485.333	1052.02
50	420.677	741.74	452.092	290.747	149.967	119.735	670.339	712.327	575.031	481.034	497.384	356.164	588.903	1116.67
60	498.094	862.021	601.236	318.478	180.324	553.77	746.209	813.426	674.528	584.511	567.567	393.095	656.066	1191.5
70	572.605	990.792	733.177	340.021	176.524	608.059	790.677	917.719	772.343	643.844	645.66	420.623	730.603	1228.64
80	626.95	1126.26	875.806	368.492	196.871	637.805	848.135	929.634	849.103	714.786	683.208	430.666	766.602	1356.35

## Sheet: RC-A
				AP
	Decay time	RPM	Treshold	AP mumber	total AP number	AP Amplitude	half-width	Frequency（HZ）	fAHP
Neuron 1	0.0651	-117.4	-41.87	1	7	34.9425	46.8267	2	2.04
Neuron 2	0.0284	-80.41	-23.8	1	6	14.309	16.4547	1.71429	3.05
Neuron 3	0.0484	-50.63	-14.86	1	5	23.5575	14.043	1.42857	7.26
Neuron 4	0.025	-58.35	-15.23	1	4	18.9226	14.5459	1.14286	4.67
Neuron 5	0.024	-95.12	-31.34	1	7	42.2653	5.93205	2	2.47
Neuron 6	0.04	-70.74	-23.62	1	3	28.9911	13.782	0.857143	1.16
Neuron 7	0.0559	-88.5	-32.78	1	7	22.9839	17.0076	2	2.01
Neuron 8	0.0317	-	-23.68	1	6	19.4686	13.4422	1.71429	3.66
Neuron 9	0.0446	-55.69	-28.93	1	7	19.7747	12.791	2	3.85
Neuron 10	-	-63.7	-35.28	1	4	19.2888	5.59078	1.14286	-
Neuron 11	0.03	-69.58	-31.13	1	2	8.24455	12.9694	0.571429	3.97
Neuron 12	0.0271	-32.04	5.31	2	8	31.2806	6.58371	2.28571	7.51
Neuron 13	0.0212	-24.93	8.54	2	9	38.1824	4.9783	2.57143	7.42
Na
Neuron 14	-86.1
Neuron 15	-282.7
Neuron 16	-136.1
Neuron 17	-494.5
Neuron 18	-430.2
Neuron 19	-424.2
Neuron 20	-803.5
Neuron 21	-81.2
Neuron 22	-110.2
Neuron 23	-235
Neuron 24	-118.9
Neuron 25	-623.1
Neuron 26	-538.2
Neuron 27	-209.2
Neuron 28	-177.6
Neuron 29	-154.8
Neuron 30	-89.1
Neuron 31	-401.2
Neuron 32	-290.5
Neuron 33	-473.4
Fast K Current
-70	-17.3823	-17.3091	-15.9201	-21.1118	-19.6801	-11.0243	-20.0286	-13.1591	-29.5169	-22.3392	-21.0881	-16.3082	-14.9391	-7.35479	-12.5982	-13.6952	-15.4551	-20.1028	-20.0772	-16.6625
-60	-13.1734	-15.3856	-14.9281	-15.8509	-9.66142	-5.87122	-18.6066	-10.3418	-20.5216	-17.3465	-13.6577	-12.7154	-10.5794	-5.97904	-11.0826	-8.70695	-11.9358	-16.8283	-15.5177	-6.36545
-50	-9.52827	-13.8611	-13.9706	-13.6798	-2.52179	-1.7597	-14.551	-8.29277	-18.4836	-9.84834	-7.65328	-10.325	-8.25912	-4.2943	-6.43327	-6.21206	-9.07675	-12.4202	-10.9125	5.83782
-40	-16.7677	-11.1105	-15.2045	-8.24886	2.80166	2.69344	-13.4212	-10.4502	-7.72057	-3.16442	-1.93366	-7.22219	-4.62123	-5.13285	-7.81578	-2.5468	-4.31529	-8.07989	-11.1956	15.3189
-30	-66.5114	-13.2031	-25.3584	-6.98564	1.6673	5.87729	-8.98645	-31.4991	0.479328	4.05998	4.16277	-3.90807	-2.42203	-2.81046	-4.40559	-0.267422	-0.731708	-38.5878	-13.3714	40.0952
-20	30.0429	17.6289	12.5295	-4.49413	5.93679	15.8342	-5.6451	9.03745	9.61659	8.07147	7.188	-2.26103	-33.5015	3.82261	39.4004	15.6757	-3.69423	-114.707	26.7871	112.826
-10	118.663	102.338	101.055	-0.200414	42.3048	32.253	5.9334	66.1371	20.0351	-1.88382	-22.5388	11.8882	-23.7989	24.7798	120.581	51.743	12.9494	-35.7007	151.083	203.083
0	269.237	198.985	260.643	15.9329	80.3699	63.469	46.4335	184.081	67.5826	50.5665	26.606	34.8757	15.6948	75.1802	237.67	108.397	27.9441	101.386	309.326	288.418
10	423.635	329.725	438.997	52.3885	148.25	122.41	116.945	309.19	159.544	151.729	121.586	63.3745	71.3094	143.542	315.431	159.457	44.8162	221.315	471.212	483.836
20	547.146	456.427	615.129	108.553	231.764	206.112	178.241	436.674	270.426	268.205	256.54	99.9028	126.58	203.086	394.295	207.851	63.5372	361.27	595.769	623.223
30	665.118	576.076	771.664	171.975	315.722	308.132	250.406	544.591	397.509	413.56	428.945	139.013	206.536	244.569	461.895	238.82	85.517	508.859	669.661	754.547
40	788.235	694.654	903.538	243.867	400.51	405.384	306.462	627.39	547.616	565.19	596.667	181.528	272.711	277.178	510.69	271.809	106.983	640.172	762.259	885.704
50	857.976	769.49	1011.35	310.052	484.854	511.604	343.29	711.045	685.425	725.433	771.006	224.374	327.429	328.189	561.155	298.721	127.806	776.745	871.15	992.302
60	943.832	845.889	1113.79	386.618	555.313	624.953	400.031	796.585	805.405	887.324	964.237	275.23	375.492	351.481	574.664	335.881	150.764	872.725	957.085	1070.44
70	1028.79	911.017	1207.82	444.881	619.224	737.28	460.165	871.984	903.624	1064.88	1132.68	322.925	421.394	378.516	597.979	367.91	186.468	951.761	1052.94	1198.56
80	1093.76	975.302	1308.17	522.162	674.513	834.451	503.293	914.751	969.148	1225.96	1314.82	365.817	458.224	399.389	641.799	368.264	204.139	1053.84	1093.17	1276.42

## Sheet: SA005-3
AP
	Decay time	RPM	total AP number	AP number	AP amplitude	Half-width	Frequency（HZ）	fAHP
Neuron 1	0.0385	-49.21	7	1	40.9824	8.35577	2	-7.26
Neuron 2	0.032	-51.21	18	13	49.8672	6.02934	5.14286	-2.81
Neuron 3	0.008	-38.82	24	5	70.1005	1.72217	6.85714	-12.05
Neuron 4	0.0254	-30.76	6	1	35.7344	4.82843	1.71429	-10.01
Neuron 5	0.0318	-44.68	13	3	42.3607	7.08929	3.71429	-7.63
Neuron 6	0.0258	-45.26	4	1	38.051	6.18233	1.14286	-7.9
Neuron 7	0.0434	-39.12	9	2	38.6012	5.91125	2.57143	-12.7
Neuron 8	0.0287	-45.2	10	2	47.6109	7.25935	2.85714	-3.17
Neuron 9	0.0458	-20.9	16	4	38.022	8.61134	4.57143	-9.37
Neuron 10	0.0459	-25.23	20	5	46.3274	6.58543	5.71429	-1.04
Neuron 11	0.0383	-22.8	14	5	53.9584	5.22512	4	-8.97
Neuron 12	0.0594	-17.79	7	1	33.1709	11.3513	2	-3.23
Neuron 13	0.0261	-37.29	18	5	59.4458	4.33894	5.14286	-7.75
Neuron 14	-	-32.56	14	3	70.1904	2.02655	4	-21.27
Neuron 15	-	-43	44	9	70.2217	-	12.5714	-9.52
Neuron 16	-	-37.81	38	9	66.1913	2.23238	10.8571	-10.68
Neuron 17	-	-60.39	23	6	58.681	5.8327	6.57143	-1.92
Na
Neuron 18	-728.774
Neuron 19	-332
Neuron 20	-160
Neuron 21	-205
Neuron 22	-433
Neuron 23	-512
Neuron 24	-360
Neuron 25	-242
Neuron 26	-2742.4
Neuron 27	-778.3
Neuron 28	-1604.9
Neuron 29	-1306.5
Neuron 30	-2219.2
Neuron 31	-1377
Fast K Current
-70	-67.8681	-12.5877	-10.3256	-14.3392	-18.9904	-21.6117	-32.2461	-15.8222	-17.2263	-86.9062	-11.6262	-12.1006	-7.87908	-20.3657
-60	-68.0749	-6.78442	-8.77832	-8.91582	-16.1095	-18.6026	-25.6484	-7.00227	-7.96931	-66.785	-5.14523	-1.3923	-2.90379	-11.9402
-50	-45.11	3.84915	-7.4064	-4.65482	-13.0539	-13.8997	-27.2501	2.2469	1.46385	-62.1283	2.06546	7.82162	1.27002	-5.03761
-40	-23.8597	12.8458	-4.52394	-3.58029	-10.3683	-4.17074	-22.9018	0.274994	-5.01431	-10.2368	-14.9109	13.1106	-283.314	-1.33865
-30	-0.0738024	8.35733	11.2805	3.81156	-7.67929	12.0588	-5.03512	-140.233	-47.4362	11.169	-0.79758	-1.61819	-154.289	4.26509
-20	45.0049	41.2671	43.8511	22.4199	-2.85106	30.4153	11.2037	-57.7017	40.8787	68.3695	73.7877	-98.0015	14.482	4.38745
-10	104.489	106.058	99.489	66.4373	6.30035	48.0537	30.0154	31.906	186.648	185.096	229.006	-31.1453	120.332	13.9629
0	185.381	212.815	171.229	145.35	21.3766	97.0963	62.6924	140.756	416.493	343.276	403.846	88.9463	269.177	131.352
10	273.533	328.966	239.286	249.708	45.0249	138.897	91.4391	269.802	669.338	577.17	615.186	253.741	432.591	242.108
20	413.95	414.77	312.273	360.973	74.9686	191.882	120.663	466.282	983.708	815.282	747.79	452.913	601.449	484.75
30	724.327	508.672	389.163	470.651	115.152	278.456	148.564	652.043	1296.99	1073.38	1073.04	666.854	762.705	811.346
40	846.616	598.466	468.414	558.731	156.255	334.694	181.041	823.572	1576.91	1299.39	1285.59	860.366	949.479	1120.64
50	970.612	702.985	564.955	643.529	204.007	409.474	209.976	981.211	1843.07	1491.32	1426.32	1047.02	1129.21	1394.81
60	1076.17	758.792	620.108	715.096	252.177	480.041	234.853	1105.61	2063.25	1672.8	1559.53	1221.82	1298.17	1638.46
70	1362.45	840.499	671.537	776.336	289.288	554.764	267.622	1253	2287.91	1889.68	1732.29	1370.89	1468.35	1863.47
80	1420.23	878.683	732.712	839.01	330.48	611.056	290.262	1321.72	2473.75	2073.01	1849.75	1517.07	1614.71	2068.57

## Sheet: SA006-1
	Decay time	RPM	Treshold	AP mumber	total AP number	AP Amplitude	half-width	Frequency（HZ）	fAHP
Neuron 1	0.0378	-70.19	-33.63	1	6	47.3934	5.28526	1.71429	-7.63
Neuron 2	0.0218	-62.04	-42.79	1	6	49.9311	4.47862	1.71429	-12.45
Neuron 3	0.0231	-68.12	-37.54	2	9	47.3361	5.28308	2.57143	-3.42
Neuron 4	0.0199	-58.14	-34.09	2	8	48.769	4.13967	2.28571	-16.14
Neuron 5	0.0205	-79.71	-20.5	4	11	21.5986	5.09198	3.14286	-17.24
Neuron 6	0.0467	-61.07	-41.32	9	31	34.4535	7.97421	8.85714	-1.56
Neuron 7	0.022	-33.26	-36.04	2	3	41.8078	4.13158	0.857143	-14.13
Neuron 8	0.0162	-62.16	-33.24	2	14	34.275	6.36169	4	-15.59
Neuron 9	0.0239	-47.76	-30.64	8	30	65.1249	2.23917	8.57143	-5.74
Neuron 10	0.0177	-60.85	-31.92	9	41	70.4942	2.00301	11.7143	-6.13
Neuron 11	0.0165	-68.7	-34.12	10	45	155.047	1.5688	12.8571	-7.6
Neuron 12	0.0115	-66.28	-39.86	10	38	77.5492	1.97353	10.8571	-2.26
Neuron 13	0.0117	-55.45	-37.84	6	28	69.5783	2.03371	8	-7.69
Neuron 14	0.0288	-37.66	0.7	4	17	39.156	4.00726	4.85714	-5.95
Neuron 15	0.0218	-37.99	2.01	4	15	39.7091	3.64758	4.28571	-9.34
Neuron 16	0.0083	-38.48	-40.47	4	10	63.8465	2.256	2.85714	-2.17
Neuron 17	0.034	-17.46	-20.72	1	1	41.0752	5.41185	0.285714	-1.37
Na
neuron 18	-1045.1
neuron 19	-539.5
neuron 20	-998.5
neuron 21	-888
neuron 22	-764.7
neuron 23	-510.6
neuron 24	-2764.7
neuron 25	-2761.2
neuron 26	-4939.3
neuron 27	-2742.4
neuron 28	-778.3
neuron 29	-1604.9
Fast K Current
-70	-9.32752	-14.3453	-30.9934	-76.3985	-19.7124	-24.672	-12.306	-14.7436	-17.8757	-31.0488	-76.0075	-25.5708	-94.3718
-60	-5.69537	-11.32	-19.5188	-64.2247	-16.2694	-19.92	-5.48986	-13.0194	-11.9687	-13.9138	-69.4175	-29.4642	-73.1543
-50	-1.53898	-8.23568	-6.80106	-50.8515	-12.2451	-16.4631	1.59681	0.936751	-6.11661	-6.97383	-56.5395	-6.70993	-61.5007
-40	1.41542	-27.3682	-6.77615	-38.3386	-25.1657	-15.0481	11.2173	11.724	-0.277671	-936.415	-48.3804	1.25713	-60.5334
-30	-43.0504	-51.949	14.2224	-39.1715	-38.3978	-39.8563	-81.3318	-14.4421	5.08452	-782.086	-48.7662	10.2195	-66.3059
-20	3.71453	-11.2813	114.024	8.19204	3.42847	-13.7147	46.1195	71.136	9.72633	-397.588	-85.6403	57.6054	-111.684
-10	133.225	73.3317	264.947	105.083	85.7626	29.9781	188.331	185.955	13.9097	76.6782	-18.4318	147.568	-55.4954
0	290.078	195.335	468.473	280.625	221.994	95.996	373.047	341.056	17.8469	543.823	32.5757	257.525	59.5274
10	478.486	387.164	753.376	473.925	379.899	183.14	529.614	545.831	27.162	969.035	138.86	425.608	211.735
20	727.73	614.901	1036.67	683.4	488.395	280.286	739.525	762.896	60.5532	1350.22	276.79	568.112	406.375
30	882.823	813.202	1323.65	868.034	638.594	366.264	981.626	977.714	95.8854	1633.37	488.286	646.661	632.849
40	1132.11	1042.29	1630.76	1013.59	759.015	441.6	1239.63	1239.26	136.111	2048.98	656.719	770.86	770.639
50	1307.89	1266.48	1885.4	1178.55	871.672	485.838	1475.64	1480.73	182.22	2339.82	818.253	837.481	884.076
60	1497.3	1497.22	2081.26	1303.58	994.023	543.131	1700.6	1720.75	225.133	2557.1	982.747	896.98	1096.84
70	1652.08	1726.52	2291.2	1403.79	1071.35	581.603	1912.99	1962.17	279.735	2736.6	1094.16	1048.03	1226.71
80	1775.63	1879.65	2610.87	1531.05	1166.44	625.954	2140.04	2160.14	345.451	2966.08	1178.65	1072.48	1360.16

## Sheet: SA008-3
					AP
	Decay time	RPM	total AP number	AP Threshold	AP number	AP amplitude	Half-width	Frequency（HZ）	fAHP
Neuron 1	0.0403	-60.58	7	-27.68	1	44.2834	7.29137	2	-10.44
Neuron 2	0.0327	-67.35	7	-28.9	1	48.7029	7.61254	2	-7.11
Neuron 3	0.0485	-50.54	9	-35.92	2	56.703	6.36675	2.57143	-5.4
Neuron 4	0.0421	-56.27	7	-24.6	1	40.3422	11.3796	2	-8.33
Neuron 5	0.0306	-44.34	7	-26.58	1	37.0475	7.74655	2	-5.28
Neuron 6	0.0356	-48.52	12	-30.06	4	58.8686	3.668	3.42857	-2.04
Neuron 7	0.029	-61.52	6	-38.6	1	38.2033	8.51275	1.71429	-7.81
Neuron 8	0.0188	-46.2	11	-23.9	2	35.0084	4.48616	3.14286	-4.27
Neuron 9	0.0189	-72.7	8	-38.18	2	66.1951	4.59177	2.28571	-11.66
Neuron 10	0.04	-49.32	7	-32.65	1	37.0445	8.12865	2	-7.93
Neuron 11	0.0174	-63.39	35	-39.43	8	51.1488	3.45285	10	-5
Neuron 12	0.037	-57.56	33	-46.05	7	55.2358	5.1623	9.42857	-2.2
Neuron 13	0.021	-54.29	39	-46.97	8	55.4539	5.09061	11.1429	-2.69
Neuron 14	0.0219	-32.54	11	-20.32	3	43.9406	4.22407	3.14286	-4.39
Neuron 15	0.0167	-71.14	21	-36.68	5	74.064	2.6789	6	-2.59
Neuron 16	0.0182	-69.105	24	-35.25	5	73.2444	2.56493	6.85714	-14.28
Neuron 17	0.0157	-68.57	20	-35.43	5	73.4549	2.4437	5.71429	-7.45
Neuron 18	0.0237	-59.81	25	-39.06	7	61.643	3.03815	7.14286	-7.51
Neuron 19	0.016	-74.37	16	-47.03	4	54.9616	2.52192	4.57143	-9.34
Neuron 20	0.0204	-34	13	-29.68	4	50.4164	3.22903	3.71429	-9.25
Neuron 21	0.0363	-46.51	11	-36.62	3	48.643	3.31368	3.14286	-4.46
Na
Neuron 22	-716.6
Neuron 23	-916.5
Neuron 24	-1605.9
Neuron 25	-1949.5
Neuron 26	-1555.6
Neuron 27	-867.5
Neuron 28	-2130.4
Neuron 29	-1130
Neuron 30	-1277.2
Neuron 31	-1391.4
Neuron 32	-934.4
Neuron 33	-903.7
Fast K Current
-70	-11.2163	-22.0344	-24.961	-25.3636	-12.0069	-9.54722	-19.2859	-21.7942	-12.5562
-60	-8.98499	-15.507	-13.0086	-24.4972	-8.07678	-3.10051	-14.2206	-9.53362	-7.05396
-50	-9.53785	-12.3118	-2.91501	-19.152	-3.18264	4.36216	-9.08347	-4.58299	-0.917046
-40	-9.27027	-20.3022	-7.93235	-23.1217	-1.97704	5.81491	-2.65682	5.91077	4.18136
-30	-59.3014	-25.4956	31.7816	-17.4659	-2.81268	-69.7068	7.57853	6.82452	3.48902
-20	-18.3128	-16.3001	135.586	-15.9678	108.987	27.8656	-22.954	33.1089	-10.291
-10	42.3973	32.0617	279.043	15.3071	201.358	210.979	41.2526	98.0346	36.6302
0	104.019	139.83	491.378	74.1783	326.934	491.776	131.04	172.758	117.084
10	181.978	282.519	760.678	173.547	478.664	842.712	237.008	259.41	205.801
20	258.701	465.997	1054.69	278.639	670.715	1272.39	362.262	320.188	322.138
30	344.293	630.611	1374.19	403.516	875.105	1734.06	495.632	348.229	461.098
40	416.529	780.941	1654.3	562.187	1064.77	2171.38	642.033	418.134	591.598
50	494.542	913.031	1919.71	722.186	1234.01	2594.48	828.555	479.907	716.717
60	541.787	1060.12	2180.12	929.09	1409.12	2981.36	1076.5	545.94	826.805
70	604.151	1166.01	2432.47	1177.34	1582.68	3328.02	1211.29	615.109	926.34
80	666.38	1303.87	2607.34	1470.51	1719.97	3686.52	1307.85	714.304	1026.06

## Sheet: Rin decay time
		Ihtc-03	RC-A	RC-C	SA005-3	SA006	SA008
	RPM（mV）	-77.69 ± 3.574	-67.73 ± 7.516	-63.71 ± 4.528	-49.03 ± 3.261	-54.43 ± 3.977	-56.6 ± 2.632
	Rin(GΩ)	0.4524 ± 0.06942	0.4017 ± 0.07221	0.5464 ± 0.07107	0.4566 ± 0.04063	0.346 ± 0.0429	0.3712 ± 0.08877
	AP Threshold (mV)	-32.74 ± 1.574	-31.81 ± 5.397	-20.57 ± 4.147	-35.12 ± 3.449	-29.9 ± 3.443	-34.6 ± 1.69
	Decay time(ms)	30.5 ± 1.762	39.06 ± 4.757	36.78 ± 4.04	33.67 ± 2.759	22.48 ± 2.383	27.66 ± 2.242
	fAHP(mV)	-7.328 ± -1.126	-4.089 ±- 0.6411	-8.983 ±- 1.608	-7.983 ± -1.133	-8.024 ± -1.293	-6.64 ± -0.7138
