# Supplementary material for: Depressive patient‐derived GABA interneurons reveal abnormal neural activity associated with HTR2C
Source: EMBO Mol Med. 2022 Nov 14;15(1):e16364. doi: 10.15252/emmm.202216364 (PMC9832822; doi:10.15252/emmm.202216364)
Supplement: Supplementary file 9 — Source Data for Figure 3 [file EMMM-15-e16364-s008.zip]

Archive with 32 entries (29 files):
- Figure 3/
- __MACOSX/._Figure 3
- Figure 3/3D/
- __MACOSX/Figure 3/._3D
- Figure 3/3I/
- __MACOSX/Figure 3/._3I
- Figure 3/3D/ihtc-03 tracing.xlsx
- __MACOSX/Figure 3/3D/._ihtc-03 tracing.xlsx
- Figure 3/3D/SA005-3 tracing.xlsx
- __MACOSX/Figure 3/3D/._SA005-3 tracing.xlsx
- Figure 3/3D/SA006 tracing.xlsx
- __MACOSX/Figure 3/3D/._SA006 tracing.xlsx
- Figure 3/3D/SA005-1 tracing.csv
- __MACOSX/Figure 3/3D/._SA005-1 tracing.csv
- Figure 3/3D/statistics results.pzfx
- __MACOSX/Figure 3/3D/._statistics results.pzfx
- Figure 3/3D/RC01001-A tracing.xlsx
- __MACOSX/Figure 3/3D/._RC01001-A tracing.xlsx
- Figure 3/3D/NC3-1 tracing.xlsx
- __MACOSX/Figure 3/3D/._NC3-1 tracing.xlsx
- Figure 3/3D/SA008 tracing.xlsx
- __MACOSX/Figure 3/3D/._SA008 tracing.xlsx
- Figure 3/3D/RC01001-C tracing.xlsx
- __MACOSX/Figure 3/3D/._RC01001-C tracing.xlsx
- Figure 3/3D/SA004 tracing.csv
- __MACOSX/Figure 3/3D/._SA004 tracing.csv
- Figure 3/3D/SA007 tracing.csv
- __MACOSX/Figure 3/3D/._SA007 tracing.csv
- Figure 3/3D/IMR90-4 tracing.xlsx
- __MACOSX/Figure 3/3D/._IMR90-4 tracing.xlsx
- Figure 3/3I/statistics results.pzfx
- __MACOSX/Figure 3/3I/._statistics results.pzfx
