# Supplementary material for: Depressive patient‐derived GABA interneurons reveal abnormal neural activity associated with HTR2C
Source: EMBO Mol Med. 2022 Nov 14;15(1):e16364. doi: 10.15252/emmm.202216364 (PMC9832822; doi:10.15252/emmm.202216364)
Supplement: Supplementary file 9 — Source Data for Figure 3 [file EMMM-15-e16364-s008.zip › Figure 3/3D/ihtc-03 tracing.xlsx]

## Sheet: Sheet1
			1	2	3	4	5	6	7	8	9	10	11	12	13	14	15	16	17	18	19	20	21	22	23	24	25
			73.022	53.45	55.233	67.471	45.865	61.686	85.801	73.471	62.912	70.547	85.814	84.409	51.767	34.385	67.132	68.856	54.372	52.852	71.827	57.118	73.548	62.731	48.927	77.398	97.539
			68.506	56.417	54.508	68.087	44.204	59.224	84.216	73.524	63.631	73.026	90.155	88.062	50.112	35.064	64.284	67.359	56.549	51.146	67.957	56.349	70.577	62.057	48.197	76.136	97.383
			69.353	61.737	66.628	97.285	51.112	88.294	97.253	82.28	83.965	72.505	94.464	97.901	68.881	36.738	67.626	71.837	58.542	57.385	84.65	56.177	71.233	61.606	46.639	82.828	105.457
			135.819	131.224	139.77	140.058	143.55	134.925	141.464	137.439	131.007	128.609	133.522	139.234	134.053	126.045	137.118	183.02	123.945	145.378	145.762	131.141	136.123	142.855	123.351	130.885	164.701
			135.347	133.541	129.591	147.02	141.153	146.152	140.782	132.238	130.084	122.971	132.718	135.048	134.752	122.584	148.639	193.478	133.074	146.314	146.532	140.285	146.294	145.156	126.325	133.851	165.904
			129.216	128.634	121.173	147.188	140.538	156.133	139.051	129.276	131.902	114.856	118.857	130.147	129.8	116.78	152.616	193.359	142.662	144.59	151.661	142.731	150.54	144.986	122.786	145.276	157.709
			126.011	124.996	116.04	146.491	136.388	156.383	138.148	127.789	130.398	113.166	111.456	125.237	123.585	114.063	149.91	191.865	142.321	143.05	153.037	142.228	150.577	144.781	122.001	148.454	147.165
			122.315	123.768	111.628	140.64	131.7	154.374	137.322	124.846	128.99	112.319	108.451	124.427	122.729	114.973	152.499	191.525	138.928	141.516	151.221	141.791	145.584	138.899	119.308	153.095	148.528
			120.143	120	107.802	136.631	127.546	153.133	137.835	124.33	130.984	110.417	109.941	122.226	121.043	114.837	149.706	189.582	138.794	139.584	147.332	141.06	141.296	140.57	120.81	152.902	146.065
			118.642	116.823	101.776	134.19	122.005	153.213	135.287	123.601	127.985	111.228	105.235	120.044	117.291	112.23	148.594	187.485	137.786	137.854	149.034	143.321	138.392	137.424	119.03	153.236	140.184
			117.708	115.004	96.657	134.411	119.218	151.443	137.337	120.806	127.172	109.901	104.05	120.688	111.56	112.746	142.283	184.576	136.425	135.341	146.518	139.709	134.045	136.925	115.929	154.022	138.897
			116.071	115.294	88.838	131.693	113.04	151.63	136.612	120.482	128.875	110.473	107.186	118.683	115.866	114.605	145.135	185.749	134.646	136.856	145.498	138.578	133.715	133.558	116.109	154.009	140.963
			116.486	115.433	87.035	129.287	110.754	147.746	138.324	119.903	128.253	112.726	109.724	120.033	116.23	117.254	141.863	184.105	131.303	136.438	144.664	137.891	127.875	130.7	114.82	157.21	140.659
			116.399	113.66	82.971	129.199	106.672	148.028	137.678	116.697	128.171	112.339	108.118	121.499	116.703	117.353	143.962	182.624	132.885	135.022	142.298	136.992	124.287	128.886	113.711	157.652	140.35
			112.997	109.722	71.042	130.315	101.275	147.941	137.323	117.766	126.62	111.996	104.675	117.406	110.936	112.919	139.923	179.886	132.311	135.63	145.246	138.163	121.316	126.775	113.048	157.948	133.824
			112.163	107.493	67.943	129.764	101.486	146.881	136.651	116.042	125.498	111.564	105.547	117.954	111.577	114.705	138.874	178.243	129.674	133.125	145.051	135.719	120.339	126.88	112.752	157.546	133.703
			111.892	108.148	65.778	129.49	101.321	142.938	138.486	115.434	124.967	113.943	106.922	120.018	110.54	113.293	136.444	178.836	128.567	133.034	142.116	135.188	120.524	122.953	109.335	155.99	133.929
			113.882	106.609	66.537	130.275	100.247	142.626	138.456	114.32	126.618	115.635	111.085	118.059	113.754	117.003	136.486	178.544	127.6	134.984	142.652	134.043	120.015	122.35	109.35	159.26	136.713
			111.509	101.646	61.929	130.669	102.432	141.592	138.888	115.568	126.104	113.913	109.22	116.848	111.909	114.991	138.146	178.435	123.89	133.918	142.204	131.955	118.74	119.864	106.946	157.124	134.561
			111.144	97.557	61.861	129.292	100.974	141.703	138.043	114.201	124.709	112.892	106.861	116.887	111.875	114.343	133.728	174.276	125.231	134.562	140.394	131.217	119.097	118.232	103.645	155.655	128.151
			112.403	97.37	62.644	128.695	101.428	137.928	139.177	114.544	126.816	114.969	107.796	116.198	113.113	114.638	135.355	175.679	122.586	134.301	140.181	130.638	117.33	115.492	102.873	161.624	134.051
			114.276	95.317	66.364	128.429	99.734	140.561	138.696	113.709	125.671	113.302	111.254	117.697	113.189	116.686	135.36	172.262	123.93	132.965	139.306	132.424	118.308	113.874	100.494	161.118	132.287
			112.368	92.567	61.752	128.355	98.029	138.081	139.697	115.378	120.919	112.859	108.852	116.274	112.529	113.233	134.766	174.504	118.598	132.463	140.846	130.955	116.924	114.92	98.376	158.145	129.533
			113.526	87.808	62.877	127.23	99.306	137.448	137.907	115.022	118.775	111.466	108.777	119.26	110.313	112.934	133.594	171.886	118.928	131.089	139.946	128.778	115.702	111.578	96.396	160.272	127.283
			111.468	86.712	58.397	127.749	96.487	136.834	139.335	112.716	120.644	112.87	107.315	116.775	109.817	110.938	130.494	170.164	116.695	129.541	137.946	131.055	114.754	112.821	93.537	158.353	123.28
			112.14	81.595	56.116	126.635	96.71	136.048	138.362	114.217	117.764	113.991	107.614	115.336	111.446	111.677	132.375	167.928	114.91	130.165	139.966	130.977	114.597	112.847	93.002	160.507	118.08
			111.714	80.051	55.918	128.923	93.378	136.345	139.111	110.921	118.784	113.416	106.68	116.376	109.309	108.113	132.048	166.018	115.492	130.8	139.691	131.166	113.968	109.956	94.858	161.374	118.839
			109.573	79.451	61.179	128.278	93.546	136.048	137.947	112.792	120.51	116.085	109.354	116.979	109.713	110.534	133.334	167.432	113.157	130.855	137.514	128.017	115.586	109.358	93.107	160.325	119.785
			111.211	75.102	62.898	125.806	95.882	132.494	137.637	111.765	120.972	116.64	112.509	116.934	111.558	110.527	132.008	165.746	109.992	130.982	138.151	126.32	114.392	107.688	94.451	159.251	122.702
			109.459	72.188	60.259	125.013	93.138	132.686	139.166	110.701	120.306	114.641	112.475	115.556	109.489	109.698	132.096	164.133	111.992	131.667	137.645	128.135	114.075	108.246	92.298	156.677	121.028
			111.562	72.885	61.56	124.165	95.178	133.494	137.979	109.902	119.761	115.4	110.222	116.251	108.006	109.038	131.248	164.746	112.423	132.944	138.882	129.77	111.108	104.559	91.956	158.056	123.156
			111.317	75.307	65.452	126.863	94.393	132.969	139.609	111.277	120.438	115.732	112.137	118.414	109.946	110.326	132.545	168.205	112.485	133.131	138.264	126.194	112.21	102.699	93.489	157.812	127.252
			111.119	74.588	61.84	125.302	95.502	134.488	140.079	110.788	120.3	116.249	114.858	116.375	109.755	108.951	132.427	166.788	115.145	132.493	137.054	126.223	111.303	103.288	94.38	161.454	128.098
			113.358	77.444	63.057	127.113	95.45	132.924	139.505	109.942	120.901	115.752	112.633	115.556	111.092	108.878	133.15	163.254	114.57	131.798	139.171	128.165	109.791	103.227	92.236	156.328	127.422
			111.029	75.369	61.242	124.368	94.513	133.255	139.129	109.985	121.182	116.744	113.846	116.399	110.94	108.172	131.705	165.302	112.596	134.204	136.998	127.239	110.656	104.517	90.894	159.534	128.231
			112.255	72.086	58.934	123.164	93.847	132.269	138.827	108.798	119.217	115.493	112.57	116.139	109.318	107.397	132.991	165.198	114.26	130.385	138.213	126.135	108.844	99.302	87.127	155.569	124.15
			110.974	69.979	60.302	121.872	92.831	130.376	138.951	110.501	118.599	115.622	113.048	116.884	110.375	108.351	133.318	165.634	111.187	130.69	137.002	124.827	107.576	97.559	85.896	157.434	127.538
			111.997	68.318	61.284	124.074	95.185	132.809	139.302	107.694	120.357	117.014	114.261	117.409	110.332	107.374	132.432	164.874	109.788	131.233	137.625	124.13	108.314	100.634	86.468	155.417	129.264
			109.427	68.673	56.191	124.914	93.041	132.302	140.44	107.036	115.94	114.575	108.878	114.801	106.971	104.633	132.953	161.243	110.171	130.726	139.502	128.104	107.437	102.439	86.688	156.128	122.158
			111.814	67.377	58.952	124.193	92.66	132.232	138.707	109.705	117.875	116.389	112.297	113.278	110.331	105.722	134.405	160.899	108.175	130.487	138.711	123.705	105.736	98.864	85.336	153.651	124.599
			112.636	67.864	58.244	124.87	92.821	132.51	139.297	109.168	118.436	116.167	111.808	114.725	109.878	106.051	132.298	158.886	108.426	129.587	136.905	123.63	103.02	100.878	82.287	155.226	125.567
			111.404	63.781	58.895	125.999	95.321	134.205	137.647	107.497	119.419	116.61	110.263	114.673	109.795	105.105	134.264	159.627	108.344	130.229	137.189	128.696	104.626	100.213	82.564	152.987	123.952
			112.225	66.19	57.477	126.811	94.043	134.191	138.551	109.068	118.53	115.824	111.85	115.339	109.624	105.401	133.823	157.317	107.925	129.458	136.886	124.205	102.92	100.024	81.422	154.989	121.658
			113.438	64.929	60.546	127.491	95.789	131.665	138.804	106.094	118.109	114.205	111.641	114.451	109.896	105.206	132.543	158.411	107.698	130.417	138.695	123.813	104.188	95.867	77.989	155.937	120.708
			114.51	66.835	62.054	128.654	95.465	131.505	138.599	107.816	117.143	114.034	113.105	113.355	111.905	105.055	134.067	160.341	107.519	129.73	138.019	124.09	103.707	98.185	78.862	155.147	123.955
			113.978	68.568	66.796	129.107	97.407	133.285	139.545	108.479	119.839	116.509	113.113	113.865	111.16	105.237	134.978	157.945	107.933	130.879	137.453	123.227	102.576	96.359	80.377	155.8	124.203
			113.718	67.536	67.191	126.62	96.11	132.15	138.43	109.576	121.623	115.865	113.512	115.389	112.15	106.827	136.631	158.777	108.763	130.702	138.565	123.006	103.148	95.29	79.314	156.045	125.349
			114.195	68.455	66.809	127.019	95.273	131.963	138.311	106.676	120.158	114.912	114.278	112.702	111.507	106.311	136.652	158.362	107.805	129.494	137.026	122.794	103.212	93.063	77.196	157.351	124.687
			112.675	68.311	64.813	125.189	96.679	129.788	140.13	108.648	120.369	113.721	114.6	113.297	112.495	105.97	135.011	155.094	107.171	131.41	137.232	123.984	102.222	93.718	74.845	152.753	120.032
			115.375	68.678	65.265	125.142	94.845	131.127	137.032	106.724	118.928	114.366	114.606	113.152	112.086	106.154	135.629	157.87	107.207	130.712	138.463	123.509	102.75	93.643	75.065	153.384	118.087
		max	135.819	133.541	139.77	147.188	143.55	156.383	141.464	137.439	131.902	128.609	133.522	139.234	134.752	126.045	152.616	193.478	142.662	146.314	153.037	143.321	150.577	145.156	126.325	161.624	165.904
		（Fmax-F0）/F0	0.859974	1.49843	1.53055	1.1815	2.12984	1.53515	0.648745	0.870656	1.09661	0.823026	0.555947	0.649516	1.60305	2.6657	1.27337	1.80989	1.62381	1.76837	1.13063	1.50921	1.04733	1.31394	1.58191	1.08822	0.700899
