# Supplementary material for: Depressive patient‐derived GABA interneurons reveal abnormal neural activity associated with HTR2C
Source: EMBO Mol Med. 2022 Nov 14;15(1):e16364. doi: 10.15252/emmm.202216364 (PMC9832822; doi:10.15252/emmm.202216364)
Supplement: Supplementary file 9 — Source Data for Figure 3 [file EMMM-15-e16364-s008.zip › Figure 3/3D/SA005-3 tracing.xlsx]

## Sheet: Sheet1
			1	2	3	4	5	6	7	8	9	10	11	12	13	14	15	16	17	18	19
			52.291	64.586	70.577	44.572	77.966	47.309	68.283	63.019	105.876	61.982	67.498	65.686	66.906	69.718	62.448	4.864	54.997	79.398	66.818
			51.674	61.77	75.794	58.683	77.306	45.27	69.968	63.357	99.362	53.455	65.915	58.877	64.741	62.824	61.025	4.555	49.484	78.935	65.77
			50.102	71.568	82.753	53.621	68.648	48.299	80.258	64.071	99.978	49.408	62.605	60.889	56.852	63.438	60.253	4.77	45.481	89.489	62.547
			111.304	129.605	104.641	91.415	95.301	106.58	122.599	102.945	124.408	104.078	101.055	117.163	122.633	131.6	109.311	3.48	79.184	124.239	103.655
			119.123	131.048	100.106	100.57	111.903	101.229	116.186	110.326	129.803	108.182	129.618	133.447	129.828	135.322	119.739	3.132	83.155	117.46	100.725
			114.761	125.855	89.393	97.876	115.469	98.556	113.943	111.87	128.321	104.32	130.08	133.001	129.932	134.485	117.946	3.522	86.982	115.592	98.349
			109.19	121.597	80.219	94.212	114.782	98.81	114.015	111.197	128.487	105.419	128.719	132.808	128.73	133.842	115.828	3.951	83.537	113.662	97.382
			107.095	117.097	75.65	93.361	113.142	93.415	111.366	112.517	127.634	102.946	128.761	130.481	127.937	132.473	114.005	4.099	87.957	108.635	97.308
			106.653	117.368	75.748	93.883	112.161	90.132	110.452	116.71	128.546	101.606	128.348	130.729	126.851	129.848	113.62	4.059	88.16	102.775	96.757
			103.08	116.366	72.013	90.9	111.163	86.193	110.659	114.844	128.396	100.363	126.225	128.63	125.271	130.426	111.854	4.267	85.208	97.981	91.713
			100.409	113.235	70.777	89.386	109.677	79.17	109.27	112.809	127.744	99.601	124.53	127.988	125.35	130.6	110.673	4.34	83.552	93.99	89.611
			97.45	110.642	69.572	87.166	107.786	71.799	109.956	111.568	128.325	97.911	122.211	126.174	124.713	128.194	109.057	4.381	76.678	90.674	87.708
			96.648	111.706	70.085	86.338	106.68	68.489	111.265	113.432	126.933	96.649	122.767	126.117	124.248	127.148	108.434	4.386	72.667	89.786	90.346
			92.759	110.021	69.637	84.969	104.112	60.958	108.53	110.07	125.127	95.011	119.388	125.699	121.981	127.191	106.447	4.392	71.864	86.132	87.77
			90.923	109.756	68.674	83.152	103.53	57.345	107.475	109.597	125.928	92.116	119.018	123.598	123.402	124.309	105.42	4.493	75.73	85.415	87.624
			92.631	111.016	72.337	82.136	103.549	57.309	108.213	112.386	127.328	91.977	117.581	123.556	122.352	122.597	105.666	4.336	69.689	85	86.022
			88.252	109.37	70.88	78.608	100.765	52.681	110.804	110.138	126.752	89.84	115.462	120.965	120.431	119.386	103.559	4.395	69.229	83.313	86.163
			86.326	108.325	69.861	74.425	100.765	52.801	109.195	106.352	124.789	89.132	113.014	123.019	122.52	118.024	102.361	4.567	69.569	79.314	86.356
			83.377	108.588	70.453	75.015	98.098	50.405	108.631	108.645	124.821	87.871	111.439	119.131	121.082	113.954	100.885	4.484	68.559	79.384	85.743
			83.514	109.375	72.951	74.735	99.213	48.649	108.573	110.222	126.214	88.786	110.081	119.134	121.189	111.662	101.268	4.379	65.645	81.732	85.461
			83.157	108.932	73.258	72.21	98.976	48.141	111.015	108.463	125.734	87.229	106.168	118.856	119.777	109.677	99.912	4.392	65.916	81.779	85.647
			77.713	105.96	70.405	67.848	98.735	46.899	109.227	105.102	124.717	83.695	103.852	118.42	122.006	109.03	98.057	4.767	67.144	82.468	88.19
			76.288	104.298	69.23	66.197	97.56	46.34	109.458	103.373	125.275	83.933	102.844	117.933	120.793	108.623	97.204	4.815	67.694	81.13	84.993
			74.211	104.398	68.115	63.165	98.833	43.095	107.83	102.725	127.18	82.336	99.198	115.678	122.118	109.43	96.618	5.052	67.422	82.577	85.657
			72.939	104.16	68.282	64.142	94.212	43.444	108.888	101.19	124.514	78.465	98.093	114.494	118.976	104.785	94.618	4.868	69.5	85.712	88.596
			74.959	104.691	69.472	63.872	96.154	43.891	110.562	104.823	127.612	78.472	100.365	117.69	121.746	109.002	96.592	5.088	67.618	87.992	86.063
			76.932	105.423	71.334	62.15	95.545	45.551	111.091	104.836	125.755	75.798	100.749	116.296	119.492	106.453	95.679	4.988	69.4	89.08	86.953
			75.777	105.31	69.188	61.064	92.56	44.727	108.764	104.041	124.815	73.152	97.723	114.054	119.518	106.799	94.426	5.083	69.108	92.185	85.697
			74.954	104.918	71.036	63.605	93.136	44.368	109.456	104.299	125.206	74.297	97.606	114.363	119.426	107.458	95.158	4.943	74.063	91.698	86.997
			75.47	104.336	67.632	59.303	93.852	42.761	111.828	100.755	125.736	72.287	97.217	113.308	120.236	110.373	94.528	5.243	70.11	92.418	88.481
			73.715	102.17	66.278	55.051	93.188	42.814	111.186	98.807	123.145	69.037	94.203	108.457	118.499	109.853	92.146	5.305	75.219	91.245	90.023
			75.864	103.889	66.571	58.04	89.663	44.562	113.875	98.906	123.458	64.867	91.594	104.645	117.313	107.324	91.214	5.194	72.128	92.91	88.327
			71.213	101.774	62.071	53.662	91.323	43.368	116.422	97.544	124.056	65.076	90.688	103.828	119.3	110.137	90.782	5.571	72.596	95.024	89.589
			73.5	101.64	64.653	52.782	90.364	44.145	117.682	98.042	122.656	65.183	90.346	102.415	119.546	109.973	90.839	5.46	69.865	98.486	86.651
			73.693	102.662	64.658	52.93	89.802	40.851	118.739	97.839	124.195	64.878	87.962	99.434	119.94	107.062	90.348	5.456	73.367	96.727	91.143
			71.81	102.009	62.608	52.578	89.513	43.737	119.014	96.723	124.328	64.783	87.41	102.595	118.749	107.12	90.108	5.504	72.868	98.013	94.515
			70.192	99.866	62.655	51.281	88.753	40.993	119.888	94.012	123.724	67.136	88.193	104.556	119.251	104.359	89.526	5.513	72.381	100.306	94.288
			70.526	100.755	62.811	52.136	91.115	39.054	118.708	98.178	124.249	69.72	88.596	106.585	119.8	107.171	90.876	5.535	75.303	102.39	98.028
			68.16	99.339	59.995	49.544	87.855	37.771	119.691	94.823	121.498	66.391	88.893	106.408	118.85	102.748	88.695	5.609	72.708	99.327	94.551
			69.511	99.781	61.513	48.629	89.082	41.616	119.805	93.928	119.651	63.961	87.308	105.331	118.847	101.171	88.188	5.557	73.234	99.763	96.469
			68.283	99.279	60.399	47.374	88.769	44.348	121.615	94.396	120.518	62	85.229	104.8	117.04	101.344	87.817	5.639	74.474	100.971	96.34
			69.685	99.89	59.726	49.323	88.292	40.842	121.278	93.793	119.172	61.568	85.626	105.003	117.411	103.017	87.934	5.567	75.969	102.636	95.238
			70.361	101.196	62.986	51.937	87.672	40.791	121.567	94.928	121.763	61.217	87.109	105.4	117.603	100.761	88.643	5.459	76.462	101.843	92.484
			70.713	100.885	63.319	52.368	86.438	40.668	119.891	92.718	121.444	61.139	86.796	105.611	117.824	100.643	88.36	5.432	74.214	101.634	92.007
			71.127	100.547	61.773	51.922	86.892	40.953	122.137	94.738	121.48	58.471	85.936	103.624	117.147	99.11	87.864	5.459	75.289	103.699	91.706
			69.934	101.356	61.28	50.065	87.297	41.482	121.003	92.162	118.442	57.89	83.74	104.72	118.206	100.639	87.4	5.571	74.348	105.299	91.676
			72.073	101.376	62.561	50.514	87.172	40.977	121.181	94.22	121.533	59.678	83.289	103.312	118.999	100.927	88.143	5.539	73.758	104.916	88.957
			72.026	101.194	62.255	50.877	87.807	40.649	122.73	93.941	118.935	57.285	82.264	107.368	116.716	99.581	87.554	5.543	72.135	101.704	90.123
			71.454	99.394	61.239	47.561	87.499	39.538	123.604	92.718	119.563	57.779	83.247	105.792	119.479	100.725	87.816	5.701	71.896	102.748	89.355
			72.322	100.355	60.493	48.536	87.582	41.242	123.316	94.738	119.829	52.038	79.994	107.026	117.809	100.032	87.346	5.86	71.573	101.773	88.174
		max	119.123	131.048	104.641	100.57	115.469	106.58	123.604	116.71	129.803	108.182	130.08	133.447	129.932	135.322	119.739	5.86	88.16	124.239	103.655
		(max-f0)/f0	1.27808	1.02905	0.48265	1.25635	0.481017	1.25285	0.810172	0.851981	0.225991	0.745378	0.927168	1.03159	0.942008	0.940991	0.917419	0.20477	0.602997	0.564762	0.551304
