# Supplementary material for: Depressive patient‐derived GABA interneurons reveal abnormal neural activity associated with HTR2C
Source: EMBO Mol Med. 2022 Nov 14;15(1):e16364. doi: 10.15252/emmm.202216364 (PMC9832822; doi:10.15252/emmm.202216364)
Supplement: Supplementary file 9 — Source Data for Figure 3 [file EMMM-15-e16364-s008.zip › Figure 3/3D/SA006 tracing.xlsx]

## Sheet: Sheet1
			0015-0389-0185	0007-0458-0282	0007-0401-0401	0008-0305-0266	0007-0100-0442	0010-0184-0373	0011-0036-0140	0012-0058-0231	0012-0079-0284	0012-0104-0259	0011-0272-0179	0010-0203-0405	0010-0088-0294	0012-0155-0484	0008-0326-0186	0011-0276-0110	0014-0415-0374
			47.013	66.952	57.437	31.479	66.974	44.808	40.59	59.86	39.643	38.602	31.58	71.428	84.168	60.489	34.959	61.737	49.225
			43.196	70.435	53.644	29.946	77.566	43.981	38.444	64.535	37.852	42.195	31.06	71.699	81.239	57.935	31.803	60.409	48.37
			44.222	69.74	51.011	33.363	76.903	40.866	37.427	71.401	36.038	41.641	30.54	67.996	76.69	69.935	32.731	61.247	41.993
			42.68	72.022	45.261	33.147	67.865	41.626	37.081	67.936	35.971	48.087	31.31	68.225	73.158	78.505	33.135	58.834	40.007
			41.719	73.193	51.123	28.598	70.856	43.824	37.017	67.42	38.138	52.147	31.89	68.894	72.815	66.177	35.337	58.695	53.928
			44.745	70.721	52.567	29.819	83.513	45.728	37.88	68.389	41.252	48.182	31.685	63.165	76.109	57.704	32.959	59.695	71.261
			53.039	78.48	95.701	41.127	95.185	91.377	37.936	64.924	42.086	39.316	29.815	58.966	80.293	54.575	36.746	51.502	57.399
			59.307	76.654	109.092	48.819	88.021	113.911	92.573	81.204	78.41	89.879	65.585	83.691	113.913	99.414	75.503	78.429	76.486
			73.444	68.922	101.686	51.147	76.648	109.546	102.974	85.108	87.305	97.359	75.235	93.814	121.587	114.403	80.824	90.819	78.58
			74.359	61.42	94.927	50.876	68.601	97.412	98.547	86.229	91.286	94.017	69.46	91.258	111.81	112.457	75.295	96.166	78.609
			80.072	58.234	88.467	49.873	68.704	92.907	93.679	81.548	91.929	90.238	65.545	89.144	106.549	106.839	69.684	97.232	78.21
			79.477	55.108	86.667	52.282	64.416	88.121	92.077	80.28	92.405	88.571	63.42	89.661	107.761	108.5	67.264	93.614	81.196
			78.797	51.286	85.992	49.293	64.37	86.428	89.949	78.834	89.395	85.061	62.72	87.352	107.272	106.091	70.233	93.405	78.471
			81.758	48.866	85.95	47.838	63.669	87.345	89.098	76.274	85.152	85.42	63.255	89.178	106.321	106.151	66.021	94.324	82.036
			83.765	46.959	82.31	47.332	64.607	84.502	85.509	77.197	84.31	85.156	65.045	85.809	103.038	104.968	64.813	91.803	83.804
			86.176	46.658	85.808	44.371	62.425	86.003	87.312	76.223	82.876	81.459	64.125	84.742	106.337	102.747	65.088	90.722	84.254
			84.157	46.777	83.95	44.12	59.519	83.399	87.09	72.49	81	81.121	63.935	85.36	105.082	99.952	60.363	88.108	83.717
			85.386	44.074	83.211	42.591	59.827	82.23	80.816	71.694	77.938	77.043	62.4	81.161	106.576	100.887	58.166	87.039	85.623
			85.948	40.993	81.927	38.907	56.695	83.668	80.432	73.465	79.814	75.485	66.09	82.597	104.679	96.978	55.321	85.761	86.159
			85.281	40.283	79.521	40.996	55.88	82.7	77.205	72.561	76.233	75.134	63.445	80.911	106.261	97.043	55.021	86.344	85.906
			85.641	41.019	79.406	39.927	55.587	81.869	73.397	69.643	72.71	74.061	62.915	79.924	105.255	93.247	54.948	80.031	85.051
			85.176	37.888	80.088	37.954	52.592	81.837	72.132	69.236	72.41	72.558	66.49	77.864	106.614	89.833	51.523	81.764	82.674
			85.954	38.77	76.268	38.483	52.545	79.696	70.145	66.146	69.381	70.84	64.21	75.403	103.016	87.93	49.461	81.66	83.768
			84.634	36.004	77.211	39.147	53.32	80.3	67.154	66.166	67.933	66.887	62.03	75.627	102.467	87.204	50.798	80.923	82.283
			84.967	37.929	74.812	36.525	51.68	81.252	62.312	65.758	65.614	69.242	61.77	76.453	100.717	87.737	54.383	78.293	81.899
			84.712	34.929	72.808	38.058	49.355	79.553	61.919	58.898	65.681	65.42	64.33	73.322	96.179	86.489	49.057	79.687	85.717
			83.163	33.487	71.031	37.077	50.009	80.243	61.402	63.331	69.352	64.433	60.85	75.742	91.228	88.86	52.14	79.772	81.92
			81.804	32.844	69.13	36.552	48.17	78.24	58.278	60.548	67.552	62.563	64.34	72.64	89.533	83.613	49.528	77.483	78.42
			80.229	32.123	68.651	37.324	48.343	79.224	59.62	59.299	63.448	62.671	64.765	70.246	85.196	82.634	53.845	80.274	81.5
			80.438	31.472	67.134	36.961	47.947	76.85	55.56	59.968	67.7	61.922	61.075	72.805	80.391	80.231	51.699	76.907	83.783
			79.157	28.532	64.686	34.903	46.754	76.297	59.393	63.369	63.805	59.558	61.475	76.14	78.859	75.839	55.679	74.347	77.478
			76.516	29.929	62.816	36.332	47.293	75.885	58.513	54.605	66.69	63.134	63.73	72.208	77.826	77.543	53.767	73.494	76.283
			79.235	29.063	62.766	39.139	42.944	77.425	56.996	57.561	63.262	59.688	62.94	72.682	74.723	75.511	52.378	73.861	76.435
			77.641	28.383	62.425	34.506	44.194	78.022	57.137	56.522	60.267	62.537	63.895	73.945	76.228	79.661	54.461	74.154	77.674
			77.588	27.004	61.249	35.371	43.616	77.406	54.043	56.197	59.262	60.545	62.055	73.424	71.924	74.317	54.249	75.015	75.993
			75.699	27.993	58.011	34.931	43.302	75.521	57.872	56.643	58.657	59.788	60.245	74.22	71.967	73.392	54.865	73.263	75.08
			74.314	24.926	59.739	33.579	42.141	75.313	57.628	57.459	58.448	56.584	61.48	74.017	69.636	71.833	55.689	75.008	76
			73.758	25.041	58.425	32.529	43.367	72.671	61.53	54.675	56.933	56.385	60.975	74.517	69.364	68.403	54.56	72.309	74.42
			75.438	25.104	57.222	30.054	43.868	70.387	60.449	53.955	58.471	54.788	61.955	73.102	67.875	74.548	56.565	73.251	70.543
			73.183	24.067	56.72	31.649	40.915	71.01	60.043	55.376	58.7	55.511	62.89	72.958	66.402	69.016	58.295	68.116	73.891
			74.288	24.424	55.575	30.745	42.405	68.061	64.812	59.306	56.871	54	63.225	73.644	61.761	68.011	57.938	71.205	73.312
			70.85	23.279	53.284	29.459	41.513	71.073	60.842	54.86	55.238	51.212	58.12	73.174	63.587	65.452	56.373	67.382	68.594
			70.817	22.346	57.027	30.792	42.22	70.917	61.333	56.962	54.319	55.022	59.515	71.805	65.663	63.215	52.736	69.541	71.761
			63.948	21.732	55.153	29.653	40.677	68.942	59.521	55.701	53.519	49.394	59.155	73.157	64.239	64.763	54.43	72.471	68
			66.837	23.498	53.326	28.726	40.677	72.974	61.718	48.898	54.005	50.913	60.755	72.737	64.995	68.172	53.067	70.05	69.855
			66.392	24.264	52.368	27.386	41.349	69.537	61.756	57.554	58.31	52.706	60.12	75.153	64.185	67.301	55.772	72.753	65.942
			68.758	23.26	53.51	27.421	41.205	67.272	64.667	52.541	57.976	48.082	60.025	71.936	61.304	67.753	57.902	70.571	67.543
			64.307	22.349	49.575	27.552	42.22	67.435	61.278	52.65	59.333	49.541	59.36	70.263	61.587	67.882	57.13	69.927	69.174
			59.536	23.39	51.452	25.259	40.367	68.217	60.684	55.363	60.814	48.814	58.25	72.928	63.859	70.5	58.155	69.498	65.471
			62.157	24.097	51.123	27.1	39.598	66.958	59.791	53.943	56.005	47.71	59.51	72.415	62.832	70.274	59.067	70.842	66.087
			63.399	23.825	47.943	24.799	41.117	67.128	60.325	53.146	58.414	50.671	59.265	70.669	61.522	73.097	62.233	69.645	63.761
			62.065	26.368	47.272	25.595	39.771	69.7	60.026	53.414	56.924	49.697	59.55	70.924	59.793	72.016	65.161	67.347	62.906
			61.229	22.881	49.69	26	37.331	68.026	59.09	57.178	57.81	47.948	56.04	68.72	58.81	73.769	69.461	69.784	64.377
			60.856	25.554	47.111	25.124	37.337	68.38	62.91	55.427	59.767	55.043	56.635	70.869	57.69	71.086	66.891	69.749	62.703
			63.817	25.16	47.728	24.625	35.815	67.093	60.936	54.28	57.871	51.697	57.855	70.585	62.109	78.108	65.223	71.88	64.891
			58.556	26.58	45.299	26.954	36.135	67.339	58.85	51.662	54.295	54.268	57.29	73.678	59.272	78.565	66.793	70.788	64.652
			58.804	25.77	49.119	25.093	34.66	72.099	57.081	55.72	54.833	54.762	58.99	73.686	58.696	77.027	69.332	69.382	66.283
			61.346	25.197	45.464	26.34	34.103	68.949	61.44	51.433	54.024	53.277	59.175	75.114	57.565	75.081	67.223	70.456	68.406
			55.523	23.16	47.341	25.015	35.962	69.812	58.239	55.885	53.095	55.32	58.45	78.538	58.576	76.613	71.135	67.297	65.036
			57.366	23.885	44.835	24.371	35.9	63.712	61.252	55.497	57.929	54.563	57.61	74.504	60.141	73.301	69.632	72.166	67.623
		max	86.176	78.48	109.092	52.282	95.185	113.911	102.974	86.229	92.405	97.359	75.235	93.814	121.587	114.403	80.824	97.232	86.159
		(max-f0)/f0	0.833025	0.172183	0.899333	0.660853	0.421223	1.5422	1.53693	0.440511	1.33093	1.52212	1.38236	0.313407	0.444575	0.891303	1.31197	0.574939	0.75031
