# Supplementary material for: Depressive patient‐derived GABA interneurons reveal abnormal neural activity associated with HTR2C
Source: EMBO Mol Med. 2022 Nov 14;15(1):e16364. doi: 10.15252/emmm.202216364 (PMC9832822; doi:10.15252/emmm.202216364)
Supplement: Supplementary file 9 — Source Data for Figure 3 [file EMMM-15-e16364-s008.zip › Figure 3/3D/SA005-1 tracing.csv]

frame	1	2	3	4	5	6	7	8	9	10	11	12	13	14	15	16	17	18	19	20	21	22	23	24	25	26	27	28	29	Average	Err
1	130.435	146.758	129.296	84.826	139.059	124.357	135.219	137.371	127.133	147.457	109.429	85.146	176.174	120.725	138.548	83.161	111.875	104.844	143.483	130.36	121.414	100.346	131.3	104.706	88.171	108.217	112.914	114.739	114.735	120.765	3.931
2	131.942	145.306	132.127	92.348	139.765	130.143	136.75	138.943	130.467	147.771	109.657	86.512	179.435	117.588	136.5	77.871	114.562	97.489	146.086	129.74	125.793	104.038	138.475	104.118	89.657	103.522	109.284	113	115.53	121.532	4.084
3	126.522	151.032	129.366	90.826	135.059	127.857	140.406	130	125.778	137.971	104.571	85.146	170.217	121.02	140.095	77.645	116.062	93.222	142.741	130.75	128.414	111.077	131.425	101.029	94.171	96.913	113.593	115.239	116.964	120.176	3.864
4	129.609	151.532	128.028	89.652	139.059	120.714	142.812	137.057	127.956	143	104.514	85.22	167.565	122.451	136.238	76.935	120.656	100.2	140.19	133.41	117.069	106.577	130.725	100.412	86.686	104.696	111.259	109.109	117.807	120.039	3.914
5	126.87	153.339	127.296	85.783	143.647	133.071	130.719	143.571	129.378	142.971	104.943	82.659	174.087	123.412	139.738	77.774	117.594	97.133	144.983	131.5	123.931	98.769	133.125	107.794	90.486	102.717	111.012	107.739	116.795	120.787	4.166
6	130.681	150.935	134.394	88.348	139.882	133.214	141.219	137.143	132.689	147.314	103.657	86.707	175.522	116.549	141.571	83.032	115.812	100.867	138.034	126.76	127.276	100.654	134.025	102.529	90	100.087	110.852	112.587	116.265	121.331	4.063
7	126.899	146.226	129.239	87.391	136.588	123.357	145.719	135.571	122.578	144.543	105.829	83.073	179.174	121.529	140.786	78.806	110.969	97.444	137.69	134.91	121.414	109.615	137.15	100.265	94.314	101.239	109.198	109.543	120.602	120.402	4.085
8	129.435	152.194	131.592	83.783	142.706	123.786	135.281	130.371	128.844	141.286	101.857	87.22	172.348	119.667	140.524	82.355	119.625	103.356	141.172	129.2	123.138	107.846	138.55	105.176	86.314	102.022	112.296	111.239	117.157	120.701	3.943
9	130.304	153.21	133.465	80.739	138.471	122.643	138.812	136.571	129.067	145.857	107.943	89.439	174.217	121.588	144.548	81.032	118.938	97.667	141.103	131.59	120.207	110.846	137.375	109.853	89.514	99.696	109.543	112.739	116.12	121.486	4.054
10	129.203	152.726	134.366	91.348	133.471	125.857	143.812	140.4	126.289	141	110.971	88.854	173.435	121.098	146.071	74.645	113.094	100.933	141.224	131.88	119.724	110.923	139	102.029	88.429	101.587	109.074	114.674	118.675	121.545	4.035
11	126.478	146.226	130.451	84.565	123.118	123.571	140.312	135.857	127.756	143.314	106.686	85.488	170.087	120.059	143.619	75.29	113.969	101.178	140.345	135.33	121.655	106.808	136.95	102.912	90.771	99.891	111.877	117.913	117.627	120.004	3.924
12	129.986	149.661	129.366	92	140.588	119.786	143.062	135.943	126.622	140.686	107.486	88.39	171.087	116.176	141.262	75.097	118.969	98.067	136.276	128.46	125.448	105	136.45	102.235	86.057	102.152	112.074	114.978	113.373	120.232	3.938
13	131.362	152.774	129.549	88.565	135.588	120.714	136.375	139.857	135.289	144.629	110.371	84.39	167.913	119.765	143.167	79.935	116	100.911	141.103	130.36	120.966	104.808	135.525	103.265	92.857	101.652	113.63	114.261	117.952	121.156	3.875
14	129.623	157.21	128.93	98.826	142.471	135.571	141.562	136.114	126.667	145.057	105.457	88.317	173.304	114.02	141.881	82.258	121.875	99.289	144.19	131.31	120.828	107.346	132.6	100.971	89.486	99.848	112.062	111.87	112.506	121.774	3.992
15	132.232	153.903	131.986	85.87	133.353	129.429	142.875	129.743	122.844	148.143	111.657	87.61	174.478	123.98	140.143	81.581	117.594	96.644	145.879	131.29	128.621	103.846	132.925	101.206	93.514	100.5	111.617	114.457	114.976	121.479	4.025
16	128.942	149.226	131.789	87.435	132.882	131.429	146.062	138.171	133.6	148.743	103.657	84.073	170.348	121.294	137.738	80.968	120.438	101.978	144.138	128.53	123.103	102.615	135.5	103.176	92.857	96.826	114.148	111.565	117.241	121.327	4.012
17	128.87	151.71	131.113	83.174	139.706	131.929	133.906	135.629	127.8	144.343	110.571	82.561	170.478	121.431	139.357	81.548	116.656	101.178	143.845	134.45	118.966	101.923	132.3	101.765	94.914	98.609	111.296	117.261	116.12	120.807	3.962
18	131.478	149.565	128.577	90.435	142.471	120.286	137.094	131.657	122.6	144.486	116.629	86.902	170.957	118.98	139.762	77.516	117.219	100.156	143.293	130.73	123	105.231	137.65	100.147	90.486	102.348	110.42	111.326	114.361	120.543	3.895
19	126.42	151.903	134.38	87.435	134.706	135.5	135.75	134	123.844	144.514	107.286	83.049	175.174	116.176	142.286	81.871	118.281	101.578	139.448	128.51	124.69	105	136.925	98.765	90.971	98.5	113.494	106.913	113.157	120.363	4.039
20	129.043	155.71	130.254	92.783	141.353	127	145.562	137.371	124.067	146.229	106.114	85	179.652	117.451	142.048	79.548	119.594	96.378	142.155	129.18	124.241	105.077	131.15	101.176	89.8	98.478	111.086	105.957	114.964	120.98	4.22
21	122.855	151.145	130.831	86.348	136.059	129.214	139.812	137.029	122.222	141.429	103.229	81.976	174.087	119.784	138.857	82.839	119.969	99.333	139.793	131.65	122.448	106.423	135.9	100.559	88.114	101.478	106.16	110.565	114.735	119.822	4.014
22	126.841	153.613	131.239	93.304	139.941	131.357	138.312	129.857	120.867	145.2	107.714	79.585	178.739	116.627	137.214	82.839	115.594	100.178	141.431	132.58	119.31	104.423	129.5	100.706	94	101.826	106.543	110.935	113.651	120.135	4.018
23	131.739	149.145	133.901	92.304	133.176	119.643	135.188	138.829	126.622	147.057	108.571	86.049	177.087	114.569	134.381	82.548	115.812	102.667	139.069	131.93	120.103	102.346	135.675	99.176	88.571	104.391	109.951	112.913	114.386	120.269	3.915
24	133.478	147.629	131.408	95	138.294	133.857	136.594	130.343	130.178	144.143	100.457	86.878	165.087	114.569	145.238	79	112.375	98.089	144.638	130.07	121.621	106.231	136.375	99.353	90.029	98.761	109.198	112.587	115.675	120.247	3.905
25	126.551	153.677	131.507	94	127.706	130.357	144.531	132.086	118.333	146.857	106.371	84.951	178.261	116.863	145.048	79.29	115.906	106.067	143.983	130.6	121.414	103.923	141.875	106.324	82.657	97.239	112.259	112.935	115.699	120.94	4.162
26	130.217	150.29	135.563	93.348	137.294	127.143	137.062	138.943	128.356	141.657	112.571	87.171	177.913	115.647	138.357	81.097	113.281	101.778	140.793	131.3	124.069	101.885	134.95	102.412	87.343	99.848	109.593	112.043	113.482	120.876	3.984
27	130.768	153.871	132.845	88.435	145.529	121.5	141.875	137.257	125.422	142.514	109.429	85.488	172.087	110.118	139.381	79.355	110.094	105.489	144.69	133.54	122.517	102.692	140	102.235	91.886	97.826	109.062	113.935	115.639	120.879	4.093
28	130.884	152.823	133.437	89.391	141.529	120.071	137.375	136.429	125.222	143.914	103.629	82.341	179.783	112.627	143.19	82.129	119.875	99.8	142.224	129.8	120.862	102.808	133.425	101.765	91.057	95.543	108.333	107.109	113.084	120.016	4.199
29	130.217	147	136.099	91.522	139.353	128.429	142	134.629	125.756	140.343	103.457	84.488	174.826	119.196	138.714	82.742	112.938	101.622	142.121	130.75	127.345	109.692	139.675	99.5	94.6	107.283	114.062	114.13	113.855	121.598	3.867
30	135.406	144.629	135.085	90.652	134.647	126	135.25	134.914	128.2	139.714	102.2	84.829	177.652	115.314	136.81	78.129	115.344	100.556	143.328	131.71	126.586	104.577	140.3	106.794	86.486	101.413	109.827	112.674	113.759	120.441	4.027
31	134.768	145.806	131.859	91.391	137.235	121.214	133.312	134.857	127.178	144.114	100.686	87.829	171.826	117.196	145.262	77.839	116.219	97.289	138.914	129.12	124.345	106.962	140.875	106.265	92.257	98.348	110.568	106.87	112.952	120.116	3.935
32	135.754	147.113	134.113	92	134.941	127.571	136.125	139.114	122.867	139.857	103.4	78.317	177.087	113.118	139.524	79.645	114.906	98.311	145.397	128.58	124.172	103.962	139.55	106.235	89.657	101.087	111.037	112.63	116.675	120.439	4.092
33	131.536	149.952	135.789	91.565	135.529	134.143	139.719	132.143	130.4	141.114	100.571	78.463	175.174	116.627	129.548	80.484	117.5	99.889	146.483	127.2	123.724	98.692	133.85	103.971	89.629	107.761	109.494	111.935	113.566	120.222	4.051
34	130.681	150.984	134.268	92.043	138.235	135.5	139.844	137.257	131.422	141.057	104.914	85.78	175	115.824	139.81	79.645	113.812	100.733	137.759	135.58	125.69	106.231	141.575	100.029	99.629	102	113.383	110.696	114.675	121.864	3.963
35	128.855	149.032	131.577	89.826	134.882	125.5	135.312	134.943	124	137.886	102.971	78.195	176.043	111.824	136.095	78.968	115.312	102.756	145.293	128.99	126.897	106.231	135.525	100.706	96.8	102.196	109.753	111.196	112.795	119.668	3.958
36	129.116	146.903	135.366	89.478	138.412	125.143	139.969	140.771	126.311	142.571	117.229	93.098	173.739	115.529	135.929	79.032	117.094	99.733	144.379	133.33	125.862	110.962	141.5	103.794	91.257	99.348	113.198	108.804	113.867	121.784	3.885
37	129.406	144.984	137.507	86.565	137.412	116.5	134.531	135.2	131.933	146.6	106.686	87.878	171.261	112.118	139.833	78.516	122.406	96.378	144.052	129.71	125.448	106.962	132.475	110.088	92.314	102.109	110.568	112.739	111.952	120.487	3.891
38	131.058	143.935	132.07	93.652	141.294	118.286	129.438	134.029	132.067	146.543	109.743	77.634	170.304	116.314	132.643	77.065	121.25	99.2	144.569	132.35	126.483	110.423	133.875	103.206	88.057	104.913	112.679	111.891	114.313	120.32	3.897
39	129.826	154.661	129.93	90.043	139.588	125.5	138.812	136.829	126.956	142.2	112.429	86.341	174.652	110.863	136.905	78.452	122.312	95.711	142.517	131.75	128.069	100.808	139.35	96.441	89.8	98.457	107.444	114.022	116.916	120.606	4.128
40	130.768	149.839	129.845	97.304	134.588	133.643	136.594	134.057	128.667	143.914	104.2	84.415	174.913	115.392	140.024	83	119.156	102.4	144.621	131.8	127.793	108.692	131.925	101.471	94.857	95.63	108.556	110.957	119.566	121.331	3.867
41	129.348	148.806	133.493	95.826	130.294	122.143	138.625	133.714	130.2	137.543	102.943	86.976	175.826	118.157	137.095	74.226	120.656	98.511	145.948	128.39	129.828	107.077	140.2	99.206	91.514	98.717	106.481	118.478	116.855	120.589	3.99
42	131.043	149.387	130.451	96.043	129.471	132.429	140.094	138.457	134.133	142.971	110.629	80.707	176.391	113.333	133.452	79.548	118.719	99.956	144.603	132.45	129.552	104.231	135.25	101.971	92.086	100.304	108.988	113.261	113.651	121.157	4
43	131.42	152.871	135.07	95.087	125.529	145.286	137.844	133.114	130.978	142.914	108.857	81.268	175.696	114.314	135.81	75.71	126.094	101	140.483	132.8	121	97.577	136.875	103.412	91.457	101.522	111.074	113.478	117.494	121.243	4.097
44	131.623	143.161	135.127	90.652	137.529	122.143	133.375	132.257	122.022	140.657	111.686	86.927	168.435	114.039	138.857	78.065	117.188	100.6	141.534	127.84	126.69	100.808	138.7	100.824	92.886	103.326	106.988	120.239	113.301	119.913	3.739
45	131.899	147.548	130.577	97.043	138.059	131.5	140.375	131.943	128.689	142.8	107.6	84.585	171.087	121.431	137.19	78.355	118.312	99.489	142.466	129.58	121.931	101.115	135.05	103.618	92.257	100.5	107.593	109.326	115.952	120.616	3.855
46	133.623	149.581	128.704	88.609	137.353	129.143	141.031	135.857	128.644	139.743	113.057	82.732	174.957	116.373	134	76.903	119.062	103.178	139.948	127.61	129.276	105.346	131.725	106.147	93.771	103.217	109.074	106.478	115.133	120.699	3.907
47	130.957	146.306	129.352	92.957	137.471	123.143	140.344	132.429	124.511	145.086	110.629	86.756	171.435	118.275	133.095	80.871	117	95.444	144.172	129.16	128.138	104.423	133.35	97.882	89.229	105.891	110.728	116.413	114	120.326	3.815
48	131.391	147.21	134.592	92.696	133.176	130.214	140.688	128.714	131.156	144.886	109.886	84.634	173.435	114.529	132.357	82.419	117.125	96.378	142.793	125.69	130.483	102.962	138.55	97.971	87.943	105.783	111.58	112.891	115.373	120.604	3.912
49	132.406	147.274	132.268	98.652	133.294	130.643	125.5	137.229	131.422	144.486	109.057	88.854	168.826	115.373	133.31	78.226	120.656	98.778	141.569	128.6	127.724	100.462	130.95	100.118	94.057	101.87	112.494	113.196	116.422	120.473	3.67
50	131.319	149.871	130.014	92.696	136.353	128.5	136.5	136.371	125.289	140.2	104.6	96.073	158.087	117.882	137.738	76.903	122.094	99.644	140	128.02	126.31	99.115	127.1	103.353	95.571	99.37	110.605	113.174	112.349	119.831	3.537
51	129.652	147.903	132.648	95.696	140.882	117.571	136.281	133.829	127.333	145.4	107.171	82.268	169.913	118.098	134.452	83.613	116.531	101.178	138.914	128.99	130.552	107	132.825	98.706	88.229	103.13	108.654	106.609	114.313	119.943	3.805
52	125.696	152.903	131.986	98.348	131.941	126.143	136	130.2	123.956	141.571	109.743	84.098	170.826	116.373	137.095	75.774	114.531	100.244	143.172	128.99	135.31	103.038	134.9	100.294	93.686	103.587	108.864	109.022	112.88	120.04	3.842
53	130.232	145.855	132.31	88.957	137.176	126.071	143.188	133.886	132.511	147.943	106.2	78.976	173.87	113.902	127.5	77.355	122.906	104.2	145.466	129.86	129.793	109.346	129.575	106.353	88.257	103.37	112.259	113.826	116.084	120.939	3.997
54	133.116	149.919	131.056	92.565	139.412	129.214	138.438	133.143	132.133	146	103.257	84.537	175.043	121.078	132.619	82.032	118.812	97.444	140.69	130.32	126.897	98.154	131.475	99.853	92.771	102.087	113.691	108.261	114.096	120.625	3.974
55	127.435	150.629	131.127	89.913	136.059	124.286	139.938	129.457	124.867	138.771	99.571	80.659	170.043	119.667	129.833	81.581	117.344	100.022	143	129.37	129.241	102.577	133.575	102.559	89.914	99.674	109.741	108.783	112.386	119.035	3.884
56	132.565	150.323	132.915	91.913	145.706	123.357	146.75	139.171	131.733	142.486	102.114	85	176.652	113.471	137.095	80.968	117.75	99.089	140.207	127.04	128.483	101.115	129.55	104.294	89.457	104.674	109.988	113.739	112.458	121.037	4.086
57	129.449	152.274	130.845	94.087	137.882	126.357	141.125	130.371	130.511	144.486	105.229	82.463	173.957	118.196	129.643	73.806	114.438	96.511	144.397	129.17	128.448	108.769	128.5	104.706	90.029	101.543	108.136	115.457	114.036	120.166	4.009
58	136.203	150.79	132.282	88.783	133	120.857	138.938	131.029	128.4	141.143	110.914	80.341	170.304	116.569	131.571	75.839	121.062	97.467	141.293	131.59	123.31	106.846	134.6	102.118	93.029	102.609	110.074	114.696	116.699	120.081	3.896
59	129.536	145.839	135.085	89.435	142.765	132.214	136.844	135.343	126.4	150.829	111.371	79.22	170.913	115.784	133.714	80.613	115.188	95.733	139.69	131.26	123.448	105.154	137.05	100.441	93.229	99.913	111.432	112.174	115.096	120.542	4.005
60	131.652	151.806	134.465	96.13	135.941	120.286	134.781	135.057	133.156	146.086	99.943	79.78	166.783	119.412	129.905	81.129	119.594	98.622	139.397	130.47	130.931	104.346	137.05	99.765	89.086	100.457	111	117.761	116.831	120.401	3.891
61	130.246	153.452	128.296	90.696	132.529	122.714	142.875	133.771	133.867	147.286	104.543	78.756	175.87	118.098	129.476	77.194	118.531	96.978	141.845	127.59	129.069	105.615	132.075	102.059	91.086	100.174	111.16	112.348	113.819	120.07	4.106
62	128.377	151.468	130.465	92.217	139.059	122.357	134.875	130.086	130.689	144.343	108.457	87.366	176.826	111.275	135.19	75.968	116.656	98.2	148.121	134.77	128.966	105.115	134.5	102.147	96.143	103.043	110.395	108.87	116.253	120.765	3.993
63	128.449	152.645	130.817	95.696	134.118	113.786	140.938	136.571	133.089	149.886	115.257	78.098	171.087	117.314	132	81.161	125.25	96.689	141.345	129.92	126.724	103.423	129.725	93.029	96.857	101.674	110.025	111	116.108	120.437	3.967
64	132.319	149.081	131.268	89.087	135.941	131.286	141	140.286	132.844	146.657	94.829	80.22	176.565	119.804	132.571	79.581	118.094	103.467	142.172	126.82	128.379	107.654	134.275	99.971	98.057	99.174	109.864	114.913	112.217	120.979	4.097
65	134.13	146.452	128.831	92.174	126.412	112.286	140.156	132.857	130.822	144.229	106.857	84.463	167.652	113.216	138.405	79.129	118.5	99.022	142.328	127.43	130.483	114	141.525	99.147	97.171	101.174	108.691	111.457	116.229	120.18	3.78
66	126.522	150.065	130.408	90.696	136.529	122	139.062	134.8	138.089	143.314	108.057	78.512	173.478	119.529	135.238	76.097	117.25	98.733	141.155	130.42	127.517	114.5	137.1	98.118	95.914	96.957	111.543	109.022	116.024	120.574	4.038
67	129.797	149.597	128.183	93.957	143.059	126.929	128.438	138.343	132.089	140.143	110.114	80.146	167.435	122.255	140.071	82.806	125.781	104.933	141.448	130.62	132.828	104.231	138.075	103.529	94.514	102.674	104.716	111.978	115.687	121.53	3.782
68	134.333	148.242	130.465	90.391	128.059	126	142.719	136	128.867	141.286	105.029	79.537	169.478	120.392	136.429	77.903	111.719	99.867	137.121	131.03	125.759	106.692	131.325	99.559	95.371	99.413	108.074	106.957	113.47	119.362	3.896
69	128.783	150.145	129.31	95.87	132.882	123.286	140.219	131.029	134.956	134.886	109.686	82.829	170.522	115.471	134.952	77.645	116.875	90.689	139.862	130.01	127.31	104.077	128.775	102.471	93.429	102.739	112.543	109.935	117.482	119.609	3.794
70	131.029	150.016	131.127	95.739	146.353	126.286	133.219	130.857	131.489	145.857	108.571	78.537	168.609	119.157	132.5	80.161	122.781	103.133	142.586	131.45	126.586	110.423	136.05	97.147	93.457	95.761	109.21	110.348	115.229	120.816	3.912
71	126.072	151.452	130.113	92.087	143.647	125.714	135.531	132.086	133.533	144.429	110.343	74.634	166.217	117.863	134.5	77.065	121.5	100.978	134.052	127.6	126.966	104.654	138.725	104	95.114	101.717	109.556	109.826	115.301	120.182	3.887
72	131.594	152.339	132.225	94.435	138.412	117.143	138.5	138.343	125.667	143.371	103.086	80.024	175.913	113.569	134.31	80.806	118.875	101.822	140	129.24	124.966	104.308	125.2	102.412	95.371	97.37	107.765	109.5	111.108	119.575	3.97
73	131.638	147.565	127.69	89.087	137.059	130.857	140.812	126.2	131.178	142	102.257	85.268	164.696	111.627	132.524	79.968	120.594	98.067	143.966	128.26	129.172	109.885	124.975	99.147	93.914	98.435	108.16	111.913	117.313	119.456	3.756
74	126.826	151	126.592	89.174	131.706	125	137.844	134.886	130.644	139.914	103.771	78.902	169.609	119.569	135.976	78.871	117.594	102.467	142.81	127.4	124.138	106.269	129.35	99.324	93.686	104.391	109.272	108.5	112.024	119.224	3.842
75	128.217	149.065	130.521	90.739	132.235	121.214	136.25	131.971	133.333	141.314	106.371	81.683	169.913	119.02	136.405	78.548	121.5	99.333	143.586	130.18	128.862	104.462	136.825	99.882	98.086	95.935	109.593	108.109	113.169	119.873	3.879
76	128.768	147.661	130.563	87.304	139.118	111.286	140.375	133.886	132.444	143.457	106.4	84.829	172.043	122.373	134.024	74.71	120.938	96.844	142.293	128.84	125.655	97.269	132.7	101.412	95.114	103.674	108.802	108.717	112.795	119.458	4.008
77	130.13	151.935	129.789	96.217	132.294	134.214	142.562	136.886	129.267	138.8	103.057	84.146	165.826	118.039	132.738	79.452	116.844	93.067	140.707	125.93	126.897	105.308	134.375	103.559	96.743	99.413	109.457	109.348	113.687	120.024	3.781
78	127.536	148.081	131.901	89.957	133.059	127.714	139.344	130.686	131.067	144.829	98.971	75.659	179.043	110.706	133.833	84.097	116.719	99.867	143.224	131.31	127.931	101.769	137.9	101.088	94.886	102.457	105.457	109.674	109.783	119.605	4.127
79	131.565	146.452	131.479	90.478	135.765	120.929	132.531	126.2	125.111	139.029	100.914	81.341	172.87	116.157	134.762	78.226	115.344	100.4	142.534	129.87	123.793	104.346	132.65	100.559	90.686	101.217	112.494	107.957	115	118.643	3.855
80	130.594	150.032	128.155	92.783	137.765	123.643	141.75	132.229	124.733	139.143	106.286	76.268	174.261	113.176	137.905	79.968	110.719	99.244	132.293	125.96	124.862	101.385	130.1	95.735	91.229	102.283	106.84	110.891	112.47	118.369	3.979
81	125.072	154.065	130.099	87.652	143.294	123.643	138.625	131.029	126.178	147.4	101.086	80.024	170.087	112.118	130	77.742	114.125	96.689	143.586	127.49	124.552	96.654	128.825	100.853	93.629	97.413	108.222	107.478	110.928	118.226	4.117
82	129.681	153.774	132	93.87	141.176	125.5	135.375	133.486	131.733	143.086	101.943	81.707	175.435	107.353	133.5	77.548	117.281	98.978	139.483	125.94	125.966	104.808	129.6	96.853	91.286	100.609	105.901	108.957	113.096	119.17	4.072
83	126.812	153.435	129.352	84.652	136.941	136	135.5	129.829	125.178	143.943	102.457	83.341	174.652	111.373	131.595	78.903	119.188	100.111	136.397	127.91	124.724	102.077	131.925	99	92.257	103	104.481	109.543	110.096	118.782	4.027
84	128.362	153.387	129.197	93.652	140.412	113.857	131.906	131.314	128.111	144.657	102.4	78.39	171.522	113.98	136.071	73.71	112.406	101	143.293	125.15	129.069	102.231	134.55	103.647	90.457	101.717	109.37	105.957	112.867	118.712	4.062
85	125.536	147.21	126.859	88.261	135.706	114.857	136.094	127.171	128.622	140.2	93.286	80.171	172.261	113.471	135.571	76.452	115.156	100.133	143.948	123.86	124	102.769	128.525	97.618	93.629	97.217	107.951	108.913	112.53	117.172	3.977
86	125.696	147	129.634	84.13	135.706	118.071	138.188	132.029	119.356	146.429	103.229	77.439	176	105.118	137.048	75.419	113.438	97.133	141.517	126.21	110.172	96.615	127.675	95.706	87.943	88.63	106.568	108.826	105.06	115.724	4.316
87	126.087	153.968	127.704	88.217	140.824	112.714	135.688	135.143	118.222	147.686	107.686	84.122	176.13	102.961	131.286	74.839	111.344	98.822	135.845	123.79	116.966	101.115	129.825	88.971	91.114	99	102.63	99.739	106.711	116.177	4.222
88	117.667	148.839	122.62	88.826	139.294	118.214	135.875	130.8	126.689	133.8	97.914	79.902	172.826	109.863	127.929	71.581	113.625	94.956	143.052	125	108.621	97.885	129.975	92.882	87.457	97.435	102.926	107.957	103.024	114.739	4.132
89	120.681	153.613	119.972	87.174	139.176	109.071	136.188	130.657	119.422	137.286	96.4	77.049	158.043	106.255	136.738	64.677	111.5	91.2	133.328	120.03	102.655	93.038	124.3	91.618	83.771	99.478	103.407	101.565	104.434	112.163	4.151
90	121.478	155.839	121.479	87	134.118	110.643	131.125	137.029	121.178	138.629	95.657	80.317	152.696	110.804	123.214	64.71	111.812	89.756	133.534	124.3	105.793	87.423	119.8	81.353	89.4	97.587	103.481	102.065	103.602	111.58	4.08
91	113.29	151.5	117.254	78.043	138.529	110.071	125.719	136	118.067	134.629	97.914	76.659	160.522	101.059	132.905	63.258	113.844	91.133	136.431	121.07	105.31	94.192	131.225	89.735	83.571	90.913	102.012	105.261	101.759	111.099	4.268
92	114.928	151.968	115.211	80.565	149.941	103.429	129.656	131.714	112.289	135.343	97.057	78.585	159.565	103.824	128.024	58.968	115.625	86.089	136.931	124.21	100.586	90.038	127.375	85.441	85.514	93.957	102.938	98.217	102.554	110.364	4.419
93	114.783	153.758	119.535	76.478	149.471	112.714	133	130.229	112.333	141.514	92.686	72.585	155	104.294	122.167	62.032	109.938	90.644	139.793	122.64	104.793	86.731	123.35	81.618	81.086	93.674	98.765	103	101.94	110.019	4.519
94	116.536	153.919	115.169	76	143.176	120.071	133.25	132.771	121.556	140.171	96.971	75.902	156.391	101.275	128.81	63.742	105.406	87.667	139.862	121.13	102.379	80.923	120.9	81.471	80.343	96.674	93.148	97.696	101.349	109.816	4.555
95	114.507	153.903	115.028	78.304	140.059	105.214	134.938	136.229	116.133	131.943	90.171	73.78	154.783	102.784	126.667	58.903	107.594	92.267	139.672	120.19	97.552	94.615	129.6	81.824	86.057	93.13	101.111	102.087	99.048	109.589	4.412
96	115.971	152.71	114.479	79.957	139.941	105.286	130.594	133.914	116.778	138.743	91.886	73.317	151.391	99.059	126.738	59.323	112.031	93.333	137.121	121.54	105.345	88.423	128.075	89	87.886	89.717	98.63	101.957	102.012	109.833	4.291
97	114.159	149.661	110.704	73.739	141.529	106.786	136.125	130.371	116.044	132.114	93.086	72.659	153.565	98.863	123.024	57.613	107.031	89.267	142.603	121.66	93.966	90.346	127.35	82	77.2	92.826	96.494	95.804	101.373	107.861	4.524
98	113.507	151.274	115.197	69.87	140.294	114.714	134.812	133.657	120.222	137.629	91.171	71.927	149.348	99.882	123.214	57.194	108.688	90.444	136.603	121.3	102.552	94.385	126.8	78	88	94.413	100.926	93.696	97.265	108.862	4.467
99	116.348	147.887	116.366	68.391	135.882	116.357	135.719	129.914	117.444	132.2	90.257	70.098	152.087	107.471	128.786	59	110.438	87.578	135.552	116.99	104	87.692	128.1	82.735	90.2	94.348	96.864	95.717	97.892	108.7	4.389
100	116.014	150.903	112.549	73.261	143.882	93.214	130.156	133.114	114.733	132.829	90.657	76.22	152.565	107.471	128.071	60.129	106.875	88.178	138.569	118.71	97.414	92.269	128.625	82.706	89.6	94.891	97.198	96.022	101.349	108.558	4.374
101	112.565	150.887	113.085	76.87	141.294	110.857	137.5	135.4	119.022	130.514	88.971	75.829	146.739	104.216	127.238	53.419	109.438	90.022	135.103	116.92	96.621	85.385	125.5	80.941	89.629	91.761	99.605	96.196	99.386	108.307	4.387
102	111.841	150.371	117.521	71.609	137.412	95.357	140.906	129.114	118.911	128.686	89.543	70.927	156.261	101.314	124.024	59.581	105.625	84.956	135.603	119.1	96.241	85.731	126	79.294	86	95.457	100.321	99.543	98.614	107.444	4.505
103	113.261	147.145	111.183	73	139.941	104.5	134.594	131.771	112.933	127.086	86.2	68.561	154.13	102.314	123.881	56.323	109.5	87.2	136.724	117.08	97.828	89.923	126.3	81.353	89.229	91.587	100.272	100.826	101.831	107.465	4.387
104	114.101	151.887	109.634	76.87	142.529	97.5	129.688	135.714	114.4	129.143	89.714	72.341	151	102.157	124.214	59.871	107.281	83.867	138.793	117.54	97.207	83.923	125.575	73.676	92.6	92.522	97.123	96.5	100.506	107.168	4.443
105	112.101	151.726	107.732	73.304	135.529	91.214	132.938	135.286	115.644	134.057	90.6	68.927	143.957	102.51	127.476	55.516	108.156	86.044	137.638	117.49	95.103	90.038	124.275	78.676	87.286	95.761	97.284	95.109	97.952	106.529	4.433
106	111.391	154.21	111.282	69.696	144.471	115.357	131.531	136.143	113.222	120.829	89.829	76.317	148.13	101.235	126.071	58.613	107.156	89.467	133.948	114.13	99.172	88.962	121.125	77.059	89.657	95.304	100.568	97.239	98.084	107.593	4.319
107	112.159	153.032	109.718	70.13	146.588	101.643	133.125	132.486	113.311	116.257	97.086	71.683	141.87	100.471	124.69	54.677	106.25	80.244	137.828	121.16	93.138	84.731	121.025	78.235	86.171	90.391	96.704	95.37	95.807	105.723	4.473
108	110.014	144.774	110.831	65.565	133.941	96.571	129.5	128.914	112.978	126.029	95.657	73.659	157.261	102.039	118.952	57.677	107.219	86.178	135.172	116.65	94.207	90.808	129.275	77.147	97.029	92.087	96.877	95.804	95.265	106.141	4.3
109	103.377	150.452	107.887	73.174	149.412	98	131.656	138.486	110.644	120.571	98.971	70.634	147.217	100.373	121.643	54.161	101.844	87.556	138.552	122.78	94.103	81.808	125.5	80.5	88.6	92.239	95.951	95.587	98.988	106.23	4.513
110	110.377	146.145	110.859	70	140.353	109.429	134	137.457	110.422	122.514	89.314	74.341	145.783	97.569	124.81	56.71	99.844	81.689	137.172	120.09	90.172	82.538	123.8	83.118	84.029	89.957	99.173	92.957	95.446	105.52	4.42
111	109.246	146	110.859	69.609	142.647	114.143	134.5	135.486	112.222	121.4	94.543	71.878	145.696	94.686	114.595	51.935	108.031	83.511	138.431	118.82	95.414	85.615	123.125	77.324	87.943	93.435	96.63	95.435	98.373	105.915	4.42
112	109.29	150.887	105.183	70.783	149.059	94	132.562	133.371	109.756	121.486	95.314	74.488	156.652	95.588	117.571	53.548	105.406	83.222	137.793	116.52	90.621	88.231	124.525	72.059	87.486	89.783	96.222	87.217	95.554	104.972	4.685
113	110.464	150.468	112.366	67.652	136.765	111.5	125.406	140.2	112.489	122.571	94.086	72.244	153.478	98.059	115.714	54.903	105.094	78.889	140.069	118.78	94.793	81.115	126.675	68.294	88.829	87.543	94.173	93.978	95.88	105.258	4.666
114	102.899	151.79	108.986	67.304	142.882	111.929	134.406	134.286	108.133	118.771	89.171	74.805	151.913	97.373	113.167	54.903	104.438	88.356	137.431	118.02	91.207	81.077	129.15	81.5	85.029	89.674	94.901	93.935	92.542	105.172	4.554
115	109.362	148.065	110.31	73.522	149.412	93.071	131.938	130.571	106.911	125.943	88.6	73.122	152.522	96.118	117.429	51.71	108.031	84.6	138.983	119.39	96.966	78.423	126.15	77.618	89.257	94.065	94.469	91.087	95.434	105.279	4.621
116	107.464	151.435	110.324	67.391	145.706	102.214	128.406	132.143	108.911	117.8	87.714	71.512	147.174	100.373	112.905	49.097	109.625	86.4	141.362	120.26	95.448	79.115	127.975	78.235	82.286	91.152	95.21	95.848	100.506	104.965	4.623
117	108.159	144.016	111.493	64.696	141.294	97.5	129.969	133.171	108.644	116.943	95.6	72.951	150.174	96.843	112.69	52.355	108.625	83.222	139.345	116.32	88.862	83.192	120.25	70.441	92.314	93.435	98.074	98.109	97.88	104.364	4.441
118	106.13	151.613	107.535	67.478	133.529	109.571	133.781	134.971	109.978	117	91.371	76.854	148.087	96.686	117.571	53.613	107.156	82.133	137.172	118.74	91.069	81.962	129.475	71.706	87.171	88.304	97.235	94.261	97.313	104.809	4.501
119	104.188	150.29	113.521	67.087	142.235	106.571	131.969	138.343	108.867	125.771	91.429	72.707	149.609	93.725	112.548	55.387	104.312	82.778	135.397	114.72	91.793	81.192	118.75	70.324	82.343	87.978	97.148	91.935	93.53	104.015	4.611
120	106.145	142.113	106.296	70.957	143.118	101.643	133.469	132.4	107.511	119.229	95.4	70.244	150	95.118	115.31	53.71	101	83.378	136.586	117.06	92.276	83.115	128.175	75.088	90.914	91.609	95.864	91.261	96.928	104.342	4.407
121	106.362	149.274	108.606	66.261	143.294	108.929	133.188	132.371	101.2	114.371	93	74.512	134.826	93.255	112.786	52.742	101.469	83.222	135.5	114.26	90.586	78.462	124.775	73.265	85.343	87.022	95.543	93.565	94.711	102.852	4.39
122	106.116	143.339	112.887	69.174	137	110.786	130.938	134.857	109.311	112.829	91.857	73.854	146.348	96.157	117.333	48.065	105	83.822	138.103	116.6	95.69	83.115	127.75	69.853	91.514	92.5	93.963	92.065	97.06	104.41	4.432
123	104.159	143.919	106.915	62.304	141	106.286	136.531	135.2	107.422	119.114	86.057	70.122	141.739	94.725	113.333	50.29	100.156	88.511	133.69	119.05	83.069	79.308	126.025	71.147	82.657	91.87	95.309	93.652	96.892	102.774	4.588
124	99.449	143.371	109.31	68.304	133.529	104.5	132.031	130.429	110.489	118.829	94.286	75.317	153.652	102.392	113.333	51.129	97.188	82.311	137.431	114.41	90.207	80.346	125.95	69.441	85.6	90.63	96.679	95.891	93.024	103.43	4.453
125	101.406	141.129	108.704	64.261	140.412	109.286	134.188	130.629	106.422	112.886	94.514	73.683	140.217	94.804	114.738	54.774	100.75	80.467	139.655	115.04	90.793	82.192	123.95	70.971	85.686	87.783	96.148	95.804	93.952	102.939	4.346
126	102.783	144.032	108.535	66.957	146.059	92.571	135.562	134.543	110.311	118.629	91.143	74.951	146.565	94.059	120.357	52.29	99.562	83.2	137.414	117.1	92.276	80.577	124.45	72.441	81.829	93.326	99.914	94.043	92.94	103.739	4.578
127	104.362	138.565	108.493	67.739	142.176	105.286	128.969	137.343	105.022	119.229	89.343	73.024	142	94.255	112.786	54.645	100.125	82.022	134.741	117.53	88.276	78.308	120.625	67.147	84.686	87.739	96.086	95.283	97.398	102.524	4.376
128	100.652	138.161	106.845	61.957	138.647	99.929	131.469	137.914	105.156	118.543	93.314	78.195	151.609	91.725	118.024	52.742	103.219	77.956	136.328	117.34	89.724	80.154	126.225	68.382	81.886	92.413	97.086	94.261	93.988	102.891	4.572
129	99.899	138.645	106.408	68.217	143.235	114.143	133.406	133.371	103.911	114.343	92.171	71.39	146.783	96.686	112.833	56.29	103.531	79.111	136.483	117.53	91.931	81.615	134.725	69.441	86.429	93.522	96.136	94.174	93.47	103.787	4.463
130	101.812	144.274	106.338	71.304	138.118	100.429	138.625	135.8	110.111	122.829	94.943	69.976	137.043	95.529	118.19	51.903	102.406	83.6	136.276	117.42	86.276	78.654	128.775	68.559	80.486	97.696	94.914	98.63	95.819	103.68	4.5
131	103.13	142.323	108.423	63.826	140	106.714	136.344	133.429	110.044	113.029	93.543	76.146	145.826	95.039	108.81	49.935	100.188	82.444	133.966	115.22	88	86.385	126.575	68.882	80.257	95.587	93.778	97.761	93.133	103.06	4.467
132	99.304	139	105.535	67.13	141.588	97.143	136.812	140.629	105.111	114.857	91.943	69.902	152.348	98.373	113.69	52.452	103.156	82.6	137.5	115.74	92.207	80.654	129.675	72.088	82.429	89.652	95.531	101.37	95.169	103.572	4.618
133	103.043	141.71	105.62	66.739	149.824	109.5	132.75	133.457	105.933	112.886	89.2	73.78	146.652	95.314	113.19	53.839	106.531	79.444	137.534	112.19	85.69	84.846	127.9	65.265	77.229	94.913	95.123	95.174	96.602	103.168	4.615
134	97.58	139.823	108.085	65.609	144.353	107.071	133.406	134.143	106.022	120.371	92	72.22	141.826	96.49	112.048	51.419	101.062	80.4	134.966	116.31	89.31	76.538	123.8	66.353	74.057	92.065	93.877	95.783	93.47	102.085	4.58
135	98.913	138.048	111.183	64.217	142.235	106.214	135.719	135.029	104.756	122.343	95.6	74.878	142.217	97.118	112.524	54.258	102.469	81.689	131.862	118.52	83.621	81.154	128.375	67.382	76.486	92.848	97.667	92.957	91.976	102.836	4.506
136	98.203	139.968	107.535	66.739	140.765	103.357	133.719	135.8	109.867	126.457	96.657	72.707	137.739	94.941	120	55.645	106.188	77.489	132.138	118.07	88.345	78.385	122.675	72.471	76.057	93.522	95.901	94.848	96.072	103.181	4.414
137	98.42	140.597	108.408	65.217	138.941	105.714	131.875	128.371	109.822	120.514	95.714	73.805	137	96.353	113.381	52.806	100.562	81.267	132.655	117.04	83.621	78.846	125.375	69.618	77.629	90.109	92.938	93.326	92.361	101.803	4.356
138	99.986	139.516	108.873	65.261	141.059	104.929	137.531	134.857	112.667	115.857	93.629	74.707	135.957	96	111.524	50.613	103.844	82.4	134.534	115.83	84.483	80.5	123.225	67.206	73.886	93.783	95.531	96.783	94.687	102.402	4.465
139	100.768	140.419	108.577	65	146.824	103.214	130.969	135.429	105.267	117.543	96.086	73.707	144	95.843	107.31	50.516	99.344	77.111	135.155	116.93	89.138	78.423	125.7	66.235	74.514	91.522	93.247	99.37	94.181	102.15	4.619
140	102.667	143.048	107.493	66.348	151.824	102.357	128.875	134.914	105.311	112.943	90.771	76.61	138.391	95.353	107.119	52.097	102.781	80.089	134.534	114	86.828	80	120.275	65.5	80.2	94.957	93.765	96.913	92.398	102.012	4.474
141	99.043	142.613	103.169	61.174	128.294	93.214	136.625	138.486	108.378	114.514	87.943	68.146	143.261	94.275	112.024	48.935	103.438	77.556	133.034	115.64	89.207	80.808	122.35	64.265	70.771	92.348	91.802	97.978	90.807	100.348	4.662
142	96.623	141.79	108.254	70	144.353	109.071	135.875	136.343	103.778	119.857	93.629	72.756	148.87	96.882	109.429	51.645	96.156	84.6	131.483	115.2	87.966	79.962	127.525	68.471	77.514	89.152	94.975	93.717	95.012	102.789	4.582
143	103.522	142.081	106.69	68	144.824	103.286	133.531	135.143	107.467	113.371	92.857	72.585	143.522	97	105.262	48.645	100.25	84.022	133.793	113.31	89.414	79.038	124.65	70.176	79.057	93	95.235	93	91.096	102.201	4.49
144	97.101	143.419	104.493	67.522	136.059	101	134	135.086	107.067	118.829	92.829	69.732	145.783	94.412	105.262	50.323	102.281	81.044	131.69	116.62	88.448	72.308	123.65	64.529	76.029	88.022	95.778	95.978	90.807	101.038	4.603
145	100.594	135.758	104.704	68.348	141.824	108.5	134.312	134.114	101.556	116.029	93.286	70.293	141.348	93.765	106.214	47.903	107.188	82.889	137.448	110.46	85.241	76.808	125.85	67.324	70.429	93	93.395	96.739	92.241	101.295	4.56
146	100.377	140.806	107.07	63.13	141.412	109.929	134.906	137.8	104.889	117.914	94.086	76.073	146.652	93.706	110.333	51.194	101.938	80.467	132.431	118.43	88.172	76.654	123.75	63.853	75.2	94	91.42	93.543	92.795	102.17	4.653
147	97.203	141.468	106.085	65.783	153.765	98.571	132.438	134.286	104.667	114.486	98.857	71.268	143.826	91.471	105.071	47.484	98.625	81.933	131.879	112.2	85.345	75.038	126.925	67.176	76.543	92.109	95.852	95.348	94.518	101.387	4.709
148	97.812	137.242	102.817	67.565	147.647	103.786	131.875	129.2	100.222	112.8	93.229	72.829	141.696	93.569	103.595	48.774	102.438	81.022	134.241	111.65	85.172	73.769	125.9	64.824	71.543	92.739	93.79	88.087	92.614	100.084	4.569
149	99.696	136.452	103.93	65.435	147.882	93.5	134.719	138.286	103.533	117.343	91.371	67.317	145.304	94.471	106.619	51.258	98.25	79.489	134.19	115.51	85.31	68.808	126.775	67.529	70.229	93.283	96.778	95.174	95.325	100.819	4.786
150	100.913	144.79	104.521	65.261	151.294	109.857	133.75	136.057	104.822	118.286	94.714	72.439	153.609	94.451	100.143	46.903	100.719	77.422	131.448	114.66	80.483	69.769	125.05	64.088	72.057	89.283	97.272	96.739	87.904	101.335	5.021
151	97.362	141.79	103.676	67.783	146.588	112.286	136.281	129.514	107.711	113.057	95.857	73.171	145.783	92.039	97.881	42.645	102.812	80.489	133.879	111.54	85.69	80.538	122.175	66.118	72.629	90.174	92.543	94.652	90.639	100.941	4.705
152	101.029	137.048	102.254	66.826	146.588	107.071	131.5	132.286	102.222	113.571	87.371	73.78	152.13	90.824	108.476	47.935	100.25	80.111	133.069	112.94	85.241	80.077	126.9	66.618	74.029	93.935	90.481	94.761	92.313	101.091	4.667
153	100.145	140.419	106.056	72.696	147.471	110.714	130.844	133.257	102.356	111.143	94.029	74.049	140.13	93.588	106.452	49.613	103.25	81.467	136.207	111.47	84.793	76.885	121.025	66.529	75.4	89.652	94.481	93.761	92.88	101.406	4.471
154	100.014	137.581	102.479	68.522	143.588	97.571	131.562	136.571	106.689	124.286	95.943	74.805	148.783	94.667	101.714	47.839	98.125	81.822	137.138	112.22	87.483	76.038	121.025	66.676	70.8	89.783	98.877	97.152	90.542	101.389	4.654
155	97.536	139.226	104.197	65.565	151.529	105.714	137.75	132.057	101.844	118.829	91.914	71.049	145.043	95.549	100.381	50.581	103.812	83.6	136.345	112.44	91.241	74.962	118.2	62.765	72.571	90.413	95.148	92.261	92.771	101.217	4.723
156	98.159	141.226	105.775	73.217	148.765	103.286	135.906	138.8	103.489	115.171	94.657	74.439	144.87	95.882	103.881	47.032	104.188	76.978	137.724	115.9	80.966	77.308	118.025	59.412	73.857	88.522	94.716	96.087	85.578	101.166	4.817
157	98.377	143.097	103.944	65.478	145.294	106.286	135.562	136.686	101.844	115.143	93.743	70.927	140.435	94.294	106.357	50.903	98.812	83.333	133.276	111.88	82.483	75.038	122.85	63.059	74.229	91.217	92.506	90.804	91.94	100.683	4.662
158	95.29	138.048	104.31	69.826	148.176	102.857	131.219	134.343	98.956	124.686	87.371	74.537	139.957	93.686	105.286	50.161	103.469	76.333	137.121	112.96	86.138	78.269	123.225	61.882	72.457	91.022	93.975	90.696	86.892	100.453	4.671
159	96.681	135.806	104.31	64.696	151.294	103.286	128.25	139.2	110.978	122.429	88.371	73.415	147.696	94.353	107.333	48.806	99.281	80.533	137.431	110.96	82.793	71.5	120.225	66.529	68.943	95.543	90.901	90.739	88.988	100.734	4.85
160	103.13	135.145	105.239	63.87	144.529	102.571	136.875	137	100.778	116.057	92.143	72.39	149	93.706	106.024	51.742	104.406	80.844	133.793	112.31	84.793	78.654	126.975	63.765	76.486	90.652	96.654	91.609	87.807	101.343	4.679
161	100.812	138.048	101.535	68.348	134.471	100.5	134.562	135.086	106.6	119.857	88.686	69.902	143.739	94.353	101.286	52.387	101.75	81.933	133.328	111.53	80.828	72.846	114.425	67.176	72.257	84.283	94.827	87.652	90.518	99.432	4.495
162	97.783	135.145	101.493	69.043	154.353	100.857	131.188	135.114	104.556	118.771	93.571	75.366	136.826	96.882	106.738	52.387	93.781	78.2	133.379	110.95	86.966	71.538	121.575	62.971	71.886	83.587	94.593	89.522	88.229	99.905	4.622
163	97.348	134.29	107.986	67.174	150.471	102.357	132.844	133.829	103.978	118.229	91.971	66.049	138.696	90.961	103.19	52.871	95.406	77.867	132.121	111.35	83.241	78.231	120.65	64.853	70.486	94.043	96.185	96.196	87.602	100.016	4.582
164	98.812	137.274	107.465	67.957	141.529	109.643	132.156	132.486	101.933	118.943	85.629	69.024	154.696	90.275	103.143	52.742	97.406	81.267	135.914	110.49	86.034	74.038	119.025	65.794	69.057	92.391	93.321	93.239	89.157	100.374	4.705
165	100.217	139.065	105.944	65.261	148.706	111.929	137.062	134.057	101.667	120.743	90.457	69.122	147.957	94.275	104.024	51.581	98.25	80.156	135.655	114.37	81.828	77.231	119.375	62.029	65.343	85.391	94.259	93.022	87.542	100.569	4.897
166	97.522	137.419	102.085	60.957	148.941	104.786	131.625	135.257	102.089	116.114	91.143	66.366	138.783	94.51	100.167	52.258	94.031	82.6	136.138	107.92	81.345	72.462	117.9	65.324	67.257	88.152	95.556	91.5	87.843	98.898	4.708
167	96.71	138.339	98.93	63.13	145	99.143	134.719	133.743	98.311	115.143	86.029	73.195	149	89.451	97.714	53.161	99.375	79.956	135.086	110.08	81.966	80.423	116.375	63.941	64.6	86.109	96.679	97.913	90.036	99.112	4.705
168	98.333	139.758	102.493	68.652	149.941	106.786	134.875	130.657	103.422	118.286	87.2	70.585	150.565	92.627	104	52.516	102.625	82.644	134.966	110.44	83.483	75.038	121.975	62.235	70.2	85.326	93	91.978	89.614	100.49	4.789
169	97.812	142.339	101.127	64.13	147.353	114.786	134.312	136.314	97.156	117.371	90.543	72.268	146.826	90.529	101.286	53.71	96.125	79.733	129.103	107.56	83.931	73.423	122.325	61.971	64.257	85.543	93.802	91.739	91.084	99.602	4.821
170	95.884	133.129	101.507	67.304	148	116.286	135.156	133.314	103.133	108.143	88.457	70.244	143.87	89.647	103.429	51.677	97.281	78.778	135.69	112.71	78.552	76.385	121.325	65.118	65.829	91.217	94.827	91.652	88.277	99.546	4.707
171	97.783	136.097	102.535	66.609	143.059	107.857	134.281	137.914	101.267	122.171	88.629	70.195	148.565	89.843	100.833	53.387	96.531	74.511	131.948	109.09	83.862	75.5	122.05	61.471	66.914	85.587	92.321	85.739	87.301	99.098	4.803
172	96.116	141.081	103.423	66.522	142.294	112.857	131.781	139.629	99.578	111.429	87.029	72.634	139.565	92.824	99.048	50.935	92.312	78.111	132.034	109.31	82.966	70.462	121.8	63.676	65.914	89.739	97.716	88.326	88.831	98.895	4.696
173	98.609	138.952	96.69	64.261	145.353	112.143	133.438	143.886	100.733	115.143	87.943	69.878	143.043	95.137	103.429	54.258	98.375	81.222	128.81	112.39	83.897	78.577	119.8	65.647	65.743	90.609	91.111	87.848	91.048	99.93	4.692
174	93.725	140.645	103.127	68.522	147.294	110.857	138.406	131.286	97.778	114.8	86.171	69.073	142.826	90.961	98.143	53.161	97.438	81	133.759	110.47	80.655	78.923	118.675	62.412	64.771	89.565	93.383	89.543	87.373	99.129	4.731
175	96.159	140.516	102.239	66.043	146.294	112.143	127.781	135.171	98.156	117.457	89.514	70.317	152.174	93.451	102.857	54.097	102.5	82.267	133.138	111.61	85	74.615	119.475	59.353	69.314	92.37	91.63	87.174	86.253	99.968	4.774
176	95.29	133.935	99.211	65.696	150.118	100.071	134.094	132.2	96.822	117.6	93.314	70.683	136.696	92.353	102.738	44.968	94.75	74.956	132.103	108.67	82.586	74.962	118.575	60.559	64.8	87.391	95.457	89.37	87.361	97.839	4.737
177	98.739	139.113	101.803	66.609	145.529	104.929	130.938	137.171	96.533	115.057	83.8	70.976	147.261	91.667	103.048	49.516	96.969	79.356	133.345	112.14	82.276	71.615	117.95	60.118	68.657	85.065	94.617	90.565	86.831	98.696	4.811
178	94.942	134.274	101.366	69.565	141	114.071	132.094	135.286	99.289	115.143	86.714	66.683	138.261	96.765	102.595	50.194	91.125	78.289	128.862	112.21	73.966	69.538	120	62.412	66.6	83.63	91.741	92.261	89.108	97.862	4.653
179	95	134.161	100.887	64.087	144.706	108.071	131.75	131.229	98.756	118.543	87	71.366	142.304	90.647	102.714	48.71	87.688	78.667	131.517	112.19	82.069	78.462	121.375	60.471	66.886	91.196	89.284	85.674	84.205	97.918	4.697
180	93.551	137.871	102.845	66.783	143.706	110.071	133.656	137.943	98.333	116.914	88.4	70.146	143.478	92.392	98.929	50.581	96	77.756	128.879	110.6	81.759	77.615	119.975	60.294	62.314	92.022	95.173	88.435	88.687	98.797	4.737
181	96.275	137.629	103.268	67.783	144.353	110.357	131.531	137.114	96.578	114.914	87.914	70.659	139.913	90.667	98.31	48.129	95.938	74.8	133.776	107.1	79.241	78.115	122.175	64.971	68.257	90.348	96.16	92.674	90.687	98.953	4.656
182	92.087	140.145	96.634	64.174	147	109.071	131.875	136.143	95.311	113.943	89.4	70.537	144.696	94.471	100.31	50.677	101.156	78.267	131.707	109.64	82.621	75.962	118.475	57.324	64.571	89.783	96.778	89.957	86.916	98.608	4.808
183	99.043	135.661	92.789	62.391	133.471	104.857	136.125	135.686	100.178	118.029	84.629	69.488	143.565	89.902	101.071	48.226	92.594	79.556	131.534	112.45	80.31	73.731	121.375	60.176	65.857	90.913	92.593	87.326	89.795	97.701	4.727
184	97.841	139.258	99.549	60.739	148.471	108.214	131.812	138.8	99.022	120.286	86.057	70.366	139.609	91.686	103.333	54.484	93.875	76.289	133.19	112.77	83.966	74.731	117.05	64.912	63.514	84.739	93.37	92.935	90.735	99.021	4.781
185	95.174	136.194	93.62	64.13	142.235	111.071	136.562	133.114	104.289	111.886	85.8	68.439	142.826	91.353	105.095	48.581	92.875	78.356	134.017	109.36	79.517	75.154	120.325	63.735	60.771	85.043	94.049	84.891	87.795	97.802	4.815
186	95.203	135.581	98.042	62.565	141.118	112	131.812	134.429	100.6	117.371	83.571	69.366	132.043	89.961	97.738	46.742	91.5	81.378	127.638	112.17	78.655	77.885	121.775	64.765	61.771	90.065	91.531	88.717	88.193	97.386	4.613
187	93.884	133.532	96.141	60.913	148	104.429	130.062	136.914	101.067	121.257	86.086	65.756	140.826	88.98	97.786	49.774	93.5	77.711	131.569	109.47	85.862	73.192	121.65	54.412	65.143	90	94.333	88.543	88.446	97.56	4.872
188	95.478	137.306	96.592	66.696	146.588	107.571	130.688	129.343	95.556	118.943	92.171	63.976	134.913	89.51	93.405	50.097	90.344	76.044	131.052	113.52	79.586	74.462	124.25	61.382	65.086	84.761	93.469	84.978	86.518	97.044	4.725
189	94.681	135.823	94.225	64.13	140.471	108.857	135.406	135.771	103.533	114.857	87.6	68.976	147.087	93.314	97.857	46.29	95	76.422	128.81	110.41	82.552	68.038	116.925	59	64.743	90.196	89.037	91.065	87.614	97.541	4.841
190	91.87	137.887	95.803	66.217	150.588	104.429	134.156	142.943	101.556	117.543	84.114	66.195	147.087	90.118	105.881	49.645	94.469	77.022	130.103	111.87	79.793	78	120.375	57.441	67.229	89.739	92.519	87.087	87.325	98.586	5.005
191	94.507	135.742	97.592	61.478	138.176	104.071	137.469	138.857	99.089	114.314	87.371	64.854	134.13	87.765	103.429	47.871	92.938	77	123.776	109.44	78.517	74.269	118.975	62.971	72.171	90.935	92.926	85.239	83.976	96.891	4.629
192	92.174	137.952	97.775	65	136.647	105.071	136.75	134.486	97.178	120.686	89.743	72.561	142.043	90.373	103.286	43.129	90.562	78.133	132.017	110.56	79.828	78.231	118.175	62.441	63.743	93	93.568	85.522	86.795	97.842	4.756
193	93.565	139.581	92.634	62.217	144.118	103.429	136.125	138.486	99.178	120.429	87.486	67.488	131.522	95.078	101.357	49.226	95.531	73.467	129.603	111.61	79.138	72.615	117	57.441	66.171	86.587	92.296	86.217	87.819	97.152	4.824
194	92.203	136.661	92.704	60.043	141.941	106.929	134.406	139.057	98.089	119.686	83.829	68.39	144	89.137	102.857	46.839	101.719	77.667	129.655	110.07	82.138	74.615	117.425	61	68.143	87.239	88.765	87.87	85.554	97.539	4.86
195	93.971	136.548	93.972	65.957	147.824	107.143	130.938	135.457	94.6	118.457	84.6	67.366	140.435	86.02	98.452	52.065	96.938	77.844	129.31	110.24	76.621	77.885	119.275	55.529	67.314	87.087	93.58	80.87	86.843	97.005	4.794
196	98.449	131.516	93.296	63.522	137.529	101.857	130.312	131.829	95.489	115.4	91.229	70.098	141.522	91.02	102	47.871	89.594	79.956	130.862	107.46	76.483	75.962	119.85	62.088	65.429	87.413	92	87.13	86.53	96.679	4.548
197	92.565	134.984	94.465	63.13	141.588	107.786	129.406	139.8	98.511	115.943	83.6	66.439	137.739	92.373	105.333	48.968	90.062	78.8	131.224	108.65	75.759	73.769	120.525	62.5	61.829	83.587	92.123	84.043	85.325	96.58	4.79
198	93.478	133.613	96.056	68.826	146	107.286	134.469	132.286	89.8	117.4	85.286	62.976	136.087	93.686	100.262	48.839	94.844	78.689	123.5	109.69	79.034	78.5	119.975	60.353	60.4	86.217	90.506	90.587	85.771	96.704	4.669
199	92.333	131.194	93.408	62.652	137.529	109.786	130.125	134.2	99.289	115.4	79.886	68.878	139.565	91.216	104.143	46.129	95	76.867	129.914	109.94	74.655	75.346	120.225	56	61.686	87.37	92.099	89.348	85.072	96.181	4.75
200	95.565	133.968	98.69	59.348	137.882	103.071	134.375	136.029	93.422	116.571	85.743	66.61	145.565	92.235	106.476	44.065	94.531	80.267	130.603	108.11	73.828	75.962	115.975	57.559	62.971	88.109	91.691	88.848	87.976	96.76	4.874
201	93.58	137.565	95.648	66.696	146.765	108.786	129.062	135.343	98.333	114.771	87.314	65.829	139.783	91.196	98.143	49.548	90.031	76.867	128.983	107.99	77.034	74.462	111.475	57.235	62.257	85.478	93.79	82.043	87.108	96.314	4.771
202	96.116	138.919	92.169	67.087	143.412	113.929	129.75	124.914	100.222	115.514	82.8	66.268	138.391	90.176	101.095	50.484	89.406	74.289	130.172	107.03	72.862	76.577	108.4	59.794	64.857	88	90.025	89.37	88.771	96.235	4.622
203	95.275	136.145	96.479	63.391	143.059	110.286	130.469	134.971	96.778	114.371	85.371	67.22	143	91.353	98.167	48.806	95.625	73.8	127.431	107.68	75.069	75	120.075	57.941	63.4	86.065	90.741	90.543	83.301	96.614	4.807
204	93.406	133.29	96.042	68.696	134.294	97.929	132.844	127.257	98.044	113	85	66.293	142.826	93.941	94.048	48.613	88.25	79.644	126.534	110.85	79.069	74.192	120.325	59.794	68.6	87.152	91.16	89.087	85.602	96.062	4.475
205	93.725	133.226	93.634	62.913	136	109.786	127.875	133.771	94.178	117.6	86.114	64.976	137.957	91.392	95.238	47.387	90.062	77.089	124.655	107.78	67.862	73.269	115.45	58.382	67.2	90.087	91.988	84.087	83.928	95.09	4.626
206	91.116	139.613	93.127	66.174	143.118	106.857	137.219	132.429	99.733	117.229	85.657	67.488	138.435	90.255	107.048	47.484	87.75	77.4	125.759	107.85	73.379	70.654	118.7	58.971	62.657	86.413	91.099	85.5	87.096	96.421	4.849
207	92.029	136.5	95.127	63.13	145.412	106	132.875	134.971	94.533	113.714	86.571	65.341	142.174	89.647	97.214	45.903	90.094	76.422	132.862	110.34	71.966	71.885	117.775	62.294	62.6	92.5	91.21	80.783	84.325	96.076	4.932
208	95.188	135.371	91.93	63.957	136.412	107.929	132.281	132.514	93.733	117.114	83.257	67.707	141.478	91.392	103.619	44.613	92	73.622	131.828	108.32	71.621	73.615	115.825	52.412	63.257	85.326	94.222	85.043	89.59	95.696	4.866
209	93.696	137.548	92.662	63.304	134.176	106.071	131.969	137.971	93.822	116.171	84.943	69.293	141.087	86.686	97.595	49.839	93.75	77.422	130.431	109.07	83.31	78.962	113.325	60.324	65.829	87.478	91.753	85.543	88.337	96.633	4.602
210	94.406	135.548	94.183	64.478	144.412	103.857	136.656	134.857	93.756	115.543	88.086	68.122	139.391	89.392	94.69	46.355	101.062	76.8	126.086	107.78	70.241	75.654	119.975	55.853	64.943	84.587	92.173	81.478	86.301	96.092	4.86
211	89.261	135.871	95.873	62.652	142	106.357	132.062	137.6	94.467	118.629	82.629	68.195	140.043	87.176	100.19	49.839	93.875	73.8	131.103	105.35	73.448	73.731	113.975	55.088	64.857	83.674	90.605	86.783	83.434	95.606	4.857
212	92.087	134.661	93.014	64.826	149.294	103.571	139.25	132.4	94.244	114.114	86.2	66.927	143.609	90.627	101.381	48.806	93.875	72.733	130.483	105.95	77.241	77.231	115.3	60.5	65.486	89.63	93.049	83.457	84.663	96.711	4.856
213	95.319	137.129	92.225	63.913	140.235	103.643	135.562	137.714	98.289	117.029	84.857	69.634	140.826	92.392	100.595	48.806	88	78.444	128.362	107.51	75.552	68.5	117.55	58.559	62.6	91.022	92.037	88.891	87.422	96.642	4.81
214	92.855	132.871	94.549	59.696	145.118	103.857	136.688	133.057	98.933	116.371	83.286	66.122	140.957	93.725	100.5	47.677	92.781	75.911	128.759	110.36	64.655	72.538	114.425	58.471	66.257	90.87	90.926	83.217	82.988	95.808	4.912
215	92.188	140.339	93.423	64.304	142.118	110.429	134.469	124.857	89.311	121.229	85.886	66.439	135.652	87.275	101.119	49	93.531	74.022	124.397	107.01	68	71.769	113.025	61.794	66.486	93	87.506	86.217	85.735	95.535	4.7
216	89.638	134.097	92.352	64.174	140.176	110	131.031	131.743	98.622	119.829	82.8	70.756	145.348	94.412	94.381	48.516	94.188	75.889	125.931	110.25	75.828	73.269	116.35	59.529	63.829	86.783	92.519	82.609	83.133	96.137	4.741
217	95.275	133.323	90.887	60.957	138.647	99.929	137.312	130.429	91.556	114.857	82.914	70.195	141.609	91.667	98.548	48.194	96.781	72.444	124.276	110.15	71.793	72.269	113.725	53.794	63.286	88.37	89.556	82.196	84.711	94.815	4.781
218	92.174	139.177	94.803	62.478	132.412	101.571	130.656	127.829	97.511	116.714	82.886	69.683	136.609	91.725	101.476	44.161	95.781	77.733	128.879	107.8	69.276	77.769	109.975	59.647	65.629	87.196	91.753	84.174	85.627	95.279	4.578
219	94.203	132.823	91.986	64.565	133.118	105.143	133.469	136.686	96.178	119.629	86.143	69.537	144	91.51	97.952	47.29	99.5	80.933	125.552	107.94	71.379	73.192	116.1	59.118	64.714	88.152	91.827	83.957	86.084	96.299	4.676
220	96.667	132.935	93.014	65.957	140.059	101.5	131.594	135.4	100.244	114.571	85.6	69.439	134.826	91.569	102.643	45.387	91.125	78.333	128.276	109.1	79.207	72.346	110.55	55.059	65.143	86.543	90.605	81.696	84.108	95.638	4.635
221	92.855	135.694	91.732	67.739	138.294	103.071	136.25	132.714	98.778	114.6	89.971	65.049	137.696	90.333	105.262	44.226	91	74.8	126.845	106.92	65.379	74.731	113.375	56.971	65.857	87.087	95.346	85.413	84.241	95.594	4.764
222	93.406	132.274	95.014	61.913	149.882	103.929	135.094	133.4	93.267	115.543	85	64.439	134.043	91.961	103.857	46.677	88.406	74.022	127.948	108.91	71.828	70.962	111.625	55.647	70.229	83.63	92.062	88.587	83.024	95.399	4.84
223	95.232	138.161	92.732	61.696	137.824	98.071	135.312	136.343	98.711	118.914	87.343	68.22	137.826	88.098	100.714	48.774	95.125	75.333	129.517	105.86	70.586	69.115	112.2	57.824	65.429	85.652	90.086	82.978	83.349	95.415	4.811
224	91.942	135.516	90.634	62.435	130.294	104.214	129.375	132.429	95.978	112.8	87.457	71.634	142.522	90.294	102.952	46.065	93.562	77.867	124.069	107.73	68.655	78.462	118.25	55.353	62.943	85.848	92.469	81.565	83.735	95.071	4.641
225	95.377	136.581	89.296	62.87	146.059	101.857	129.969	133.029	91.4	114.486	83.286	65.683	138.696	90.314	102.095	47.968	96.594	77.778	130.776	109	71.172	69.654	113.9	57.941	61.371	89.087	91.951	86.413	84.084	95.472	4.849
226	91.957	136.952	94.07	63.609	147.941	98.929	131	135.714	95.378	116.086	86.257	70	137.304	88.941	98.548	47.968	91.688	78.756	128.362	107.86	65.31	68.5	120.025	55.412	65.229	85.152	91.728	80.239	84.928	95.305	4.921
227	93.029	135.306	93.775	68.348	142.529	111.786	125.688	133.2	99	116.457	87.171	64.561	145.13	88.412	104.524	48.065	90.688	78.333	125.862	106.48	71.207	76.385	109.825	58.471	63.829	85.587	89.259	83.239	83.747	95.858	4.726
228	95.058	136.677	91.493	63.043	145.235	109.929	130.281	133.743	96.311	121.486	83.829	69.195	139.87	86.412	103.167	44	87.312	77.089	129.569	111.1	63.483	68.846	112.9	59.5	65.514	87.696	88.815	87.13	82.675	95.564	4.969
229	89.928	134.645	90.972	63.783	147.059	106.071	134.75	127.286	94.333	117.429	80.371	69.024	148.565	90.804	103.881	45.065	91.875	79.444	129.966	106.83	68.103	70.5	112.35	53.471	60.029	82.848	90.383	82.565	85.072	95.083	5.057
230	93.667	137.419	89.127	66.87	140.235	106	130.844	138.343	93.622	110.943	85.114	65.463	131.435	90.922	104.167	47.968	91.781	78.2	129.638	109.06	66.034	72.462	118.3	55.706	62.4	89.978	89.852	83.174	83.735	95.257	4.794
231	90.478	130.032	91.732	66	141.059	102.429	131.875	133.257	100.422	112.857	87.714	63.756	141.739	88.078	95.857	44.032	89.75	77.356	127.552	105.77	64.931	77.885	111.375	60.941	65.457	85.522	89.568	89.391	84.096	94.859	4.701
232	92.116	135.532	94.38	62.826	135.176	106.214	130.906	136.943	94.889	115.4	88.8	66.61	141.087	90.294	98.571	46.452	88.469	79.089	125.621	108.77	67.897	76.385	112.975	61.824	65.629	84.196	90.654	85.891	86.807	95.531	4.667
233	88.87	134.226	88.239	63.217	142.471	96.786	132.312	135	93.8	116.714	85.514	69.098	139.478	91.431	101.452	46.516	90.5	75.8	129.241	105.49	65.793	71.923	113.075	60.5	66.857	88.391	90.432	83.761	83.795	94.851	4.776
234	93.681	136.452	94.944	67.435	147.235	99.286	130.219	129.286	93.511	109.143	83.543	64.951	140.739	91.235	101.5	46.032	92.188	77.111	129.052	108.53	72.483	75.038	116.225	59.618	65.257	82.761	92.012	85.043	83.506	95.449	4.75
235	94.884	135.5	88.254	63.043	132.176	103.857	125.562	134.543	97.778	117.229	81.4	65.195	136.522	91.471	101.714	43.677	90.156	75.911	127.224	103.92	68.138	73.462	113.65	59.529	66.143	89.826	90.556	88	81.964	94.527	4.632
236	98.42	133.919	91.296	66.304	131.647	102.286	132.531	134.143	98.911	116.229	82.343	64.61	133.652	89.431	99.19	45.194	95.125	78.689	124.276	107.64	74.586	70.231	113.175	54.765	63.429	85.783	87.679	92.022	84.819	94.908	4.598
237	96.014	137.419	91.592	66	142.176	96.571	130.5	132.171	98.533	121.8	81.771	69.61	144.522	89.255	95.286	44.484	95.438	75.911	127.414	109.43	64.241	73.5	111.375	61.029	67.143	89.761	89.988	84.478	83.108	95.535	4.832
238	92.783	131.903	90.577	65.087	133.353	93.143	132.719	132.914	95.2	115.914	81.143	67.805	136.696	93.235	101	45.129	88.875	73.822	130.052	104.5	63.69	73.154	111.825	50.735	63.343	85.63	85.198	86.87	83.651	93.446	4.761
239	95.391	137.903	87.254	63.783	142	99.143	133.938	130.029	95.511	111.286	83.114	64.171	128.87	85.471	99.857	47.194	93.156	75.111	123.862	103.9	66.138	73.423	117.85	58	67.086	84.957	88.901	88.109	83.518	94.101	4.668
240	94.014	138.548	90.859	66.957	145.176	102.571	132.438	131.257	98	114.886	81.143	68.756	140.957	90.373	99.714	46.452	94.75	77.111	120.69	105.97	67.345	73.038	111.825	56.029	67.286	89.022	95.272	86.109	86.157	95.61	4.739
241	95.725	133.968	91.465	62.348	139.647	107.357	131	129.771	95.044	113.057	84.829	68.488	137.696	89.647	99.262	42.548	93	77.444	125.431	109.13	68.966	72.5	114.325	60.118	64.486	85.196	87.951	84.217	83.735	94.771	4.694
242	94.986	131	96.408	61.261	142.706	104.5	127.812	134.857	95.556	112.8	83.686	69.927	134	93.353	102	41.29	88.406	77.111	129.776	109.34	62.103	73.192	110.375	57.706	66.343	86.87	90.296	83.348	84.277	94.665	4.768
243	93.188	135.887	90.662	64.087	137.235	100.786	121.406	133.086	96.622	117.743	87.943	67.732	135.957	91.392	99.714	44.387	89.438	74.222	128.31	103.77	72.034	72.423	116.875	57.059	63.371	82.957	94.481	82.37	81.952	94.382	4.661
244	94.855	139.419	92.465	63.783	140.941	108.571	132.531	131.029	97.644	116.743	85.743	68.537	140.13	92.922	100.714	44.806	86.938	77.044	128.31	108.18	64.517	75.808	116.3	57.118	65.086	88.543	89.605	90.087	86.988	96.047	4.839
245	89.536	136.919	90.056	61.435	138.118	93.357	127.781	130.229	95.133	118.2	84.571	65.317	137.739	90.294	94.738	45.387	90.562	79.289	124.483	108.56	67.448	70.538	119.025	54	64.143	85.13	88.827	79.457	84.759	93.622	4.787
246	95.261	132.726	89.056	66.435	136.471	106.214	124.625	133.8	100.689	114.771	85.886	69.244	142.826	90.824	100.262	42.323	92.062	74.644	124.448	105.87	63.069	75.038	112.75	56	66.514	91.478	86.025	86.239	83.205	94.785	4.698
247	96.667	134.016	91.648	65.565	138.176	94.929	127.312	135.857	92	116.943	83.6	70.951	134.522	86.765	96.952	45.548	90.875	77.556	122.466	109.05	64.034	72.385	113.8	56.853	63.314	81.739	90.914	84.413	80.542	93.772	4.663
248	93.101	137.79	90.775	64.304	134.059	93.929	134.562	131.286	99	116.543	86.829	70.512	138.348	89.118	102.429	42.387	89.156	76.467	123	104.94	69.759	73.731	112.125	52.559	60.543	83.457	89.198	89.13	85.072	94.28	4.754
249	95.203	132.774	88.521	60.043	138.529	97.714	133.75	135.971	100.578	113.971	83.314	67.878	138.87	88.078	93.905	45.968	86.844	78.089	121.966	110.63	72.069	74.231	107.55	56.529	65.743	85.587	88.79	93.087	81.012	94.386	4.691
250	94.551	137.548	92.028	60.87	143.176	99.643	128.156	137.543	98.244	113.914	80.543	69.976	131.174	92	96.738	42.516	90.156	76.844	127.293	108	67.517	71.154	110.7	59.441	60.743	86.565	88.864	86.13	82.988	94.311	4.804
max	136.203	157.21	137.507	98.826	154.353	145.286	146.75	143.886	138.089	150.829	117.229	96.073	179.783	123.98	146.071	84.097	126.094	106.067	148.121	135.58	135.31	114.5	141.875	110.088	99.629	108.217	114.148	120.239	120.602
min	88.87	130.032	87.254	59.348	123.118	91.214	121.406	124.857	89.311	108.143	79.886	62.976	128.87	85.471	93.405	41.29	86.844	72.444	120.69	103.77	62.103	68.038	107.55	50.735	60.029	81.739	85.198	79.457	80.542
Peak	0.53260943	0.20901009	0.575939212	0.66519512	0.253699703	0.592803736	0.208754098	0.152406353	0.546158928	0.394718105	0.467453621	0.525549416	0.395072554	0.450550479	0.563845619	1.036740131	0.451959836	0.464124013	0.227284779	0.306543317	1.178799736	0.682883095	0.319153882	1.169863014	0.659681154	0.323933496	0.339796709	0.513258744	0.497380249
