# Supplementary material for: Depressive patient‐derived GABA interneurons reveal abnormal neural activity associated with HTR2C
Source: EMBO Mol Med. 2022 Nov 14;15(1):e16364. doi: 10.15252/emmm.202216364 (PMC9832822; doi:10.15252/emmm.202216364)
Supplement: Supplementary file 9 — Source Data for Figure 3 [file EMMM-15-e16364-s008.zip › Figure 3/3D/RC01001-A tracing.xlsx]

## Sheet: Sheet1
			1	2	3	4	5	6	7	8	9	10	11	12	13	14	15	16	17	18	19	20	21	22	23	24	25	26	27	28	29	30	31	32	33	34	35	36	37	38	39	40	41	42	43	44	45	46	47
			72.62	108.154	94.75	87.348	69.872	100.558	93.469	85.667	75.244	108.088	102.359	100.649	92.065	53.042	91.744	57.857	89.5	110.478	59.682	103.556	63.029	79	95.31	70.63	85.319	89.812	83.166	70.696	105.793	100.315	73.7	85.824	105.84	105.044	93.137	74.205	97.609	90.545	108.769	93.132	91.396	99.767	89.865	71.355	57.188	69.056	86.738
			72.02	105.654	92.917	87.261	67.974	98.635	95.673	90.833	70.683	108.294	101.718	104.054	93.129	46.792	85.256	57.571	90.342	119.957	64.523	97.185	62.457	82.529	93.024	72.247	86.835	88.017	83.102	71.608	105.71	95.174	75.455	84.504	105.558	107.75	92.644	74.538	100	87.636	102.346	89.447	91.396	96.535	90.135	72.677	60.406	69.338	88.024
			75.46	110.462	92.333	91.435	66.974	101.808	93.061	87.438	73	107.559	99.103	100.622	88.903	44.75	87.923	59.943	89.684	117.87	62.636	107.037	62.429	78.824	91.667	70.233	89.187	88.846	83.892	70.554	106.195	98.652	71.675	80.63	104.673	108.544	93.213	73.821	97.022	86.659	113.846	94.868	93.542	104.605	88.432	70.903	58.875	68.493	87.571
			73.92	111.692	91.625	91.435	70.282	98.269	91.224	85.792	75.049	108.147	104.692	99.541	91.129	49	87.641	65.657	83.5	117.304	65.75	103.481	64.629	77.941	92.381	72.356	90.791	88.983	84.312	71.399	104.834	96.837	75.225	82.462	105.654	107.831	94.267	75.641	97.413	93.909	102.731	92.211	93.667	102.047	88.946	67.323	61.688	68.887	80.619
			76.12	108.038	100	94.87	71.179	97.308	98.816	87.667	73.585	108.912	101	108.162	91.226	52.292	83.923	62.914	88.5	113.717	57.955	105.481	66.343	75.059	93.31	73.973	85.868	92.564	85.057	72.885	109.112	100.207	76.795	80.58	106.667	105.737	93.229	77.179	97.37	86.455	101.692	88.684	97.917	100	88.108	63.129	59.719	65.789	85.595
			75.56	105.788	90.542	90.696	71.923	99.808	94.735	86	72.976	110.529	98.949	104.054	98	48.833	86.308	56.286	86.789	108.978	59.773	106.907	68.543	77.529	91.119	75.671	89.297	90.274	81.331	71.554	106.302	98.533	73.56	85.168	104	105.031	92.822	77.641	98.239	87.773	106.962	91.868	100.104	99.047	94.27	67.839	59.25	70.296	86.667
			71.68	108.577	102.208	89.522	68.487	98.25	98.143	90.521	74.439	105.029	109.128	102.135	88.548	53.958	94.231	59.886	90.579	115.043	60.659	107.574	61.886	81.794	93.976	70.616	87.462	88.034	84.611	74.682	106.32	96.652	73.305	82.235	104.795	109.537	94.079	70.026	99.022	88.523	107.846	97.447	95.292	100.93	88.703	72	60.094	67.592	80.548
			71.34	107.212	94.375	95.522	65.795	103.769	94.755	95.958	73.049	104.824	102.667	97.027	92.258	56.583	94.667	59.829	86.632	131.022	61.091	103.278	61.429	82.441	95.881	66.137	88.538	87.846	88.955	72.743	109.533	96.511	72.74	83.672	105.538	106.1	93.378	73.615	98.957	85.273	100.731	91.105	97.188	89.698	91.405	70.129	57.562	66.394	78.524
			73.58	99.865	95.083	90.435	65.41	101.635	99.959	88.104	79.39	104.824	102.231	103.405	93.161	52.417	87.205	63.086	93.026	122.348	67.295	101.241	58.771	73.353	89.714	71.205	86.264	84.487	84.662	69.959	107.183	98.576	74.13	85.731	109.058	104.694	94.124	73.59	95.761	83.909	101.308	92.079	102	97.209	91.568	68.774	57.531	66.296	81.238
			76.38	104.077	97.208	90	71.282	104.096	94.837	95.354	72.585	110.294	101.051	105.297	97.806	55.25	83.846	63.771	87.263	122.022	58.932	106.019	69.857	75.324	91	72.589	88.264	88.462	85.242	70.791	106.396	96.152	72.91	81.017	106.718	108.131	93.083	77.231	98.587	89.364	107.038	90.211	93.625	91.977	91.135	74.516	60.094	69.141	87.333
			73.96	105.942	94.667	85.957	68.846	98.788	96.653	89.458	69.244	109.529	102.59	102.649	89.032	47.208	88.692	61.286	86.158	127.13	62.614	107.463	65.114	76.794	88.19	67.836	88.33	91.974	86.732	72.473	104.929	98.457	72.69	83.672	104.34	107.431	94.222	78.59	97.152	89.705	108.385	91.658	90.812	98.116	90	74.581	58.906	66.901	77.905
			73.1	111.308	97.708	90.696	66.667	98.769	93.082	90.188	69.561	106.147	106.256	100.027	89.548	49.125	87.692	58.086	85.447	132.391	59.386	102.389	62.486	75.647	92.571	67.26	86.121	91.274	85.675	71.554	103.349	98.359	71.685	79.697	105.308	107.162	94.517	73.538	101.674	89.273	106	91.526	92.396	95.837	93.811	74.355	58.844	67.69	76.833
			75.32	108.25	99.083	92.565	65.769	91.692	88.796	91.021	72.341	104.176	105.667	103.622	96.742	49.75	84	59.771	83.421	129.37	60.932	107.315	64.6	75	87.5	68.288	84.44	91.265	87.809	71.392	105.509	98.989	74.185	82.538	107.212	107.812	94.816	77.026	97.761	88.295	103.077	91.632	97.542	90.186	90.568	74.452	61.875	66.817	83.786
			76.84	106.923	93.708	85.739	65.923	102.519	95.735	90.708	73.439	105.441	100.974	109.351	97.129	49.125	88.615	68.486	84.158	131.543	58.955	104.722	64.029	76.941	89.929	68.918	82.407	88.068	86.834	72.824	106.692	95.707	73.525	80.924	108.051	109.244	94.556	77.103	96.913	89.864	102.154	91.421	94.938	89.372	94.541	68.194	58.531	68.141	78.429
			78.48	108	98.917	89.739	66.179	101.019	92.082	95.479	69.366	107.529	104.897	99.27	93.323	51.333	81.077	62.314	88.263	130.326	59.682	102.204	63.971	78.118	94.405	68.808	86.473	87.376	88.108	72.628	108.355	97.783	70.435	81.126	105.442	110.013	94.162	75.333	100.522	88.432	106	90.842	96.646	99.93	92.459	79.097	57.094	68.93	81.643
			76.72	105.173	95.583	91.957	66.872	96.712	96.306	93.271	69.561	105.235	108.154	106.703	95.516	46.667	90.026	62.771	85.211	130.739	61.227	102.259	62.857	77.824	90.214	67.411	84.264	91.821	87.197	70.601	105.047	101.413	73.84	83.042	104.417	106.612	94.422	78.154	96.152	89.432	102.808	87.132	87.958	97.791	93.27	76.161	57.688	67.563	83.429
			74.66	103.654	90.375	91.652	69.103	100.692	97.204	90.354	73.683	105.059	104.615	100.162	92.065	49.833	82.231	57.429	82.158	132	60.341	102.648	62.086	79.706	94.714	68.329	82.418	89.487	85.076	69.466	104.828	98.641	70.755	83.092	107.821	107.931	95.184	80.615	96.957	86.364	104.269	95.526	97.333	96.442	93.189	70.742	58.719	65.901	80.095
			77.5	105.25	96.542	79.913	69.436	101.019	95.551	90.583	70.805	102.441	105.103	100.324	94.516	49.708	95.154	61	85.816	129.87	59	105.611	61.943	78.647	90.619	72.041	87.407	90.239	84.656	72.331	106.408	97.217	76.51	85.345	109.564	106.694	94.73	77.308	99.261	88	106.038	95.132	94.083	95.395	97.324	73.516	62.531	67.465	82.262
			72.34	110.404	99.792	87.565	64.179	101.827	89.776	91.292	69.366	99.882	102.256	102.568	92.419	52.917	98.538	62.914	87.553	123.848	64.205	110.593	62.257	73.618	94	66.11	83.967	87.641	86.541	69.784	106.237	97.804	72.415	82.202	104.596	109.438	94.746	76.641	96.87	83.364	113.385	94.316	94.771	97.279	96.595	68.935	59.25	67.056	84.381
			75.9	105.827	100.125	85.522	65.923	105.519	95.224	91.771	68.902	105.559	105.436	101.865	95.774	48.375	92.308	60.971	87.184	122.022	59.455	103.13	65.686	72.559	90.643	71.822	86.703	89.709	84.083	72.912	102.219	98.348	73.53	82.672	109.115	104.594	94.822	76.308	101.196	90.795	105.538	97.237	97.208	96.744	94.703	71.581	59.125	69.662	87.81
			77.34	110.154	96.792	87.565	70.282	103.731	90.02	87.604	69.098	107.235	108.128	97.973	94.484	51.542	95.41	65.371	85.789	130.609	61.091	109.352	60.257	79.471	88.024	70.726	83.802	88.162	86.439	70.831	106.385	98.685	72.45	83.244	105.019	107.669	94.495	74.359	96.457	82.568	104.731	90.632	98.333	99.093	91.865	67.548	57.094	69.577	87.405
			74.26	105.269	97	85.304	69.359	99.904	93.102	87.958	74.439	106.235	107.846	104.676	94.161	52.208	94	60.657	87.842	129.435	59.477	111.741	62.8	79.471	91.143	68.795	84.989	91.103	85.828	72.264	103.036	97.315	75.395	82.143	105.41	107.706	93.251	75.051	98.652	87.977	107.192	91.763	98.521	97.581	93.27	68.355	56.25	66.254	91.548
			73.02	104.423	94.292	84.696	64.077	104.635	95.306	98.479	70.561	103.706	103.769	101.378	102.355	55.292	92.359	58.743	87.474	131.804	64.614	105.333	63.771	79.471	92.643	69.945	85.934	92.906	85.172	73.209	104.834	99.283	73.425	86.765	107.776	108.744	93.867	72.846	101.065	85.818	111.385	97.789	97.312	99.395	92.27	70.71	59.312	67.606	85.452
			72.12	111.231	94.083	84.261	69.795	106	94.408	91.396	71.22	106.029	105.154	95.892	93.419	54.333	93.385	67.771	86.263	134.37	63.909	110.185	65.171	82.882	88.476	69.466	80.527	90.726	86.108	69.182	104.444	102.283	71.21	84.664	106.846	105.731	94.232	77.821	99.261	92.091	105	94.737	98.917	91.93	96.351	69.935	59.969	67.521	84.881
			75.7	101.692	97.25	93.261	71.769	105.423	95.388	92.125	75.78	108.5	104.641	97.378	90.032	48.542	87.59	59.743	83.368	136.239	64.409	101.87	67.086	76.029	90.405	70.37	77.637	86.53	83.121	72.216	102.982	99.511	72.425	81.983	106.833	106.394	93.378	78.564	99.587	87.523	108.192	91.974	90.854	94.233	98.189	71.677	60.531	64.901	85.667
			72.82	104.808	92.875	86.435	71.538	103.385	95.816	98.292	68.878	106.029	107.692	95.73	98.032	52.25	95.641	55.286	86.737	134.152	65.591	102.426	67.114	83.382	93.119	70.301	81.385	89.034	81.433	74.534	106.556	99.761	71.335	82.168	105.737	108.338	91.79	75.128	98.522	90.023	116.077	96.474	95.146	94.698	89.784	74.226	60.594	63.662	88.929
			74.16	106.365	98.083	83.13	66.026	101.442	97.571	88.958	65.902	111.235	102.949	105.027	95.194	52.875	94.59	61.543	82.658	128.391	62.25	105.148	65	79.353	88.429	70.342	78.736	83.632	85.522	73.669	102.302	101.707	72.985	82.748	108.577	108.175	96.737	78.769	102.478	90.977	116.731	94.447	90.146	99.651	95.919	70.194	62.062	65.338	89.19
			78.46	102.404	94.458	85.957	66.923	104.173	91.204	92.604	70.902	106.324	100.359	103.297	94.258	47.542	92.769	61.743	87.711	132.109	65.932	101.241	68.343	75.765	96.595	70.247	82.099	89.154	82.21	72.27	104.237	97.587	70.86	82.513	107.635	106.713	94.184	74.41	105.457	90.227	106.808	97.816	92.104	93.233	94.784	69.452	56.188	67.366	87.167
			69.68	102.846	94.333	84.826	69.385	103.654	94.184	91.5	73.366	109.765	103.59	106	98.548	45.042	95.923	57.2	83.737	126.804	66.705	100.944	66.2	81.206	90.738	74.397	81.231	90.41	85.465	72.372	106.379	96.88	70.855	85.655	109.673	109.194	94.238	75.154	92.283	83.773	112.231	95.342	93.333	92.093	95.027	69.548	63.062	66.408	86.119
			69.92	105.885	92.375	85.87	71.769	103.385	95.694	93.562	75.512	106.088	104.128	104.054	99.452	44.292	101.179	62.114	85.789	125.043	65.614	102.778	67.714	73.471	94.048	70.918	83.945	90.564	83.236	71.52	103.249	101.38	70.49	84.933	108.603	110.25	92.241	78.282	101.739	94.864	114.5	92.342	88.354	94.116	92.378	72.194	58.812	67.521	93.167
			73.2	101.231	97	81.348	65.256	105.538	91.694	94.104	73.756	105.412	102.821	102.676	101.484	48.958	104.718	59.886	86.053	124.826	62.977	107.296	66.429	78.882	95.31	72.356	82.626	87.009	82.994	73.466	104.994	99.717	72.835	82.504	110.25	108.594	93.276	72.615	100.978	96.432	107.885	92.5	91.958	96.07	90.054	69.258	60.562	69.423	91.19
			80.96	106.269	94.125	87.435	65.718	102.269	94.204	94.292	73.537	110.971	102.59	106.027	101.161	56.875	104.487	60.514	86.579	120.761	63.932	105.611	66.457	76.441	90.214	68.219	85.165	88.359	82.618	71.689	103.775	98.576	72.25	79.731	107.897	107.681	95.454	76.077	103.174	94.273	116.192	90.605	97.312	95.395	97.838	65.774	60.594	65.775	91.048
			75.68	107.5	96.333	86.783	72.513	103.654	89.184	90.604	76.293	103.382	108	101.378	100.484	56.333	109.231	58.6	88.132	116.804	62.5	104.074	64.286	77.647	88.762	70.384	86.462	88.906	84.172	72.939	108.083	98.5	73.21	79.235	107.224	107.5	94.479	74.564	103.522	93.955	111.731	94.053	98.417	92.372	94.973	68.516	62.031	68.521	85.643
			74.94	104.077	95.583	85.522	72.231	99.038	95.041	93.479	73.537	104.559	103.949	104.568	98.258	46.833	104.256	57.457	82.763	116.283	62.455	102.204	70.829	75.647	91.214	70.274	81.967	86.855	82.675	71.622	103	98.783	71.33	85.538	108.744	107.581	93.222	73.667	95.522	95.773	113.962	91.342	95.438	92.791	97.405	71.968	63.906	67.535	91.333
			78.9	104.096	97.167	93.13	69.103	102.115	97.306	94.292	71	106.029	103.923	106.081	98.032	47.958	105.923	59.857	91.421	114.609	63.5	105.519	68.257	76.765	89.095	72.329	85.132	90.222	84.484	69.818	104.379	98.63	72.915	84.95	107.244	109.431	93.121	74.564	99.13	87.75	107.885	91.816	93.708	96.744	89.595	66.516	66.344	69.845	89.619
			83.32	102.788	95.042	84.435	70.205	100.788	95.816	92.604	73.683	109.118	103.359	100.324	93.484	52.792	104.359	62.486	85.763	112.913	69.091	103.037	68.314	75.824	92.143	66.973	79.846	86.231	82.962	75.514	102.722	100	70.8	84.672	104.955	107.513	93.968	75.333	102.435	89.341	113.577	96.447	98.354	93.395	93.405	68.226	63.375	66	87.238
			79.48	100.385	96.542	92.478	66.538	99.962	94.327	97.771	77.683	105.676	107.795	97.405	99.871	50.75	107	59.714	85.395	116.587	62.023	103.463	61.914	72.118	92.405	67.589	87.593	88.692	80.045	72.709	102.148	102.043	73.34	86.487	108.59	106.175	92.337	78.462	99.087	88.205	110.154	86.763	101.771	93.442	95.784	64.032	61.594	65.69	86.548
			75.02	101	95.875	92.565	71.692	102.904	94.857	92.542	72.634	103.029	96.59	102.459	96.194	52.958	107.077	59.829	87.658	111.217	65.818	108.648	63.743	78.206	93.857	70.959	87.055	90.385	82.102	76.5	104.059	100.283	72.125	85.252	110.846	108.919	93.495	73.385	103.587	99.455	105.308	93.553	92.875	96.535	93.649	65.194	62.812	68.845	83.762
			76.06	104.346	97.292	90.913	71.718	96.5	94.551	96.333	74.707	106.059	103.615	99.703	99.484	48.375	107.179	61.486	82.053	112.5	62.568	112.778	67.029	75.735	92.881	71.164	86.418	92.906	84.834	74.338	101.852	100.413	74.695	82.336	107.769	108.894	95.47	69.923	102.565	90.182	109.077	92.737	91.562	96.605	94.892	65.452	66.438	66.746	87.714
			78.98	105.596	96.458	86.043	72.077	103.5	92.959	92.229	73.171	104	108.974	100.703	98.29	47.917	107.103	59.829	83.711	117	65.909	108.5	65.171	75.794	92.071	72.822	88.198	87.436	82.624	73.993	105.148	100.435	73.34	84.647	110.173	108.05	94.441	79.436	103.674	90.545	108.846	96.079	92.771	98.465	94.973	66.516	64.062	68.423	95.167
			78.84	106.096	94.125	91.13	70.641	104.827	90.694	93.521	73.683	109.029	107.615	104.459	89.129	47.5	106.231	56.457	83.237	114.283	64.568	102.056	66.714	77.147	93.595	69.562	82.813	85.103	82.904	73.858	102.462	97.641	73.28	82.983	109.788	108.969	93.756	74.282	100.065	89.295	108.769	97.605	89.583	98.419	96.27	68.194	59.125	69.028	89.381
			78.08	110.788	92.667	92	76.231	101.808	94.939	95.021	71.61	107.147	105.846	100.757	92.355	47.958	102.974	54.343	87.605	111.674	65.273	106.519	62.486	79	92.929	68.767	88.066	91.786	84.452	71.054	107.811	95.902	71.38	82.933	109.346	107.612	93.397	72.333	103.804	94.295	109.308	95.342	96.625	93.884	89.514	71.387	61.844	70.493	89.5
			78.5	103.019	99.167	95.522	70.359	102.75	98.959	92.812	73.902	112.147	106.564	100.405	89.839	49.917	102.692	59.114	88.263	104.826	61.023	106.148	62.457	79.059	95.81	68.233	87.978	91.658	84.777	76.514	104.444	102.076	72.13	84.79	109.513	107.537	94.171	76.949	103.022	88.977	109.5	92.789	94.75	96	92.703	66.065	61.562	69.901	92.024
			76.44	113.115	101.833	86.783	76.667	99.058	93.755	93.021	72.927	107.588	109.769	104.216	94.516	47.125	110.128	58.2	90.132	107.565	63.091	107.37	65.714	77.971	89.571	69.37	88.857	90.103	85.121	77.845	100.225	102.293	73.835	86	110.141	108.331	95.943	73.744	96.065	91.523	114.115	91.579	95.5	97.302	91.324	65.806	64.156	67.042	89.524
			68.6	107.75	101.833	98.174	74.846	100.096	96.918	95.188	75.878	111.265	107.821	100.946	93.258	52.25	106.872	55.257	90.789	103.326	61.864	107.833	68.857	77.265	96.167	69.329	87.429	90.564	88.446	77.689	106.385	98.087	73.97	85.95	112.263	109.463	95.19	74.538	100.348	89.727	112.231	99.658	93	99.047	95.054	73.516	67.656	73.662	91.952
			76.04	101.808	112.25	96.87	78.308	98.288	90.571	94.562	74.902	106.824	105.538	100.081	92.194	46.292	106.795	61.457	90.632	108.87	65.432	107.056	66.143	81.471	92.238	68.671	89.505	91.991	86.605	79.527	106.13	97.543	71.23	87.067	111.173	106.944	96.816	72.923	100.935	89.545	104.385	94.921	97.792	94.884	92.108	62.871	63.938	65.507	88.762
			74.48	106.885	115.5	90.13	78.795	102.25	97.51	95.167	76.146	102.559	108.615	107.135	92.774	50.167	105.128	56.257	84.789	104.783	69.614	108.704	71.486	74.088	90.881	69.342	91.231	91.581	86.42	79.797	103.751	101.554	75.58	86.311	112.994	107.312	97.114	73.59	101.13	88.636	110.692	98.026	92.188	100.279	88.973	74.581	64.75	71.93	97.619
			77.16	108.019	125.167	104.348	84.59	103.596	101.633	95.729	73.78	110.765	109.103	101.838	100.903	51.875	103.41	54.886	89.868	109.304	73.182	103.056	67.343	75.059	91.381	71.466	89.066	95.769	94.541	86.493	106.544	100.88	73.945	93.437	112.526	113.263	97.213	75.231	96.848	90.659	105.231	102.053	99.542	99.512	94.703	82.645	73.25	72.169	93.31
			81.44	111.731	128.792	107.304	87.769	102.115	101.551	95.667	70.024	108.029	105.308	105.919	97.71	48.917	112	60.457	92.316	109.652	76.568	104.741	68.057	80.029	97.262	79.384	92.297	97.239	92.809	95.581	109.45	98.793	75.645	101.378	120.782	117.725	98.044	74.359	102.783	97.159	115.769	106.132	103.167	108.047	96.784	131.548	95.25	82.521	92.976
			93.34	106.096	134.042	102.696	91.231	115.212	102.816	105.229	76.976	112.235	111.256	110.108	100.226	56.667	112.897	78.286	100.605	137.87	90.977	123.685	72.171	83.265	95.976	95.89	94.198	101.325	92.236	116.122	107.562	101.761	77.865	123.983	126.436	124.769	98.949	71.795	110.478	91.068	108.692	117.579	112.979	110.628	110.108	147	118.844	99.239	104.119
			114.44	106.212	140.667	126.565	96.051	121.154	135.878	115.042	84.732	123.353	140.026	129.054	133.968	126.875	149.487	98.514	126.158	160.087	95.477	134.222	88.971	98.912	125.952	121.466	120.538	112.282	112.783	142.568	121.118	111.457	93.235	140.067	127.34	130.069	108.911	80.333	120.457	103.409	118.846	116.553	136.938	127.86	130.784	156.645	135.938	112.282	127.143
			128.62	116.25	156.208	140.957	114.821	139.327	143.551	122.5	89.366	138.235	146.026	132.784	147.032	141.333	145.436	112.8	134.5	184.696	106.227	137.315	100.4	131.235	134.929	128.863	136.451	135.077	130.032	150.669	129.941	118.859	119.86	153	135.5	135.031	120.6	96.231	133.261	120.523	134.5	123.526	141.542	135.512	148.541	159.323	134.094	119.592	135.667
			141.74	131.096	159.75	133.304	124.923	148.346	161.02	141.771	100.293	169.382	153.795	133.73	146.452	139.917	137.256	126.429	140.579	190.435	131.523	145.833	132.114	135.647	147.071	138.74	146.088	138.641	145.471	158.966	136.651	128.685	126.88	155.571	139.237	139.713	127.784	111.205	155.804	126.091	140.538	133.895	136.438	136.465	160.135	167.419	141.469	119.099	132.643
			146.94	149.462	169.708	143.174	134.744	170.192	172.061	144.542	122.756	178.971	156.667	141.757	153.71	144.292	144.615	151.857	147.605	192.978	138.864	154.074	148.629	162.324	159.667	149.041	152.604	145.444	156.618	163.304	149.337	137.522	137.065	162.849	143.385	152.162	135.971	127.821	165.109	136.636	146.269	146.237	139.771	147.047	168.405	178.516	162.25	123.718	132.714
			151.58	158.519	173.583	145.087	137.872	179.808	170.776	148.042	133.415	181.235	160.59	168.622	148.806	151.958	148.333	164.886	149.921	194.609	146.591	161.037	159.486	170.735	172.952	155.205	154.78	154.667	167.268	169.459	160.491	146.315	144.515	167.857	143.776	170.062	141.025	136.179	168.391	153.568	144.808	152.105	146.188	153.558	167.216	184.129	158.344	135.718	144.31
			164.02	170.654	174.042	155	142.872	192.019	182.531	158.938	137.098	184.176	180.641	164.73	160.774	160	149.564	165.2	152.921	202.783	152.75	183	162.857	170.353	175.69	162.014	166	163.462	172.395	170.196	169.728	153.359	151.535	174.697	147.769	176.3	144.933	140.667	166.565	178.705	145.192	158.947	150.208	157.419	173.595	181.548	176	141.69	156.929
			174.42	169.077	172.375	161.826	147.051	196.731	188.469	164.146	146.439	192.353	182.282	173.73	165.613	165.875	172.385	172.2	160.605	204.913	156.886	192.667	159.914	176.735	175.333	167.521	172.571	166.795	180.815	182.304	174.781	156.413	161.49	180.639	150.814	179.812	148.962	142.538	173.5	181.977	172.577	166.632	167.125	168.535	178.973	180.258	178.062	149.662	166.024
			183.7	171.327	170.417	163.652	153.487	199.173	198.959	169	150.463	194.471	186.308	176.324	172.871	174.917	176.385	175.486	161.579	202.043	158.591	200.37	163.486	177.324	174.619	169.712	174.462	168.735	184.229	184.534	176.621	163.402	170.235	182.798	156.276	180.919	156.159	140.949	179.261	187.568	196.769	169.5	172.083	176.116	183.162	183.935	179.5	156.056	174.357
			184.12	179.135	170.083	171.87	151.359	194.423	193.816	171.438	148.463	201.765	182.205	176.595	171.419	173.042	192.231	173.886	162.184	203.304	158.886	204.463	161.571	177.441	179.548	173.671	178.747	179.342	187.573	188.338	180.414	167.043	171.265	187.454	152.667	181.794	161.933	141.564	179.522	187.295	193	176.974	179.479	174.884	175.081	185.871	188.406	159.93	175.381
			183.64	177.212	174.833	168.174	154.256	194.827	205.061	169.146	153.415	196.5	184.718	178.892	173.032	194.833	190.282	173.4	157.105	204.5	158.045	204.648	164.8	179.971	181.81	180.918	182.593	185.504	188.707	190.811	185.266	166.022	176.86	189.017	153.083	181.531	167.203	142.564	179.087	192.977	199.538	171.026	173.75	185.023	182.432	184.29	185.656	157.704	186.81
			186.16	178.038	174.792	164.696	155.231	202.808	201.796	179.229	154.61	201.794	184.205	188.757	171.29	188.375	193.026	175.8	164.447	206.087	155.455	198.667	175.286	175	182.381	179.767	190.462	184.231	189.293	190.561	185.598	171.424	180.455	187.067	161.135	185.7	168.794	142.385	174.37	185.909	202.808	174.684	175.812	179.256	179.162	184.548	191.219	157.704	184.238
			183.6	177.481	170.083	170.739	154.051	198.404	204.347	173.708	152.683	199.765	184.846	185.757	179.323	184.5	199.462	173.171	165.737	205.522	164.477	205.63	176.629	177.324	181.857	184.027	193.121	188.299	193.955	189.446	183.302	175.293	181.12	188.941	159.91	186.194	168.667	140.256	177.543	192.886	203.654	176.237	177.583	176.14	185.595	186.677	195.406	161.859	180.238
			182.22	181	178.542	171.348	155.128	199.327	200.347	177.625	157.073	199.912	187.974	184.568	183.29	186.042	193.821	171.171	160.684	201.87	165	205.648	168.486	176	184.31	185.055	193.055	190.12	190.159	191	186.811	172.5	185.825	185.916	155.59	185.306	172.648	142.41	178.283	191.614	206.577	177.158	179.333	173.721	186.27	185.452	194.969	165.394	184.024
			180.36	177.673	173.167	171.913	155.282	196.365	199.735	174.146	161.22	200.235	186.897	187.784	180.903	187.292	200.103	177.829	169.974	207.217	164.773	207.5	170.943	181.735	179.214	183.726	191.396	190.308	190.076	191.257	186.615	173.837	183.74	188.748	155.321	186.463	170.87	143.359	174.391	190.545	204.231	184.158	181.5	180.93	188.054	182.71	193.781	163.761	186.262
			181.4	175.981	180.833	168.304	151.487	198.404	202.735	175.833	160.293	198	187.538	180.784	182.226	194.958	195.692	168.486	163.421	206.022	159.091	204.278	171.6	176.412	178.929	186.685	197.934	194.598	193.701	187.75	184.734	176.25	183.37	186.504	157.167	188.688	173.01	139.564	178.174	197.909	205.692	175.526	181.979	174.86	184.919	191.516	188.719	167.915	183.548
			178.5	179.019	172.625	171.913	150.282	199.327	200.184	169.979	163.317	199.794	186.872	192.811	177.774	186.125	204.359	171	167.053	203.783	159.864	204.167	169.6	172.735	176.881	180.699	196.956	197.573	191.363	192.642	186.604	176.054	185.465	185.849	156.853	188.406	172.41	141.077	178.174	198.227	204.885	179.474	177.312	175.326	185.486	181.903	184.5	167.718	180.357
			174.16	176.962	176.833	168.696	155.051	202.558	198.143	174.375	156.439	194.265	184.205	189.108	172.29	185.708	208.564	176.429	160.868	205.63	156.977	201.907	162.086	177.676	178.357	185.37	193.055	196.017	189.924	187.541	190.45	174.978	186.15	187.765	150.981	186.831	171.994	144.436	180.609	191.136	206.154	179.553	180.688	170.953	188.081	179.355	182.031	162.437	180.69
			170.58	171.962	170.958	173.217	146.026	194.981	202.429	168.958	157.561	199.5	185.359	187.351	178.903	181.333	202.692	167.057	166.079	203.435	159.477	204.444	166.714	172.618	175.024	176.123	194.11	195.726	189.707	185.514	187.426	179.848	182.325	185.294	158.288	186.219	174.054	142.385	177.848	188.818	200.654	179.395	180.292	173.047	185.73	178.226	180.469	167.07	183.929
			175.32	174.942	175.375	167.261	150.641	196.615	196.857	167.188	164.195	191.647	186.821	195.432	178.258	181.458	210.282	166.143	162.553	200.217	153.318	203.778	166.343	179.412	172.381	182.356	195.945	191.863	192.885	184.52	187.675	175.261	181.095	185.42	153.865	185.775	170.054	139.897	172.565	191.091	209.192	176.079	179.104	167.767	189.351	173.71	184.094	167.127	180.119
			170.12	176.019	179.292	164.87	147.718	193.423	195	169.396	152.951	191.176	183.359	194.865	173.258	179.625	204.769	166.4	155.526	203.13	158.114	206.426	162.114	172.529	177.333	177.603	194.044	195.274	189.153	184.628	186.089	174.978	182.025	186.479	153.346	184.05	171.79	143.103	172.152	185.545	208.269	179.053	184.208	167.233	190.405	173.871	177.594	165.38	179.5
			172.06	175.462	175.208	171.217	145.692	197.365	194.918	170.604	149.195	190.235	180.769	193.108	169.129	183.083	196.333	167.429	158.895	201	153.818	203.204	166.543	175.324	174.071	179.26	192.385	194.214	188.459	183.608	185.651	175.728	183.625	186.37	154.154	181.306	169.384	138.231	175.087	183.682	206.5	171	176.583	172.721	189	170.677	173.375	167.817	175.976
			176.84	174.692	177.917	166.261	149.769	190.135	191.755	159.354	150.146	192.676	181.718	192.432	171.387	171.375	197.026	162.314	160.868	204.217	151.136	202.87	161.371	176.882	173.095	180.082	197.022	191.282	188.752	181.784	186	174.685	177.94	182.832	152.071	184.4	167.975	137.692	171.696	183.795	206.346	172.658	176.25	164.419	186.757	175.129	177.812	159.113	178.214
			170.66	175.135	172.708	160.826	147.385	190.519	188.898	166.917	152.756	190.735	184.333	192.757	167.806	187.5	198.41	160.829	158.658	199.326	148.455	199.019	157.486	172.882	168.548	177.123	195.813	193.034	187.586	173.899	185.899	174.076	177.975	184.025	156.571	184.181	168.53	139.231	174.37	187.227	206.231	178.105	172.229	157.442	184.081	168.387	174.656	161.465	175
			174.5	170.154	175.25	169.217	141.795	190.327	194.735	171.833	151.561	192.618	180.846	191.703	170.935	184.333	190.128	157.086	156.789	197.326	148.364	194.13	162.771	172	173.643	178.562	196.813	191.103	185.567	175.595	182.183	175.663	174.815	182.261	148.635	184.444	166.206	140.359	171.022	178.227	201.692	174.421	175.688	161.233	187	169.581	166.719	159.915	169.405
			171.88	173.615	170.208	165.957	144.487	185.423	189.653	163.708	152.512	192.206	183.769	189.081	164.742	177.333	186.41	151.8	154.158	197.565	148.068	199.463	157.029	168.735	167.405	173.712	193.055	182.598	185.478	171.878	180.769	169.652	171.73	180.176	149.032	180.275	164.225	137.744	167.674	176.591	202	169.974	171.083	155.209	182.595	162.258	169.969	157.563	166.19
			172.3	168.615	174.958	165.261	138.538	182.212	183.245	168.521	147.22	184.265	181.103	188.973	160.613	183.875	189.026	158.971	157.368	199.022	145.114	200.944	160.371	156.706	171.262	178.699	191.725	180.205	183.42	171.128	180.905	174.076	170.55	182.109	151.103	179.469	162.943	136.744	169.391	178.136	207.154	177.421	170.542	160.488	182.405	168.29	159.344	165.845	168.571
			170.16	168.192	174.708	167.043	143	183.846	186.347	166.479	152.707	187.765	180.949	197.757	166.968	172.708	189.538	150.2	153.763	196.717	152.705	196.111	159.514	154.382	166.738	174.288	189.571	184.88	185.567	172.642	179.213	169.598	170.345	180.37	147.397	180.825	161.311	139.795	170.022	173.568	202.269	167.132	167.729	155.233	189.054	169.677	163.438	161.634	160.81
			167.18	166.635	168.042	167.609	137.872	178.731	182.98	160.438	144.878	186.735	178.744	181.432	157.323	158.333	181.103	151.714	153.658	191.609	149.864	195.148	149.543	157.206	167.929	172.795	190.879	178.949	182.688	169.318	176.728	170.837	168.23	180.37	147.615	181.219	159.565	142.846	169.5	170.068	205.846	171.395	164.104	154.605	180.973	163.871	156.125	160.606	164.929
			169.64	164.846	170.667	170.826	134.923	181.712	184.388	164.312	147.317	189.559	179.256	176	162.613	164.875	192.282	143.743	151	192.609	145.773	191.352	155.486	159.588	163.452	174.671	188.319	177	184.58	166.791	181.29	169.141	169.56	177.975	145.058	179.206	157.47	137.615	167.978	177.409	200	164.447	165.938	155.372	182.486	166.871	150.594	155.239	157.595
			168.16	165.615	169.833	172.696	133.128	179.5	183.388	161.479	146.439	183.824	174.487	174.595	166.516	166.708	186.462	150.8	149.132	194.848	143.477	192.926	153.343	154.735	165.071	172.301	189.055	179.479	180.121	163.973	178.527	167.098	166.745	178.748	144.365	179.294	156.006	133.897	169.543	173.818	200.423	163.895	161.062	155.093	180.946	165.839	153.188	156.577	159.405
			163.34	163.096	167.083	159.913	136.538	172.538	178.02	159.083	146.756	189.382	173.154	175.649	154.258	158.625	194.513	141.2	145.921	196.022	143.682	188.63	153.4	152.5	165.19	167.575	189.385	176.615	179.803	167.155	179.982	168.663	167.1	176.807	144.308	175.113	156.959	137.718	166.435	172.818	199.846	169.474	156.708	148.256	181.162	164.452	143.969	159.225	154.452
			164.92	162.731	172.333	168.478	135.59	168.404	176.653	157.688	142.439	185.853	171.051	169.514	157.065	149.458	191.462	139.571	148.526	189.717	146.159	188.981	150.771	143.088	165.381	169.26	187.945	174.137	180.879	165.845	177.556	169.989	163.97	176.79	139.968	178.7	155.092	135.897	169.543	168.977	191.962	167.789	151.396	144.14	180.919	164.968	140.75	150.606	151.738
			164.34	161.327	173.375	159.435	135.949	171	175.061	160.021	151.976	185.324	169.821	174.27	156.516	154.625	186.59	138.2	146.132	193.196	145.636	187.333	148.571	143.618	166.476	162.562	189.022	171.675	174.949	165.52	175.74	166.924	164.28	173	142.91	175.537	153.552	133.41	170.609	172.25	191.885	163.237	147.625	149.047	175.27	163.742	147.906	151.394	147.714
			156.06	159.538	169.5	153.478	135.821	168.135	178.265	161.5	144	187.971	171.154	170.189	158.806	140.708	185.282	133.2	140.342	190.109	144.636	179.074	140.571	140.029	165.571	166.603	183.505	166.889	179.242	162.791	177.751	167.826	160.42	173.664	139.833	177.019	153.495	137.179	167.174	169.727	192.385	165.763	154.25	144.093	182.324	164.548	149	153.521	149.667
			156.58	153.692	163.875	159.652	132	161.442	171.49	156.792	141.317	186	171.359	173.486	153.774	142.75	187.487	131.571	143.211	189.043	145.705	183.13	148.571	142.706	166.333	162.74	183.275	165.179	176.592	163.257	173.698	165.511	159.055	172.958	137.013	171.506	150.851	130.795	165.478	170.864	189.615	161.053	144.667	143.767	169.297	164.742	144.406	152.986	145.143
			158.6	155.25	163.5	159.783	134.077	164.885	177.755	155.208	144.463	181	170.744	169.784	148.935	145.292	185.564	129.257	141.632	188.978	145.159	177.481	143.429	136.882	161.667	166.644	186.33	165.043	173.325	163.23	176.544	166.446	159.32	170.563	136.628	172.419	149.737	131.308	158.717	168.909	182.231	161.026	150.479	142.419	174.703	162.613	142.531	145.817	154.69
			152.12	149.385	167.208	152.87	133.872	165.5	179.265	156.938	142.756	176.147	169.564	164.892	148.968	128.5	190.385	127.714	141.974	183.261	142.795	179.574	143.657	135.794	153.167	165.521	186.945	164.538	171.662	161.02	175.888	159.511	161.18	170.008	140.795	172.044	149.143	132.256	164.739	172.932	195.077	164.579	151.917	142.349	176.73	161.581	149.75	143.986	151.738
			147.32	149.788	165.292	156.478	130.974	163	183.082	157.833	138.976	170.118	165.615	166.108	144	141.167	189.974	119.086	143.263	185.152	136.318	181.852	139.371	137.618	160.429	163.507	186.879	160.504	171.21	157.439	175.485	161.457	156.695	167.235	135.462	170.463	149.121	132.821	163.848	166	192.115	161.395	156.75	141.395	177.73	158.419	146.031	146.211	141.571
			144.92	147.923	158.667	153.391	125.59	157.096	172.245	153.771	139.049	175	167.077	166.622	149.161	120.167	186.872	115.429	145.684	184.304	141	176.204	139.029	136.265	151.595	159.918	186.275	159.769	168.382	160.818	174.899	161.065	156.15	167.42	137.923	172.669	151.775	128.487	161.913	169.114	187.385	161.895	151.979	132.209	170.622	158.419	146.719	146.493	154.619
			139.38	155.038	166.083	162.087	125.949	150.538	176.857	152.562	141.293	175.294	166.923	167.514	142.419	135.875	178.282	119.543	143.526	184.348	139.386	171.315	138.886	133.647	155.619	156.027	185.505	158.838	168.465	160.23	173.716	158.783	153.485	166.546	133.833	169.6	146.956	126.256	162.5	165.909	185.269	152.447	147.854	137.558	163.919	161.065	143.219	145.577	148.833
			139.44	151.385	168.167	155.391	122.821	153.808	175.122	149.542	137.195	170.676	163.077	162.811	137.774	127	184.308	118.743	141.816	187.217	138.614	172.759	136.429	131.441	149.786	156.219	181.121	157.641	167.408	161.966	172.598	156.424	156.77	162.782	135.468	170.669	147.546	131.205	163.043	174.568	188.385	159.763	141.479	132	167.703	163.806	148.25	138.972	145.714
			133.72	145.327	168.042	151.826	125.821	151.5	169.408	147.167	135.585	169.088	165.692	164.568	136.387	131.708	184.564	112.057	138.632	186.239	133.432	168.074	141.143	134.118	147.976	161.466	184.352	158.368	169.732	159.311	173.533	154.217	153.79	166.017	134.333	164.344	144.159	123.821	164.043	170.591	189.846	160.263	140.521	133.349	169.784	154.129	147.781	143.31	141.643
			134.76	145.442	163.542	152.261	122.667	148.115	172.449	156.625	133.512	164.618	165.436	165.757	139.323	127	173.462	116.486	137.526	182.848	135.5	165.815	141.257	130.588	152.167	153.575	184.681	154.197	166.885	158.453	172.84	151.109	152.495	163.731	132.462	171.906	143.892	126.103	158.522	172.227	183.654	158.132	144.792	130	160.486	156.677	143.375	141.634	134.31
			132.34	149.327	166.625	151.739	120.308	147.942	160.388	148.083	135.976	167.088	165.718	159.703	134.839	132.208	177.308	111.343	141	180.457	138.818	165.426	135.314	134.294	153.214	152.534	184.341	156.299	164.592	158.642	171.112	150.804	148.295	162.361	129.256	165.431	143.975	125.436	153.196	169.227	194.654	158.447	146.312	130.535	158.919	149.387	148.688	136.507	143.69
			133.3	147.827	170.333	152.913	122.974	143.577	165.143	154.042	137.512	167.235	155.769	159.946	137.258	129.292	176.59	113.171	141.526	183.283	138.864	161.37	139.143	129.088	148.286	154.329	185.868	153.402	165.783	160.135	171.982	150.75	146.78	161.37	130.987	167.344	144.838	127.846	158.174	168.591	183.115	156.211	145.771	127.186	154.838	154.613	147.375	134.366	137.619
			115.36	145.692	171.583	149.217	120.795	141.327	162.286	152.229	136.244	162.618	157.462	157.054	137.871	121.875	174.308	103.371	138.158	184.674	138.545	156.296	133.286	129.853	151.81	148.904	182.165	152.017	162.809	158.02	171.467	153.707	146.67	160.143	126.724	167.031	142.305	124.564	156.891	167.068	178.385	154.184	145.625	135.256	160.622	148.645	147.375	141.014	142.119
			123.14	146.769	165.917	149.522	119.667	143.327	159.878	144.625	131.537	160.353	158.436	156.081	141.839	124.917	177.718	106.029	138.711	185.261	136.636	152.963	133.514	132.206	149	151.452	181.308	148.658	162.522	158.554	171.698	147.707	143.63	162.655	126.179	166.088	142.051	120.641	157.283	163.909	183.385	150.158	141.875	132.698	153.216	147.484	146.625	133.972	143.595
			116.98	143.519	169.042	151.652	118.769	143	162.98	151.917	127.927	163.029	161.103	158.189	138.645	126.292	174.026	104.886	136.868	181.348	132.455	156.722	135.914	125.059	151.238	144.699	181.198	151.872	160.49	159.392	170.763	143.848	141.305	159.798	123.032	164.644	138.362	115.769	155.326	165.545	185.769	155.868	140.125	124.349	155.027	142.871	148.375	133.282	143.929
			116.3	139.519	163.458	150.435	116.128	137.077	158.224	144.479	133.805	163.294	158.718	157.919	138.645	129.958	175.462	105.086	138.737	182.283	133.795	153.704	131.543	128.765	149.476	150.671	181.659	148.462	162.242	156.405	170.373	144.033	139.875	157.395	125.692	163.775	137.673	116.154	151.152	160.659	185.115	150.105	145.792	125.744	153.216	144.387	148.438	134.831	137.024
			120.34	139.673	169.292	150.13	115.615	136.635	155.918	147.917	128.439	155.912	153.538	159.568	134.871	127.75	167.564	105.029	140.605	180.174	131.682	153.556	135.971	132.559	147.357	141.123	180.066	146.402	160.102	156.108	169.438	144.935	137.84	156.311	125.641	159.7	137.384	115.769	155.152	161.205	179.231	146.816	140.312	126.116	147.649	145.419	143.312	129.592	138.81
			121.26	142.519	176	145.174	121.487	140.346	160.714	150.083	129.244	162.765	158.103	154.811	136.355	126.25	171.205	106.229	134.5	180	134.227	151.426	137.029	127.176	146.357	145.89	180.824	149.154	160.981	155.73	168.219	143.152	138.405	155.294	120.186	161.412	136.263	114.615	153.239	161.545	173.346	152.658	144.354	127.395	152.73	149.065	140.062	137.324	136.19
			115.18	143.673	173.125	140.13	119.615	138.519	160.633	147.583	128.561	153.618	158.128	157.73	133.387	125.75	171.179	106.943	135.789	180.761	131.091	154.722	137.029	126.265	143.238	143.945	179.275	147.248	159.771	153.486	168.959	142.065	134.87	153.319	123.808	162.762	135.34	117.051	151.022	157.682	169.692	149.789	135.562	124.442	146.73	141.935	140.875	129.62	136.929
			118.98	135.25	168.75	145.13	113.846	137.692	159.959	141.458	128.171	157.588	152.359	153.973	127.065	121.417	170.538	98.771	134.658	179.261	132.227	150.019	135.4	120.941	147.119	148.89	178.626	147.53	160.382	153.892	167.231	142.217	136.545	152.176	118.827	160.125	134.165	115.538	152.391	160.341	168.692	146.158	138.438	124.884	149.649	141.355	139.25	127.732	133.81
			113.4	141.654	169.292	147.609	117.949	139.462	156.551	143	126.439	148.176	153.692	157.486	126	126	167.872	101.829	130.026	177.826	129.409	148.019	130.543	127.382	143.714	144.753	174.418	145.641	158.032	155.041	168.396	137.5	131.86	155.034	118.154	157.869	134.241	115.103	152.022	158.341	172.269	142.895	138.438	122.465	152.459	142.194	140.125	129.352	136.19
			114.72	136.558	169.917	146.783	113.103	132.096	158.041	143.708	124.341	153.353	157.538	153.73	126.548	125.917	170.41	99.457	134	179.283	129.114	148.148	131.943	124.206	144.714	143.918	178.736	140.667	156.567	154.743	166.207	139.554	133.27	153.891	119.064	156.05	133.781	117.205	146.826	157.205	168.038	146.079	136.625	128.721	150.108	142.968	141.781	129.915	133.738
			114.92	136.019	169.75	149.174	115.59	133.654	148.204	140.417	126.341	147.794	155.41	155.649	130.419	124.208	173.821	101.571	132.316	178.783	128.25	138.981	131.257	125.324	143.81	143.644	173.637	139.949	156.159	151.264	166.87	137.848	132.495	152.714	118.199	156.881	133.159	116.436	154.152	154.568	163.038	145.447	134	122.93	142.054	139.419	135.531	130.014	130.643
			113.78	137.173	169.583	147.522	111.385	131.731	149.571	148.875	124.244	149.941	155.231	152.081	131	118.917	168.538	95.257	137.289	179.63	127.932	141.87	134.943	124.265	144.833	138.027	175.011	137.769	154.758	153.5	166.888	139.098	130.215	153.571	117.372	155.956	130.99	112.59	149.826	155.614	161.731	145.842	134.312	124.558	150.459	141.387	139	125.493	132.429
			111.7	136.788	168.583	146.696	114.41	132.404	148.265	141.771	129.098	148.647	157.949	150.486	128.129	120.458	165.615	95.8	134.684	177.478	129.318	138.259	130.4	124.529	144.238	137.877	172.473	138.615	153.376	149.946	167.172	137.109	128.125	151.395	117	155.531	127.905	116.59	147.978	152.659	151.846	155.816	131.917	118.977	142.378	135.484	136.438	129.634	129.476
			109.26	139.885	171.792	141.609	118.513	131.558	144.245	139.354	126.659	142.529	154.718	153.595	132.839	128	172.897	95.686	131.342	179.652	126.977	137.889	129.2	124.735	144.81	140.616	176.297	134.068	155.561	150.074	164.231	133.946	124.51	153.916	116.404	151.738	130.454	113.795	148.913	149.705	152	144.263	130.625	123.233	146.216	133.871	136.062	123.817	132.476
			113.4	136.038	173.167	140.391	116.179	132.077	141.347	135.146	122.951	141.147	153.205	154.189	128.71	121.792	174.103	97.886	130.132	178.717	123.295	143.815	130.229	123.529	142.595	136.603	169.802	131.077	151.58	149.486	166.254	133.402	128.63	150.924	116.462	154.275	129.086	112.667	144.717	160.023	150.731	145.974	130.438	120.233	143.541	135.774	133.469	129.085	130.048
			117.96	128.442	167.125	144.391	114.333	131.481	138.878	130.292	123.756	156.118	154.692	146.297	128.194	126	166.487	94.857	130.921	176.978	126.409	139.315	127.2	123.176	145.452	140.904	176.505	132.795	150.439	148.642	162.746	134.033	128.49	149.832	115.821	154.762	130.571	110.462	151.5	153.818	137.231	143.684	133.854	124.512	142.757	129.258	128.844	125.493	125.929
			115.44	130.981	170.917	147.043	113.641	127.5	141.143	133.875	124.024	134.912	153.359	146.919	128.935	119.5	168.59	95.6	127.632	179.065	126.023	139.093	123.086	119.529	143.31	135.26	171.396	130.47	149.236	149.905	161.083	130.641	124.36	148.605	116.776	155.344	127.616	110.359	141.304	151.341	148.808	146.842	125.354	123.512	145.514	131.194	132.906	126.915	126.976
			111.94	132.019	170.417	141.957	116.821	125.692	134.531	136.229	120.073	137.324	151.667	146.378	123.387	122.583	172.795	90	125.632	179.152	127.659	138.204	123.914	121.441	146.69	132.233	171.44	131.274	154.089	149.838	160.686	130.902	126.605	145.151	115.744	154.15	127.778	109.256	149.609	157.25	147.731	144.816	129.688	116.581	146.865	133.871	128.531	125.155	127.381
			105.22	129	168.625	138.652	117.256	124.365	133.388	136.771	124.122	133.059	156.564	145.432	128.871	120.5	164.615	94.743	133.421	174.478	125.5	138.426	131.743	117.765	143.595	132.767	171.835	132.12	147.815	151.48	158.953	132.946	127.805	146.739	116.199	153.863	125.384	114.667	145.37	151.841	145.385	143.316	131.458	119.349	145.703	132.935	124.344	122.085	129.095
			103.46	127.923	171.458	126.783	113.667	119.923	134.286	136.792	121.537	134.235	155.487	149.162	127.677	115.792	171.564	88.2	126.289	174.935	123.045	134.556	124.086	121.088	144.167	128.877	169.956	130.573	145.51	150.365	157.876	134.446	126.38	147.605	114.455	150.081	126.143	110.231	143.891	153.364	146.731	138.974	130.062	119.837	146.757	138.129	129.688	121.479	127.929
			104.26	132.25	166.042	140.174	116.974	118.865	132.347	137.458	120.024	137.706	152.359	144.919	128.129	123.625	163.359	94.114	132.842	173.37	121.909	138.463	122.914	116.853	145.714	130.644	170.286	131.393	148.879	150.716	158.781	134.728	124.48	147.193	115.667	148.65	123.93	108.564	143.63	156.864	141.615	141.947	128.667	119.047	144.081	135.677	122.438	122.577	125.667
			105.24	127.827	165.542	140.261	115.487	125.673	137.388	130.271	119.439	139.412	154.667	148.054	124.484	123.208	165.026	88.2	128.289	170.717	121.659	134.759	129.229	118.441	146.214	127.219	171.714	130.171	148	149.608	162.793	129.185	124.16	147.933	112.955	148.775	124.429	109.436	145.63	154.773	145.846	137.737	127.896	120.86	138.649	130.581	127.469	125.31	129.071
			104.44	131.135	167	138.478	112.128	126.731	128.367	131.771	119.341	141.265	157.692	139.351	123.129	127.792	166.923	93.571	124.447	174.065	124.295	135.667	127.029	117.088	144.429	131.973	170.11	131.162	145.338	145.743	157.296	129.913	121.115	146.118	109.167	148.525	124.571	114.59	137.522	149.841	142.115	142.711	124.875	113	138.703	132.581	127.094	125.986	123.81
			98.56	130	169	135.304	113.179	118.423	127.367	131.062	119.366	139.618	152.615	138.595	123.645	120.917	160.718	88.914	131.289	177.413	121.773	135.722	131.857	118.853	141.833	132.164	169.341	128.726	146.943	148.851	157.716	133	121.355	143.277	110.731	146.012	121.543	110.974	138.5	143.068	147.769	143.105	126.562	114.116	138.351	129.226	128.719	122.577	127.286
			100.86	127.404	168.583	137.565	114.077	119.5	132.469	135.688	118.463	130.971	155.41	139.324	122.484	114.083	170.154	90.686	124.368	173.63	118.682	136.648	128.429	115.559	143.429	128.89	171	128.615	146.962	148.804	154.84	129.228	120.04	143.126	113.891	146.225	123.711	104.513	137.435	150.75	151.154	142.553	128.375	118.349	144.459	132.516	129.688	123.394	127.071
			97.32	130.808	167.292	127.652	118.795	114.212	133.776	130.271	116.634	133.147	156.564	145.405	123.032	126.5	163.692	86.286	128.921	175.304	114.227	131.315	124.4	117.618	141.857	131.795	168.066	127.051	148.083	144.676	153.988	129.75	119.015	144.975	111.333	144.912	122.327	110.872	131.348	151.205	139	141.026	128.75	123.884	142.622	128.806	120.344	124.085	120.595
			100.42	124.019	165.125	136.087	113.282	115.654	126.245	132.896	119.073	128.882	156.41	139.324	120.226	122.458	162.359	87.114	122.368	172.348	120.455	135.981	125.829	117.588	136.69	132.438	168.407	127.385	142.745	143.676	156.444	129.913	122.135	142.773	110.718	143.062	121.219	113.564	135.435	142.864	149.962	135.579	123.604	113.419	139.459	134.452	126.719	122.211	127.357
			99	127.519	175.042	140.435	115.564	113.846	127.857	131.875	116.927	130.235	154.462	137.162	117.323	131.5	162.282	88.657	123.474	170.783	116.114	132.685	125.171	115.176	140.214	129.192	167.945	125.906	141.299	145.75	153.994	129.489	118.45	141.647	110.327	150.406	121.47	108.179	131.87	150.136	144.385	134.579	129	111.488	142.541	135.065	122.875	115.465	127.69
			94.04	128.846	165.875	130.348	113.256	115.962	126.612	130.417	112.951	134.912	148.744	140.676	124.645	124.708	166.949	87.029	130.763	174.478	118.568	131.63	121.086	110.441	141.095	129.151	164.286	130.239	144.089	142.466	153.893	125.761	117.38	143.765	108.865	144.275	118.889	110.923	132.522	151.295	139	132.737	129.104	114.814	139.622	132.968	127.406	123.746	121.286
			99.94	124.692	167.417	137.739	113.436	115.75	130.51	132.667	114.268	137	157.795	130.459	126	124.333	157.897	91.543	124.632	176.239	119.75	139.241	121.6	113.235	138.024	127.712	163.769	125.692	140.217	142.764	151.84	127.674	116.005	142.336	110.237	144.75	118.063	109.282	134.391	143.727	140.231	140.132	122.375	111.302	136.703	129.484	125.281	122.042	117.143
			94.44	126.769	162.25	136.348	110.256	113.654	127.347	129.812	114	126.441	149.564	122.622	117.387	123.083	158.077	88.629	120.684	174.391	118.636	132.519	122	112.559	137.738	124.781	163.648	125.385	137.459	141.338	153.361	126.065	116.92	144.521	110.551	143.044	117.905	109.923	127.935	143.25	144.808	131.395	126.062	110.395	134.703	132.645	120.438	121.366	122.952
			93.62	130.538	160.125	131.652	111.462	112.327	132.531	128.854	115.78	137.706	155.128	136.243	123.032	127	164.103	90.114	123.474	169.5	118.795	133.537	123.343	118.529	137.643	126.479	164.593	127.726	139.338	140.426	147.065	125.75	118.05	141.252	107.385	143.319	116.854	111.051	133.283	141.364	144.615	136.184	128.688	112.093	135.838	134.161	127.562	122.38	118.571
			97	128.192	162.333	125.391	112.667	113.019	122.939	128.938	115.049	124.5	144.872	133.622	122.419	122.458	166.436	85.143	124.237	169.739	117.568	131.259	121.057	113.735	140.429	124.795	162.571	125.615	135.541	141.223	148.065	124.696	115.18	141.008	108.609	141.213	117.502	107.513	126.413	149.045	139.385	139.974	128.688	116.535	138.243	130.387	121.062	115.62	120.024
			97.18	129.308	163.583	136.261	116.333	113.115	124.143	127.208	116.732	130.676	150.667	129.081	123.484	121.458	164.103	87.971	124.368	174	114.864	135.704	127.314	116.235	135.786	123.904	163.253	120.658	137.618	138.98	149.408	129.054	115.285	142.345	109.077	141.244	116.476	107.667	131.022	134.136	140.231	137.395	127.042	116.953	132.973	125.968	120	122.211	115.524
			96.82	121.019	158.958	127.87	109.897	110.327	128.388	120	115.488	128.441	146.154	127.595	115.032	123.167	158.487	91.571	122.237	171.348	111.523	135.148	120.629	110.853	130.357	120.479	163.495	124.265	135	138.682	148.432	124.022	117.6	140.958	106.846	143.662	116.124	112.487	126.848	139.795	141.731	133.553	122.812	115.023	133.811	128.258	122.469	114.915	122.167
			97.34	121.519	159.333	136.304	112.872	116.846	125.776	126.875	115.902	127.471	144	135.541	119.065	126.625	159.718	88.514	123.211	171.043	118.045	133.315	120.457	114.235	131.667	119.63	158.978	122.205	137.701	141.014	146.982	128.685	118.37	138.202	109.244	140.944	113.841	110.333	127.696	133.705	131.115	136.237	130.438	115.349	136.378	128.71	117.656	117.028	113.405
			93.06	126.212	154.125	134.652	111.667	111.865	128.796	121.354	112.512	121.912	144.205	133.432	117.097	115.792	160.359	91.914	119.684	170.326	115.705	132.241	120.057	116.324	128.81	119.192	158.604	121.812	135.497	140.236	146.408	126.174	116.65	136.269	109.545	141.806	114.14	110.846	124.13	142.886	133.385	137.263	126.333	110.977	137.676	128.548	109.438	120.606	118.048
			96.02	119.577	162.667	132.913	112.564	113.115	127.163	122.812	114.707	132.206	151.385	131.514	121.903	121.583	158.487	90.543	121.711	173.022	114.364	133.778	123	112.971	133.738	119.918	160.505	125.325	133.478	137.993	148.669	124.815	114.765	137.059	107.115	141.644	115.349	114.821	131.152	137.591	138.692	132.263	126.792	117.744	129.486	127.419	115.656	117.817	112.548
			102.08	125.404	163.875	129.304	108.897	112.481	128.776	129.521	113.244	128.265	146.077	127.162	124.484	127.417	157.385	89.029	123.526	172.217	117.114	132.056	122.114	113.147	132.548	115.671	159.505	121.274	132.35	136.622	146.988	125.457	116.83	135.866	108.038	138.863	114.61	111.436	126.696	133.659	139.038	139.211	124.854	113.14	133.541	132.129	113.125	115.465	113.214
			97.62	126.25	159.792	132.304	113.359	115.5	123.735	126.604	113.659	123.5	151.487	133.784	116.258	116.75	151.641	93.629	124.395	171.478	116.182	133.407	119.429	112.529	132.286	115.274	157.176	128.068	132.879	136.236	142.793	122.217	113.745	136.891	109.558	140.738	114.051	109.077	125.957	131.273	141.154	136.711	128.25	112.419	132	126.065	114.75	117.972	113.905
			95.28	123.173	159.583	132.478	112.41	113.365	125.061	127.958	111.512	123.176	143.077	136.081	125	123.542	153.949	82.6	123.789	173.652	113.114	130.444	119.2	110.706	126.024	114.849	157.385	121.47	132.917	135.392	144.781	126.239	114.47	136.437	104.686	135.619	116.81	109.923	126.717	137.909	138	134.763	126.146	112.233	130.703	122.581	116.844	115.197	111.786
			94.7	121.5	157.417	133.652	113.333	109.154	128.776	125.438	108.439	128.471	145.359	131.027	121.129	122.083	157.744	88.343	123	174.935	113.75	130.667	117.914	112.971	131.857	115.452	157.066	120.479	132.968	136.169	141.225	122.598	113.69	133.513	108.635	137.738	114.238	108.923	124.326	130.932	133.346	135.737	121.104	114.349	123.486	129.645	117.062	113.507	109.286
			95.8	121.135	155.333	131.13	106.821	111.462	124.347	121.75	111.878	127.588	139.103	132.784	114.226	118.042	159.872	91.571	125.421	170.87	115.318	131	115.943	109.382	127.929	113.521	159.923	120.991	130.236	135.128	142.55	122.913	114.29	137.58	110.173	136.444	115.254	108.128	127	139.273	138.808	133.474	117.958	115.14	129.027	127.355	112.719	116.676	111
			94.38	120.519	153.042	128.913	106.744	109.423	128.041	125.583	114.488	124.235	147.897	126.541	116.129	124.958	153.026	92.943	121.132	174.826	117.659	130.185	111.286	111.353	128.643	114.192	158.571	119.333	133.471	137.149	143.941	124.913	113.19	132.807	108.827	136.806	114.21	108.795	125.826	135.932	138.615	137.026	120.062	108.488	132.108	125.387	112.031	115.437	112.786
			89.62	122.962	159.25	126.522	105.077	108.404	122.265	128.875	109.317	126.618	138.513	129.973	112.581	124.25	145	89.486	117.026	172.239	116.636	122.944	115.657	105.118	125.976	107.425	157.396	120.427	134.146	136.426	146.491	121.924	114.2	134.891	107.115	135.181	114.616	110.487	119.87	137.977	137.423	138	123.75	109.698	128.838	129.484	117.969	114.127	114.476
			95.7	123.288	156.5	124.174	109.974	104.519	126.286	126.958	110.878	123.588	140	128.676	117.742	123.708	148.949	92.257	120.026	171.087	113.818	127.296	112.6	108.265	129.714	112.274	156.066	118.769	131.287	135.291	142.42	123.511	113.945	134.798	107.192	136.275	113.762	108.179	126.304	123.909	139.077	134.447	120.646	109.14	125.027	127.355	111.969	116.437	113.881
			93.56	124.115	152.792	133.304	99.359	115.788	126.367	123.229	109.902	122.912	132.744	120.784	116.581	121.292	148.513	85.971	116.211	169.174	115.409	126.463	116.343	108.471	128.405	115.699	155.187	122.65	127.701	135.534	144.757	126.413	111.6	132.084	107.91	137.137	112.714	107	121.109	129.591	143.692	132.053	119.854	114.419	127.027	126.742	114.406	114.056	110
			91.12	121.596	152	134.478	114.359	108.404	122.327	121.396	106.22	117.853	131.795	124.027	119.258	125.542	143.333	87.486	118.737	170.761	109.659	122.981	115.629	101.265	127.119	109.219	152.154	120.795	131.873	135.345	142.852	127.076	111.76	134.294	104.865	137.213	111.86	109.923	116.652	138.045	128.462	134.447	119.896	112.023	122.405	125.258	113.312	114.704	113.167
			96.44	121.327	154.583	135.435	110.308	111.058	121.694	122.958	109.171	121.118	134.256	122.324	116.581	122.875	150.667	83.486	119.368	172.283	115.977	121.741	112.171	108.235	130.095	113.26	154.692	122.299	133.07	134.514	142.065	127.674	111.55	131.025	109.038	135.894	111.737	103.897	122.739	134.409	134.308	136.289	119.688	108.326	123.892	128.516	102.25	116.648	105.5
			86.44	119.269	149	138.304	109.692	109.173	126.612	126.896	108.341	124.5	128.718	123.135	109.452	120.167	149.154	81.171	122.211	168.783	111.432	127.759	116.457	97.618	129.19	108.068	157.945	121.59	129.898	133.345	142.444	128.565	109.415	132.916	108.942	132.975	113.041	110.564	122.63	130.045	137.769	134.579	120.604	111.605	127.757	126.742	112.594	112.085	115.643
			92.38	117.519	146.958	133.261	106.026	110.154	122.714	124.5	104.683	120.382	133.641	125.351	110.71	121.417	139.846	90.686	117.421	171.87	108.659	120.907	112.714	108.5	125.5	112	156.253	116.974	130.924	134.318	142.568	127.054	108.7	131.874	108.096	135.319	113.324	105.205	122.87	127.864	142.231	128.711	126.062	108.93	122.459	126.355	107.844	115.127	110.024
			95.68	124.481	151.458	132.348	106.974	108.904	120.143	119.771	105.39	119.176	134.051	122.73	116.065	121.042	144.564	89.143	116.737	172.326	108.932	119.685	117.8	99.735	128.19	105.808	156.802	121.462	133.484	132.919	142.243	126.152	109.025	134.193	105.545	136.8	112.337	109.615	120.174	130.455	143.385	134.868	124.458	114.186	126.757	126.387	113.156	117.211	113
			90.18	123.154	153.208	126.739	101.487	106.423	121.163	118.042	105.098	125.294	129.718	133.054	102.903	115.333	143.949	90.229	115.421	174.065	107.25	120.593	118.657	105.706	128.881	107.123	152.154	118.581	132.561	131.432	141.438	123.793	111.515	131.958	106.788	133.562	109.457	109.359	115	129.25	134.038	130.053	121.271	111.349	127.541	126.71	114.219	113.225	110.143
			91.94	122.981	150.708	129.609	106.974	107.827	122.673	118.896	107.585	127.5	134.256	122.811	105.839	114	143.385	86.571	117.368	171.674	111	122.852	116.514	104.147	127.333	108.164	157.945	119.376	128.217	130.966	139.882	126.087	110.855	126.563	107.532	134.7	110.946	106.923	120.196	128.045	139.808	129.5	120	110.86	121.946	126.355	108.062	113.31	111.952
			89.64	121.288	148.208	137.609	103.718	106.731	124.02	119.604	102.634	126.5	135.872	118.703	104.484	122.208	142.795	92.086	114.316	169.022	106.591	118.741	116.543	108.941	127.738	106.575	158.538	118.427	132.076	130.824	141.426	121.739	110.605	133.681	105.391	132.012	109.61	110.103	124.696	132.614	140	132.421	119.708	113.488	123.946	128.387	114.531	113.268	109.619
			90.02	118.423	151.125	135.87	104.744	111.5	121.02	126.333	99.146	120.471	130.564	124	114.871	119.708	141.077	87.514	119.553	169.087	111.182	122.13	118.771	102.882	123.952	104.712	153.901	120.154	129.408	129.811	141.698	122.326	110.525	128.361	108.776	131.075	110.137	108.846	121.891	130.682	135.962	129.316	120.583	113.302	125.27	123.548	106.844	110.592	114.857
			89.7	114.212	148.25	129.696	105.667	106.615	124.02	120.438	105.024	118.471	135.308	120.973	111.613	122.75	144.795	84.2	119.316	171.891	111.795	117.185	115.286	108.029	123.429	105.767	154.352	117.974	128.561	131.561	141.751	126.087	107.51	127.496	108.814	131.65	110.898	107	116.696	124.932	140.846	128.763	122.75	103.326	114.568	126.323	112.969	105.563	112.929
			89.22	123.404	147.083	133.478	104.026	108.212	121.837	120.104	101.878	126	127.282	127.568	109.097	127.583	140.769	94.029	119.053	169.457	109.227	126.685	117.657	103.265	123.262	106.137	149.967	120.111	130.624	133.25	141.621	123.685	109.38	129.966	108.135	132.225	110.448	110.128	118.978	129	131.885	130.158	120.375	109.581	124.459	121.065	111.719	108.831	114.333
			85.6	115.808	148.833	130.522	106.128	104.173	121.653	125.938	100.195	120.794	122.821	127.703	113.387	120.833	142.821	86.971	118.526	173.457	111.795	117.13	112.114	104.618	119.81	106.699	152.835	121.778	132.439	132.953	140.74	123.359	108.365	125.336	108.603	129.119	109.057	104.231	121	129.227	134.269	128.711	120.75	108.14	120.486	126.935	111.25	111.141	114.571
			88.7	119.538	149.125	134.043	108.026	111.558	124.49	121.292	103.561	123.441	126.718	123.703	108.871	119.917	144.231	86.6	124.632	169.652	103.614	119.87	112.943	102.059	118.714	103.315	155.648	116.872	128.35	130.554	142.402	124.261	108.985	125.193	109.032	130.125	109.302	107.795	120.717	127.227	138.462	130.737	118.708	103.233	123.757	126.097	111.469	106.831	120.405
			86.82	113.288	148.375	135.957	106.897	110.365	127.245	121.729	102.78	125.5	127.692	127.108	106.677	125.667	131.59	88.171	120.342	173.957	108.227	124.407	117.543	106.265	121.714	98.068	154	118.547	131.86	128.838	143.45	120.12	109.1	128.908	107.679	130.144	108.302	107.154	120.935	130.795	133.231	126.316	119.521	112.837	117.405	123.452	107.531	106.662	111.595
			87.94	117.327	141.167	132.565	107.641	107.5	124.551	124.604	104.463	118.853	128.923	124.703	113.516	119.5	137.974	89.657	114.079	169.13	111	119.926	117.486	107.735	123.071	99.507	155.077	117.53	128.49	129.534	140.136	121.815	107.525	128.58	108.878	132.85	109.206	109.026	121.109	132.477	141.962	125.526	120.667	102.488	118.027	124.065	111.188	109.07	113.548
			90.48	110.096	139.417	132.652	106.487	108.5	123.388	123.292	103.317	126.235	130.026	121.838	107.968	118.708	145.308	88.4	114.5	168.978	104.545	120.019	114.857	101.118	124.833	102.151	153.242	117.145	130.745	130.324	140.544	122.63	105.53	126.807	105.423	131.406	109.632	101.359	119.522	127.932	144.731	125.684	119.583	102.163	117.081	124.742	105.5	108.056	114.857
			87.3	117.308	141.708	125.391	105.59	105.827	119.796	123.667	102.439	119.029	126	131.27	106.903	127.583	136.59	91.914	114.316	167.196	110.955	119.556	113.486	112.353	122.19	102.74	155.341	117.299	130.045	127.716	140.686	122	105.165	126.899	111.641	128.444	108.486	110	116.674	130.614	145.538	121.105	121.458	107.837	120.865	120.806	107.219	107.38	116.738
			89.9	112.712	140.75	128	107.026	105.769	120.714	125.604	101.878	119.882	127	123.784	110.129	123.375	132.949	83.429	116.026	172.022	108.591	122.981	117.514	104.765	124.571	99.863	151.132	116.197	130.605	129.52	139.817	120.957	105.615	124.622	107.936	128.325	110.022	110.538	122.109	132.136	136.038	123.947	123.146	105.744	124.027	127.032	109.031	102.648	115.048
			86.62	117.635	133.458	135.217	109.282	107.538	122.184	119.729	102	119.059	125.487	123.162	110.452	123.375	134.538	83.8	113.079	172.304	109.409	115.519	115.486	106.824	122.119	102.575	150	117.479	129.554	130.02	141.491	126.435	105.645	122.378	106.705	131.256	109.552	106.641	117.087	123.795	139.115	121.947	120.708	100.86	123.568	124.129	104.312	107.408	118.905
			86.52	119.769	145.042	130.913	105.846	105.615	117.184	122.354	100	121.235	120.897	122.27	105.452	123.833	140.436	81.686	116.553	167.804	103.318	120.87	114.029	108.588	121.833	103.384	153.099	115.077	127.357	131.568	143.231	119.554	106.045	122.756	110.609	128.794	106.705	105.769	114.196	133.545	145.154	118.605	118.479	105.349	119.811	123.581	106.062	108.169	111.762
			91.3	109.635	140.75	126.609	104.41	104.808	124.102	123.521	104.927	120.706	128.846	120.946	102	122.042	136.564	88.743	114.105	171.587	107.364	120.463	109.457	109.324	120.929	102.589	150.703	115.752	129.42	132.007	141.657	125.185	106.125	123.05	109.013	129.162	108.257	103.615	120.348	130.159	139.231	119.684	114.75	99.326	112.081	124.742	109.125	106.549	118.048
			90.28	117.308	140.5	127.913	102.949	110.846	118.714	118.208	102.415	119.853	118.897	127	109.29	127	135.179	83.343	112.789	173.152	106.295	123.074	110.286	111.029	118.357	101.315	155.78	117.068	128.656	130.73	138.225	119.446	105.395	126.983	110.346	129.681	107.841	106.872	112.457	125.545	140.615	118.579	118.521	105.581	123.081	123.613	109.812	106.592	117.857
			85.8	113.115	142.375	133.739	101.974	108.365	124.347	117.479	98.195	120.647	129.41	120.757	109.71	114.667	137.154	85.343	116.342	174.978	108.841	119.667	113.829	111.765	117.524	99.74	153.22	116.077	127.331	132.514	142.148	118.707	106.985	122.143	107.077	128.231	106.47	105.564	116	126.295	139.846	118.368	115.792	99.302	122.784	122.29	103.812	105.014	111.5
			91.66	117.75	142.917	130.391	103.821	109.558	118.286	121.25	96.561	117.706	128.846	123.784	105.258	118.375	139.051	82.571	109.342	171.674	105.932	120.833	116.2	110.176	115.714	94.932	152.319	115.034	126.624	130.493	142.604	119.772	105.95	124.84	108.359	129.906	106.594	107.026	118.543	124.25	134.462	117.921	123.083	100.116	118.027	123.097	100.844	102.085	117.19
			86.1	112.038	139.75	123.522	103	106.596	122.98	122.562	95.976	121.206	127.641	121.946	108.581	122.083	135.256	82.686	115.342	173.065	106.091	123.685	110.571	112.941	120.929	101.616	153.099	118.624	126.006	129.669	141.296	122.87	106.08	118.807	106.192	127.106	106.79	103.359	116	131.568	141.269	115.632	117.125	99.721	122.108	122.839	108.375	107.507	116.071
			90.48	112.942	144.25	125.087	104.821	106.75	119.633	120.104	100.829	118.382	121.949	127.405	104.226	117.583	140.026	85.029	116.579	173.261	106.75	121.815	112.429	107.206	121.143	97.603	150.132	118.248	129.707	130.669	141.893	123.946	105.205	120.958	106.192	127.425	106.87	107.974	120.783	125.182	131.385	116.947	116.229	103.047	123.189	127.226	103.844	101.761	117.238
			93.62	117.635	140.792	130.478	104.462	115.231	124.082	121.646	96.146	123.735	123.256	126.649	102.355	124.583	138.179	84.2	117.842	172.696	107.773	120.093	114.4	109.294	115.905	101.534	151.978	115.427	126.866	126.568	141.586	120.565	105.705	116.697	109.115	128.981	105.67	102.41	118.065	124.841	133.038	122.421	117.562	98.93	122.459	124.548	104.219	108.338	119.524
			89.16	114.423	150	121.652	101.667	106.558	127.714	120.5	96.878	117.176	121.795	125.919	103.129	122.375	138.513	83.4	108.816	169	105.591	126.796	114.429	107.176	121.833	101.808	152.33	117.564	125.694	129.068	142.763	122.511	101.865	118.571	106.192	127.15	106.641	102.308	123.13	122.818	125	123.237	119.771	101.767	117.784	123.161	103.781	107.197	114.786
			90.2	110.173	136.25	125.739	102.487	109.404	125.551	125.979	102.195	118.676	121.744	123.622	107.71	124.625	138.974	83.886	110.079	168.565	107.636	120.815	113.229	113.618	115.429	98.973	147.319	120.778	128.057	128.345	139.846	121.783	103.565	118.504	106.34	128.319	106.184	102.59	118.413	119.568	139.077	115.868	113.146	95.372	113.162	120.258	105.594	106.113	118.286
			90.96	115.769	141.917	121.609	106.564	109.212	124.49	124.875	99.976	119.147	119.077	124.595	103.742	123.458	140.667	82.686	109.605	171.978	107.386	121.5	112.971	110.265	118.524	99.411	146.077	120.188	124.771	128.831	141.627	119.533	102.69	116.025	106.295	128.844	104.733	109.231	121.174	122.773	135	113.447	114.958	99.93	120.081	120.097	107.031	105.099	117.5
			86.22	111.462	133.792	122.565	105.103	115.077	121.592	121.146	93.439	123.647	119.923	117.324	104.71	116.208	141.359	81.514	115.342	169.891	111.045	119.722	107.657	109.882	120.214	100	144.187	118.812	124.764	128.534	143.42	122.315	102.13	115.782	106.558	128.044	106.311	105.282	116.217	121.568	141.577	114.447	120	104.628	113.27	123.935	101.219	105.394	115.929
			95.58	117.442	139.375	123.609	101.744	107.423	124.857	119.125	93.976	127.147	120.564	123.027	105.129	117.333	136.41	84.571	120.974	175.13	110.227	117.019	111.486	107	116.19	98.877	145.945	115.231	127.299	127.182	140.633	120.674	103.92	119.454	105.128	126.444	105.546	103.513	120.913	123.227	135.115	121.684	115.188	98.093	120.676	126.71	101.844	106.014	116.881
			93.56	112.558	130.333	122.696	99.231	109.519	121.224	121.875	99.78	119.118	118.821	124.811	107.161	117.083	131.846	84.914	111.763	173.435	105.068	119.667	110.771	108.735	113.214	102.205	147.077	115.59	124.325	129.196	142.278	119.337	101.375	118.277	105	126.575	107.292	105.641	115.913	124.114	132	110.368	118.125	96.465	118.568	120	103.219	106.169	115.786
			92.82	116.481	127.583	126.348	105.385	108.519	122.796	122.042	92.854	126.588	121.179	127.432	107.645	120.083	132.538	81.943	114.789	173.978	100.091	121.259	112.2	108.324	116.857	98	144.978	118.786	128.917	129.662	141.107	118.098	102.665	117.773	106.192	125.181	106.102	102.051	115.261	127.159	135.308	116.842	115.083	103.837	123.703	123.645	99.781	104.282	116.024
			91.3	111.885	134.25	118.13	105.359	108.231	122.367	123.854	99.366	121.706	117.051	125.135	104.935	115.875	140.846	84.343	114.605	171.304	106.864	121	111.943	111.441	116.429	102.027	141.846	117.855	125.994	129.453	140.941	120.043	103.565	116.908	104.609	126.775	106.851	100.179	117.217	120.477	138.885	116.342	114.417	103	117.703	121.032	103.844	104.662	109.357
			92.04	110.942	119.5	123.348	104.846	116	118.327	117.104	95.415	119.324	116.744	121.784	108.387	110.333	139.846	85.486	113.105	172.283	105.977	120.796	111.4	108.235	119.262	100.315	145.67	115.291	126.803	126.595	140.592	122.239	100.16	115.025	107.5	126.125	105.152	101.462	116.761	123.273	133.654	117.737	111.375	96.488	114.405	127.258	104.438	100.845	115.952
			87.72	112.25	124.958	125.565	98.795	111.962	119.347	118.979	93.512	116.853	119.436	125.784	104.581	116.583	136.282	81.4	109.842	169.87	105.795	124.185	111.743	105.824	112.071	99.89	144.802	114.35	127.325	127.243	142.207	118.413	101.45	116.639	104.115	127.575	105.21	97.564	117.739	120.864	131.769	120.447	110.146	100.674	114.541	122.613	99.969	99.944	114.548
			91.42	105.962	127.708	118.174	106.256	112.173	124.878	121.729	95.146	118.824	120.359	119.973	111.548	118.917	139.513	86.914	115.158	172.239	105.841	121.87	109.286	110.971	120.31	100.89	145.484	115.325	127.401	132.892	142.757	122.022	101.64	119.613	104.218	126.188	103.895	97.949	119.435	122.727	130.615	114.079	116.5	101.698	117.703	121.935	102.094	101.944	111.381
			91.94	112.096	127.917	120.957	103.718	108.019	123.408	120.688	95.659	121.471	114.436	122.297	104.516	115.167	135.051	82.457	112.105	170.391	104.318	120.463	111.8	112.559	123.214	99.781	141.495	111.915	130.573	127.48	139.87	115.63	102.37	113.647	105.224	126.9	104.178	106.795	122.717	124.432	137.231	115.237	114.083	104.953	116.676	125.226	98.094	97.873	116.762
			87.04	111.769	125.542	131	107.179	113.538	123.163	124.083	93	123.824	119.179	121.703	107.129	120.958	138.641	85.686	112.053	169.391	101.068	122.093	113.657	107.588	115.024	100.329	145.176	113.453	127.567	131.878	138.32	116.793	98.94	117.521	104.603	126.588	105.13	104.872	120.978	112.523	138.231	118.974	115.625	109.256	120.757	124.387	98.531	99.817	113.69
			89.72	112.808	129.125	123.304	105.718	104.731	121.612	120.958	95.488	119.412	121.692	121.919	103.581	120.333	139.128	81.171	106.711	173.935	104.227	123.537	108.514	111.265	117.714	97.37	147.736	115.692	127.758	129.703	141.172	119.174	99.49	116.966	102.615	126.381	104.641	101.59	122.978	111.886	132.923	110.868	116.021	95.465	118.432	125.258	94.438	102.254	113.833
			88.78	113.423	122.875	120.174	106.615	115.846	124.408	124.417	91.732	119.794	118.154	121.216	111.935	114.458	136.026	80.943	111.789	168.457	103.091	122.093	111.686	111.941	116.786	96.986	145.033	115.179	127.631	130.959	137.882	122.098	98.63	116.076	103.628	125.912	105.984	94.359	118.065	120.273	131.077	117.895	116.208	103.674	116.378	119.355	100.375	103.113	108.429
			94.46	113.558	123.292	119.478	102.821	106.846	120.776	120.458	90.366	116.5	120.308	121.378	107.032	116.042	144.538	81.571	108.842	170.152	102.591	114.667	110.486	112.324	120.262	98.822	144.242	115.222	127.051	130.392	137.195	121.196	98.35	112.403	103.404	124.494	103.622	98.077	120.63	121.318	133.038	117.526	114.562	101.442	113.514	120.032	97.844	101.169	114.429
			91.86	111.173	129.667	120.043	106.615	112.115	121.143	119.021	93.854	113.765	122.769	124.784	106.065	117.958	139.128	81.371	112.132	173.37	109.386	124.389	113.6	107.176	118.619	100.479	139.297	115.137	128.548	130.851	135.396	118.663	99.345	116.067	104.128	126.537	104.13	100.59	115.804	126.705	133.538	116.316	112.938	102.698	114.919	122.774	99.531	101.986	112.143
			87.34	110.404	127.458	118.826	99.692	109.288	123.816	114.729	91.829	121.029	121.692	128.378	107.839	120.25	144.872	86.6	108.526	169.978	106.227	119.37	109.486	109.588	115.5	101.192	143.791	114.256	126.656	131.459	137.16	121.38	97.555	109.555	103.897	127.231	104.597	100.026	113.87	117.659	140.885	115.105	114.312	100.279	114.73	122.774	103.094	101.535	117.833
			87.7	113.231	124.042	114.348	105.744	105.923	122.878	118	88.878	120.647	122.051	126.108	100.129	111.083	140.462	81.771	107.947	174.283	106.432	124.963	107.886	112.647	120.738	100.507	144.209	115.239	129.522	128.507	138.568	122.185	98.04	114.168	104.897	127.475	104.873	104.41	119.935	116.909	141.808	115.316	121.125	89.581	111.703	124.29	96.812	99.127	111.762
			85.44	112.558	118.333	114.174	101.051	110.481	122.306	115.229	88.317	114.853	123.385	123.703	102.742	110.625	141.564	80.286	108.289	172	107.682	126.593	112.086	110.206	117.548	102.822	142.593	115.051	128.949	130.527	138.491	117.109	99.16	111.773	101.442	125.481	103.498	96.949	117.435	113.364	130.038	110.789	113	101.535	112.324	126.355	102.5	102.113	111.929
			85.24	112.423	127.125	114.565	103.154	109.596	125.429	118.021	87.171	117.824	118.667	127.189	102.387	115.375	137.923	83.257	108.026	169.935	103.568	119.426	108.057	104.5	117.738	101.685	141.132	116.496	128.911	131.439	137.988	121.728	101.75	112.429	103.705	125.881	104.121	105.333	116.37	113.795	140.923	110.711	112.125	96.047	113.108	126.548	93.344	101.958	107.929
			88.24	106.519	130.333	117.87	104.026	106.385	124.388	114.542	88.463	121.265	119.205	127.757	107.032	116.333	134.205	82.371	107.632	171.63	108.295	124.352	110.057	112.853	117.929	99.521	139.363	115.333	130	128.007	139.024	120.239	100.975	117.697	102.686	124.275	103.473	104.744	116.5	119.364	133.462	110.526	120.958	95.395	112.324	123.71	104.312	100.099	107.857
			90.4	106.615	127.75	115.826	103.718	110.173	124.327	114.375	91.195	122.529	111	132.324	106.871	114.75	132.692	85.029	106.474	171.543	103.386	121.926	109.971	106.676	115.119	99.699	139.978	116.846	126.879	130.757	134.556	121.967	98.91	113.328	101.647	125.281	104.368	103.769	116.826	111.614	128.577	111.947	113.104	98.558	115.216	120.645	95.625	102.535	106.643
			87.76	108.904	119.333	107.87	108.718	111.096	124.939	118.292	87.22	115.882	121.436	127.243	110.774	116.542	138.256	79.686	110.079	173.261	107.045	118.148	110.714	110.294	116.714	96.479	144.143	113.667	127.178	130.473	139.314	117.446	101.845	114.076	104.795	124.975	105.435	107.487	116.457	119.318	135.731	109.632	112.917	95.372	111.838	121.71	98.625	103.732	109.952
			89.74	115.077	128.333	118.957	101.615	114.538	120.347	118.062	89.415	112.206	121.179	125.784	107.484	116.542	138.615	80.143	108.211	172.283	105.386	122.648	106.771	111.618	116.333	99.027	143.44	115.88	125.987	130.858	136.462	118.359	99.17	112.218	105.66	125.706	105.073	103.333	117.652	118.886	134.885	118.974	115.542	99.907	108.27	125.452	97.344	102.676	103.976
			87.3	111.346	128.917	106.565	103.795	112.769	119.633	112.5	86.976	119.176	117.923	122.081	103.29	126.25	139.128	81.029	107.316	172.261	106.682	120.148	106.486	109.382	119.405	97.753	139.385	115.923	125.159	128.669	136.615	123.457	99.305	115.454	102.429	123.15	106.343	97.744	120.261	112.955	131.654	113.026	116.354	95.977	108.541	123.968	93.344	98.141	100.929
			88.9	111.135	123.625	111.696	99.103	117.846	121.082	113.896	87.707	121.765	112.231	131.703	110.258	111.875	137.923	81.714	108.395	168.826	106.909	118.148	110.629	110.5	117.476	96.918	141.802	111.726	126.503	128.014	133.071	118.261	99.52	117.235	103.75	126.181	103.571	97.769	118.261	118.705	132.962	113.763	117.625	101.302	116.459	125.645	96.156	103.915	108.286
			90.36	112.865	125.292	108.957	103.513	114.885	123.388	119.188	90.049	118.912	118.821	126.054	105.677	113.75	139.769	80	110.368	175.804	107.727	121.222	108.743	111.382	115.524	98.89	138.549	113.88	122.618	130.709	136.55	120.587	100.08	110.227	102.205	126.525	105.575	101.231	121.13	114.955	129.808	109.974	115.396	97.023	114.649	125.742	94.406	105.282	99.619
			89.7	109.942	126.458	118.391	102.333	117.096	123.735	114.688	85.341	110.647	117.897	131.676	107.935	115.708	139.128	82.943	106.395	174.457	104.136	125.259	105.229	110.588	116.476	100.356	138.33	111.265	125.949	130.892	137.385	121.576	98.735	111.395	101.635	126.525	104.765	96.462	119.543	111.795	130.808	111.132	113.354	96.279	112.865	124.032	96.781	102.394	102.952
			89.02	115.692	120.792	104.87	102.103	118.346	124.898	113.479	91.024	111.824	113.846	125.568	108.194	114.5	137.769	81.4	106.105	171.043	111.318	118.13	107.514	115.618	120.976	99.986	140.89	112.504	125.318	129.865	135.811	121.326	98.115	109.739	103.276	126.856	105.073	105.538	120.652	116.318	138.962	114.342	115.188	94.884	114.865	123.032	97.25	100.648	98.571
			87.46	108.981	123.625	110.913	104.564	115.231	127.796	115.104	88.122	116.824	114.051	128.216	109.226	122.583	138.333	86.457	108.921	169.522	108.659	118	107.686	107.941	117.143	100.904	137.165	111.282	124.535	128.75	132.882	120.141	96.445	109.227	101.032	127.169	104.34	98.385	116.543	111.386	133.308	113.789	111.312	98.977	111.297	125.613	97.344	98.958	100.643
			92.32	110.5	123.125	118.826	102	114.231	122.98	112.708	87.146	118.676	115	123.459	105.355	116.5	136.718	84.057	108.526	171.478	105.727	119.722	107.257	114.382	117.571	101.603	140.67	111.778	124.898	132.419	135.734	117.891	99.79	111.294	100.878	123.944	105.044	101.667	115.652	110.545	126.385	108.474	111.771	96.209	106.189	127.613	100.219	107.028	99.5
			84.48	109.904	124.333	117.435	103.205	114.519	124.714	107.667	81.805	116.5	117.154	128.703	97.258	118.458	143.692	84.057	105.053	172.804	109.864	123.87	109.371	111.971	117.095	100.301	138.67	114.821	127.096	133.669	133.722	121.391	98.5	114.067	97.763	126.569	103.59	97.462	121.13	114.636	129.385	110.289	113.562	93.674	109.676	122.032	98.812	104.085	103.833
			92.6	108.5	126.167	108.391	103.821	115.212	126.347	111.979	85.171	112.971	114.487	128.486	101.774	116.833	142.231	82.343	107.711	173.543	105.591	122.833	107.857	114.235	118.952	97.452	138.703	112.436	120.146	134.297	134.231	121.163	98.695	111.345	101.571	123.231	104.41	101.179	114.63	114.341	125.192	113.158	112.021	95.14	109.865	127.742	98.688	103.099	99.143
			94.08	107.808	124.792	117.957	102.103	117.269	123.571	112.229	82.024	112.529	110.282	125	104.613	115.542	140.256	85.857	109.684	172.326	106.636	116.778	107.857	114.029	121.524	100.342	135.901	114.855	126.809	132.507	134.574	116.576	99.64	111.672	102.699	124.644	105.184	104.744	120.152	112.795	127.077	111.342	116.438	95.023	108.378	119.71	100.719	104.099	101.143
			87.34	112.827	120.458	117.696	100.564	113.462	124.939	109.312	85.244	119.088	106.59	125.541	98.774	108.292	142.974	85.286	112.658	168.739	106.045	119.407	109.057	111.971	113.833	97.699	141.066	113.65	126.471	129.014	135.396	120.793	98.405	110.109	100.551	124.394	104.66	98.436	121.391	117.909	137.346	108.474	110.25	95.07	113.351	124.548	98.344	102.014	100.167
			84.56	108.135	121.083	117.957	105.154	117.635	124.041	113.229	79.488	118.618	112.256	121.568	96.645	115.583	134.872	88.771	104.895	170.261	106.318	123.815	110.514	112.324	115.262	97.986	139.099	114.043	123.35	131.142	137.408	120.478	97.54	113.21	101.859	124.156	104.327	99.641	117.891	112.705	133.962	113.895	115.542	95	107.135	122.226	91.875	99.62	97
			85.86	107.288	123.958	113.957	96.179	119.327	123.041	112.167	79.537	113.441	112.179	125.054	109.161	114.792	140.077	86.029	109.105	169	106.977	120.278	111.286	112.088	112.548	97.959	140.341	112.684	126.752	130.311	134.527	117.87	97.28	110.202	100.013	123.775	104.194	99.538	107.826	113.045	138.231	105.211	118.688	93.93	104.784	122.613	95.844	101.099	104.952
			89.68	115.327	125.5	112.609	101.487	111.154	128.102	105.854	82.244	116.853	115.564	126.784	104.258	115.75	137.231	81.914	105.684	171.935	105.568	124.315	113.057	108.794	114.833	100.726	137.484	113.709	128.943	133.689	134.195	118.185	99.47	111.672	101.455	124.562	102.362	100.333	120	109.932	128.192	107.842	116.792	96.814	113	124.645	97.375	103.451	95.571
			84.02	108.615	126.083	112.565	101.923	115.423	127.857	110.979	80.073	120.088	109.641	128.973	108.226	110.833	134.282	82.486	110.5	175.978	109.591	117.426	109.8	105.941	117.024	99.973	138.451	110.829	126.134	131.534	135.669	116.457	97.545	112.849	99.096	126.131	105.387	96.41	118.783	109.75	128.731	113.079	117.521	95.023	105.189	125.839	94.531	103.648	105.619
			88.94	116.423	116.875	109.739	103.513	112.135	130.755	110.688	81.585	120.588	120.333	122.595	106.419	117.167	143.128	82.857	109.605	173.435	104.568	119.611	109.771	112.647	115.81	98.041	139.538	111.65	122.618	130.824	132.503	122.641	99.1	114.151	98.897	127.356	102.867	98.923	118.978	113.932	123.962	111.368	112.917	95.326	102.351	124.581	93.688	104.803	99.238
			91.02	108.519	123.833	113.174	103.923	114.269	125.327	109.521	81.39	116.324	115.564	125.703	104.065	111.458	139.026	80.229	110	172.043	103.841	121.778	110.943	106.265	116.214	95.205	142.033	110.863	123.395	132.392	135.757	119.554	99.765	107.555	99.199	125.819	105.803	98.231	115.196	107.818	127.423	112.553	114.938	99.047	108.541	126.677	97.188	99.606	102.143
			89.32	108.615	128.458	112	102.128	117.538	120.347	103.646	76.61	117.353	115.846	126.784	96.129	112.708	133.872	79.943	107.132	170.261	101.727	118.389	108.4	113.529	117.643	100.356	140.516	111.034	123.924	130.095	132.769	114.652	100.22	109.689	99.981	123.106	102.416	97.333	117.848	113.682	128.038	114.421	109.875	97.326	111.784	131.935	97.688	101.282	97.69
			87.66	109.827	119.708	114.391	99.487	111.635	122.857	108.062	82.268	117.794	115.436	128.216	107.065	117.167	143.846	84.514	108.237	170.935	104.068	117.87	113.257	113.176	119.81	100.274	138.758	113.137	122.968	129.27	135.988	117.728	99.17	105.655	103.391	126.412	105.717	102.026	117.696	110.114	133.5	116.026	111.771	105.023	100.568	119.968	101.031	99.408	101.048
			91.24	114.269	126.292	114.565	104.744	112.942	129.429	109.833	75.39	117.971	107.026	123.838	100	113.708	138.179	84.4	109.658	171.957	105.432	117.463	103.629	113.206	116.881	94.521	143.835	113.735	123.376	133.554	136.278	117.457	96.48	106.134	103.718	120.819	105.387	94.872	116.5	110.273	131.692	109.316	112.833	101	107.676	124.323	92.344	105.141	97.857
			89.1	111.231	124.167	113.043	106.641	114.327	122.122	110.562	71.22	120.441	117.179	125.838	100.613	117.917	137.821	88.543	109.684	168.587	105.273	124.407	105.6	113.412	119.071	103.137	140.385	107.043	125.682	132.635	131.669	121.522	95.48	110.429	101.051	121.938	104.079	97.821	118.174	116.386	131.692	110.079	113.125	99.023	109.568	130.613	96.344	99.69	99.571
			89.42	112.865	126.625	108.522	100.051	115.538	127.061	117.104	78.22	116.706	116	126.108	107.065	123.542	140.513	86.543	106.184	171.978	110.659	124.593	112.771	113.324	119.643	96.918	142	110.436	120.344	130.966	133.527	117.75	97.59	105.37	100.269	123.15	103.584	96.949	117.978	111.205	128.346	113.421	113.5	100.093	112.541	124.516	94.344	99.831	104.024
			91.1	108.192	120.667	113.826	96.897	121.462	123.776	109.958	77.537	117.676	118.821	128.811	100.581	118.167	136	87.714	109.053	171.13	100.818	120.593	107.714	111.471	119.976	103.438	140.956	112.692	124.535	131.419	133.491	117.902	95.63	110.067	101.192	121.294	103.2	91.769	127.326	116.568	130.962	109.474	111.604	99.512	105.811	121.903	99.469	101.549	103.476
			90.28	110.481	122.5	115.739	101.385	119.462	126.796	110.938	76.951	116.559	114.128	125.811	95.548	117.708	135.667	81.286	108.658	171.109	105.409	117.13	107.343	107.588	117.095	97.301	142.637	109.598	121.669	132.919	131.686	117.228	96.12	108.185	99.917	125.694	102.87	102.205	114.37	107.864	137.462	111.132	111.917	101.86	109.108	121.839	101.625	101.662	102.071
			94.64	110.788	123.583	107.913	99.231	117.173	124.327	105.458	72.951	116.147	116.385	128.865	104	116.583	137.949	85.114	108.237	173.196	98.364	118.333	109.343	110.941	116.595	97.699	140.901	108.915	119.975	130.608	131.201	117.446	98.69	110.378	98.186	122.319	103.175	95.487	113.957	109.864	127.615	107.684	111.438	102.256	108.297	128.129	93.875	102.507	101
			86.88	112.635	129.083	107.565	97.026	115.865	122.429	109.708	73.22	117.971	113.744	125.649	102.645	115.542	138	91.771	105.868	173.065	105.273	120.296	109.257	117.441	119	101.288	139.011	107.752	123.083	129.23	134.284	114.283	96.745	106.723	101.327	120.85	103.698	96.564	115.435	110.886	133.692	109.921	112.188	98.14	104.27	124.032	93.062	100.394	111.548
			86.36	113.596	122.125	111.391	101.667	118.731	125.531	107.5	69.244	122.647	114.256	126.541	103.129	106.875	131.564	81.886	103.237	173.522	102.932	116.685	111.057	113.059	121.381	98.726	143.396	111.009	120.401	132.419	134.408	114.196	97.98	107.966	101.468	122.075	102.768	97.795	113.326	109.705	132.077	107.947	112.062	105.512	107.676	125.097	88.406	102.465	102.167
			88.96	110.308	123.25	107.478	100.282	115.712	122.367	114.625	74.707	120.206	112.077	120.243	97.968	115.958	129.282	88.943	104.553	169.804	104.045	120.926	110.029	111.824	120.429	100.808	141.308	108.983	124.962	131.149	134.811	113.446	99.38	106.849	101.071	123.944	103.333	98.769	124.848	113.432	135.885	115.974	112.833	98.093	114.73	127.355	84.844	102.761	111
			92.38	111.212	129	116.261	98.821	117.981	122.367	110.062	73.61	113.794	114.026	125.027	100.71	114.375	139.436	88.029	106.132	171.283	115.023	117.167	108.457	109.588	120.143	98.767	139.582	109.47	120.178	131.088	132.651	111.402	98.365	107.319	102.833	122.181	101.952	99.795	118.283	107.545	124.577	106.395	116.583	103.442	110.216	125.645	99.438	105.07	110.214
			91.6	109.981	122.042	111.391	101.615	117	127.857	108.958	77.634	116.412	111.513	122	100.613	122.167	143.256	82.229	103.237	171.935	104.091	114.481	106.771	111.706	120.524	98.507	144.484	109.239	124.268	131.824	132.734	115.196	97.37	110.723	99	124.162	104.035	97.051	110.239	109.705	123.192	113.211	113.896	96.349	105.243	127.032	95.094	102.986	103.524
			90.44	121.865	125.542	112.478	97.282	120.731	123.306	105.688	71	123.735	114.487	121.703	93.774	115.625	137.256	81.543	111.763	176.913	106.295	118.759	105.371	115.353	116.19	97.452	137.363	107.974	122.879	131.358	130.325	113.054	96.665	107.134	101.487	123.725	102.606	95.462	116.217	108.614	131.769	107.684	114	97.581	108.892	124.871	99.656	106.662	108.905
			88.68	115.077	120.333	112.565	98.103	121.019	124.286	107.562	74.22	119.029	112.538	119.73	99.806	117.25	135.974	87.229	108.921	171.109	109.659	120.444	109.029	113.294	114.071	102.658	143.242	109.615	124.618	129.48	134.024	117.109	95.85	106.597	102.237	121.944	103.01	99.641	111.239	99.318	126.962	112.289	114.062	100.209	108.757	124.968	91.281	105.254	108.976
			94.5	112.173	119.417	109.043	99.821	121.712	130.408	108.021	70.098	116.059	114.718	120.405	106.097	118.958	136.795	81.6	105.737	171.087	108.818	121.648	105.943	118.176	116.714	98.932	144.253	108.462	121.414	129.311	131.888	115.543	97.315	103.513	103.038	123.406	104.178	95.308	112.065	109.023	132.115	112.868	109.438	104.395	112.892	127.613	96.125	105.042	111.667
			91.66	113.481	120.042	104.913	97.923	125.423	128.551	106.854	71.805	109.971	109.923	124.811	95.968	121.25	140.974	86.629	108.895	173.63	108.114	122.259	109.257	114.235	119.476	97.507	141.604	110.957	124.446	130.845	132.479	112.098	96.355	107.479	102.481	121.919	101.829	96.256	112.826	104.045	127.538	109.237	113.188	98.07	107.811	128.419	92.281	104.549	107.476
			86.72	115.846	118.708	107.565	96.077	123.462	126.816	107.688	70.659	118.647	110.974	125.027	94.452	113.042	137.821	79.6	103.816	170.304	110.068	122.278	109.371	111.147	115.548	100.301	141.275	114.53	120.07	130.878	132.55	110.652	96.725	105.563	101	124.419	103.556	97.744	106.804	108.25	131.885	111	119.188	93.047	108.216	123.935	88.938	102.282	102.238
			90.5	114.462	120.667	112.522	96.795	124.923	124.755	106.375	70.902	115.147	116.026	122.757	103.806	123	143.026	82.543	104.895	171.457	108.091	121.944	109.343	113.206	115.5	99.671	141.571	110.427	119.841	132.574	131.065	108.011	99.01	106.899	105.545	125.838	103.035	102.077	107.717	114.182	128.885	113.737	114.562	98.395	103.027	127	93.75	104.972	108.31
			88.4	113.712	116.958	108.696	105.077	133.346	126.429	112.271	73.951	110.029	113.436	120.162	101.581	120.583	141.692	80.971	106.947	171.543	113.591	115.556	109.657	110.794	115.929	97.493	138.505	109.701	121.847	126	133.645	111.793	97.975	104.563	99.878	120.681	105.01	93.359	111.283	111.136	129.769	111.684	115.688	96.767	110.135	128.645	90.844	102.803	106.548
			97.02	117.519	117.25	106.522	100.641	125.058	121.551	108.271	77.293	120.294	111.333	124.811	105.548	111.833	135.282	81.543	106.184	174.326	112.955	122.685	110.086	113.588	112.929	98.137	138.352	109.436	120.287	130.912	128.178	111.087	96.77	106.815	100.628	122.525	102.457	97.026	110.696	110.182	132.808	107.658	113.458	97.279	106.676	133.452	97.812	103.507	103.857
			91.96	114.519	119.958	105.783	100.641	131.154	126.878	111.604	76.171	113.029	117.821	128.162	98.097	117.417	144.359	83.086	107.342	172.087	103.523	120.37	110.343	113.882	118.452	98.507	140.956	109.188	124.904	130.851	131.331	110.946	97.015	104.193	103.064	125.631	103.721	97.051	112.587	110.455	123.154	110.474	108.375	100.116	103.946	123.355	93.781	102.662	111.286
			87.42	112.981	118.583	106.87	99.641	130.115	121.02	103.104	73.78	112	115.256	121.595	99.613	116.542	137.256	86.857	105.711	175.413	114.114	115.889	109.286	115.235	118.262	98.219	141.527	112.513	120.153	129.311	131.308	108.87	97.025	109.63	102.429	119.131	103.543	103.59	115.674	107.977	125.577	104.684	115.375	94.233	107.486	124.419	93.156	101.845	107.571
			90.38	111.577	122.042	114.826	99.308	139.192	124.939	104.875	72.463	114.706	108.744	126.432	105.387	116.042	133.641	83.629	110.368	172.957	114.705	121.37	111.971	111.559	115.69	97.699	139.088	109.496	120.433	128.709	134.444	114.87	98.75	107.462	100.788	121.931	101.076	99.744	114.891	103.25	130.731	110.632	108.333	98.14	107.541	128.258	94.938	104.085	104.643
			90.38	117.885	119.042	104	93.538	125.308	121.612	107.146	73.927	121.382	113.077	123.081	104.129	118.667	138	85.8	108.421	173.717	109.614	123.037	112.314	108.324	114.405	97.548	139.945	111.504	117.662	130.858	132.627	112.815	97.155	108.269	103.353	121.775	102.67	97.333	113.239	102.205	123.654	104.711	107.625	93.628	105.351	126.548	93.188	97.085	104.167
			87.8	115.981	119.833	105.391	100.487	134.462	126	108.167	72.39	107.794	114.051	125.378	102.968	105.375	134.487	80.514	105.868	174.5	111.227	117.574	108.429	110.088	120.476	97.616	136.967	109.274	118.911	129.399	132.556	107.522	99.235	106.731	104.244	119.987	102.863	100.538	115.196	105.386	132.346	109.237	114.271	102.651	107.757	125.29	95.156	100.606	104.19
			90.76	115.865	123.167	110.087	99.744	128.923	121.776	111.896	67.659	119.824	108.026	130.378	99.548	114.292	137.769	85.886	109.316	170.087	111.409	121.352	109.371	118.706	119.667	96.822	141.099	109.59	120.752	129.797	129.769	111.109	97.175	109.672	101.199	120.537	103.394	96.564	115.391	106.227	139.423	114	108.542	100.558	110	129.806	91.031	104.479	108.476
			91.96	113.038	123.667	103.783	101.051	132.231	126.918	108.271	75.024	115.853	112.974	126.432	100.258	120.667	142.051	89.286	103.553	175.674	108.341	118.056	108.629	111.5	118.5	98.603	143.275	113.889	121.675	130.5	131.148	111.87	99.605	106.664	102.891	121.094	103.568	93.59	110.022	103.864	129.962	116.132	108.917	101.651	112.189	121.806	89.875	108.31	108.024
			95.36	108.038	113	106.826	96.359	134.308	125.082	108.938	71.683	109.529	109.641	127.081	106.548	117.708	130.795	86.343	107.421	173.87	113.159	119.315	111.771	106.676	116.571	97.603	139.462	110.06	121.573	126.581	129.846	112.446	100.16	103.345	100.904	122.606	101.978	98.179	114.109	108.159	131.808	111.289	109.562	99.14	109.189	130.742	95.594	101.366	107.19
			88.02	109.25	115.708	100.391	104.769	133.346	125.878	107.458	76.537	116.618	123.282	128.405	100.29	116.292	135.641	85.771	106	172.935	111.636	124.111	108.143	113.529	116.429	100.315	138.989	111.35	120.567	129.932	132.444	112.054	100.475	107.613	100	125.088	102.575	97.846	114.391	107.477	133.231	110.184	108.958	96	109.703	130.226	97.188	104.535	110.071
			92.68	118.712	116.458	114.87	101.154	127.404	125.837	104.25	74.634	118.441	114.308	127.378	101.129	117.292	138.308	91.886	108	172.174	111.409	121.963	110.743	112.912	118.071	96.411	141.209	112.436	123.726	130.878	130.337	110.641	100.16	106.748	99.487	123.125	103.025	99.718	111.609	108.773	141.885	117.816	115.438	99.512	104.622	129.71	93.281	100.915	107.381
			91.84	115.673	124.125	105.261	101.462	134.192	126.735	104.354	74.829	125.706	111.359	126.243	102	105.042	132.59	85.429	104.605	173.717	116.818	120.556	112.914	106.206	119.952	97.781	144.934	109.974	124.191	130.203	132.237	112.13	100.275	106.319	103.699	123.763	102.317	100.026	109.609	114.795	126.269	110.579	111.792	98.419	109.135	124.226	91.125	102.423	110.476
			90.28	115.038	119.958	110.522	101.615	127.288	123.673	108	73.634	117.853	117.949	117.622	100.71	114.208	141.103	87.2	106.947	173.761	113.318	125.685	112.657	111.265	114.095	96.753	143	112.291	122.166	129.223	130.509	115.326	100.135	107.185	101.885	122.662	102.502	95.359	118.326	114.886	134.346	106.895	110.229	101.884	102.676	125.161	91.656	103.521	107.262
			87.24	116.654	110.833	107.217	100.154	128.673	130.531	108.75	73.146	117.029	120.897	130.919	103.194	112.958	138.154	85.029	107.632	174.739	111.273	122.222	111.743	103.824	113.381	95.904	145.549	111.171	121.153	129.662	132.87	110.946	99.73	107.378	103.519	118.856	102.111	102.359	114.63	107.727	138.231	114.605	118.583	100.581	107.838	128.548	92.188	102.789	104.905
			90.2	114.808	120.917	108.739	98.974	134.885	130.898	104	67.585	109.5	115.077	133.514	107.258	119.708	141.615	80.571	104.947	172.891	109.818	118.926	108.514	111.647	119.167	98.274	137.055	111.915	123.503	128.318	130.479	113.804	98.77	103.563	101.769	122.194	101.749	95.846	113.978	109.864	133.692	111.526	114.042	96.535	104.568	127.613	93.531	102.732	106.024
			94.32	113.442	117.958	113.913	99.615	133.462	126.061	106.688	76.878	119.324	112.513	135.135	107.774	113.917	143.692	84.486	107.395	174.674	108.114	124.241	111.571	115.059	112.881	101.219	140.758	112.274	123.51	130.088	130.55	113.272	98.66	104.134	104.776	119.688	102.143	97.308	115.63	106.659	131.846	112.5	112.354	98.163	108.865	125.129	95.344	98.085	107.952
			88.42	116.75	116.458	111.609	105.487	129.327	129.633	109.125	73.854	114.324	114.949	126.757	103.387	111.5	134.538	85.429	103.421	172.283	113.614	123.685	112.057	111.618	116.071	96.699	138.022	107.615	126.35	130.73	129.562	116.5	100.895	104.412	103.365	123.931	100.873	101.872	119.935	106	125.654	107.789	114.896	96.372	108.595	124.452	88.812	102.296	108.714
			92.3	113.288	117.917	111.826	104.795	131.538	126.143	110.896	72.268	122.265	108.282	127.973	104.129	114.792	137.282	91.114	102.921	172.391	109.364	126.926	112.686	109.912	114.81	97.479	141.242	109.65	123.153	130.277	130.509	114.63	100.31	101.084	101.045	121.912	102.178	100.949	112.783	111.523	135.423	112.5	111.396	98.767	106.595	127.194	92.188	104.268	104.714
			90.16	117.019	119.417	113.174	101.462	133.788	129.327	106.312	70.878	117.5	116	122.459	97.839	113.042	138.231	87.029	102.763	171.174	114.568	124.481	112.543	106.265	117.524	96.521	140.846	108.812	123.535	129.75	133.479	112	97.77	104.185	102.308	123.681	102.816	99.205	113.543	104.523	132.5	113.579	112.188	90.372	102.108	129.613	88.719	104.014	105.31
		max	186.16	181	180.833	173.217	155.282	202.808	205.061	179.229	164.195	201.794	187.974	197.757	183.29	194.958	210.282	177.829	169.974	207.217	165	207.5	176.629	181.735	184.31	186.685	197.934	197.573	193.955	192.642	190.45	179.848	186.15	189.017	161.135	188.688	174.054	144.436	180.609	198.227	209.192	184.158	184.208	185.023	190.405	191.516	195.406	167.915	186.81
		（max-f0）/f0	1.56348	0.67354	0.908528	0.983068	1.22238	1.01683	1.19389	1.09216	1.18217	0.866942	0.836419	0.964818	0.990876	2.67554	1.29205	2.0736	0.899151	0.87564	1.76465	1.00375	1.80234	1.30044	0.933795	1.64314	1.31993	1.19985	1.33214	1.72493	0.800214	0.792833	1.52578	1.20238	0.52244	0.796276	0.868795	0.946446	0.850331	1.18927	0.923269	0.977387	1.01549	0.854551	1.11879	1.68399	2.41691	1.43158	1.15373
[truncated: 1 more columns]
