# Supplementary material for: Depressive patient‐derived GABA interneurons reveal abnormal neural activity associated with HTR2C
Source: EMBO Mol Med. 2022 Nov 14;15(1):e16364. doi: 10.15252/emmm.202216364 (PMC9832822; doi:10.15252/emmm.202216364)
Supplement: Supplementary file 9 — Source Data for Figure 3 [file EMMM-15-e16364-s008.zip › Figure 3/3D/NC3-1 tracing.xlsx]

## Sheet: Sheet1
			1	2	3	4	5	6	7	8	9	10	11	12	13	14	15	16	17	18	19	20	21	22	23	24	25	26	27	28	29	30	31	32
		1	63.278	72.165	74.283	80.471	54.56	88.893	56.681	52.054	67.237	63.287	64.876	81.208	89.022	74.085	47.771	82.343	60.412	65.913	62.083	66.219	51.23	53.081	45.957	46.394	59.866	69.682	76.413	69.455	76.712	42.337	48.793	59.343
		2	66.274	74.534	79.473	85.082	56.934	86.248	55.492	49.035	66.075	61.037	62.796	80.666	88.002	72.425	51.306	82.975	54.918	64.057	62.629	64.017	56.048	53.128	48.871	47.438	58.905	70.727	79.077	71.93	78.878	46.717	51.972	64.448
		3	65.859	75.472	76.353	84.046	52.97	85.421	54.216	48.87	69.034	60.92	65.073	79.455	88.688	70.163	49.83	82.681	61.303	66.386	60.995	62.236	56.376	51.132	47.638	44.438	57.893	70.795	70.553	74.333	76.231	48.783	49.6	63.314
		4	64.258	71.843	76.588	85.329	53.536	83.533	57	48.911	66.009	64.183	65.229	77.068	90.061	70.333	51.491	86.789	57.12	65.239	61.871	62.43	54.279	52.154	45.374	44.539	58.226	69.255	79.615	70.789	72.846	44.141	54	61.486
		5	63.883	73.797	76.031	85.754	53.582	87.85	60.475	45.968	67	65.212	64.876	80.712	89.581	73.558	54.974	84.946	58.288	66.455	63.237	60.654	56.8	53.056	48.276	43.541	54.807	69.227	75.697	71.207	78.603	49.728	56.51	57.419
		6	66.391	73.382	78.375	85.671	55.23	83.949	59.196	46.696	72.662	60.61	63.261	78.303	88.52	74.041	51.096	87.922	61.453	61.538	62.054	66.494	53.715	51.47	51.117	45.588	58.08	69.973	74.308	75.653	78.314	48.826	51.786	60.557
		7	68.476	70.537	75.748	82.782	50.959	86.089	61.462	46.538	69.934	62.444	61.309	80.927	87.31	71.259	50.166	87.539	56.993	62.572	67.952	64.388	55.097	52.577	55.061	45.707	55.629	68.645	79.889	73.61	79.276	48.321	54.386	59.833
		8	72.121	72.244	79.392	85.511	52.555	87.276	57.146	48.095	70.753	63.08	61.978	79.538	90.314	67.884	49.601	94.049	59.891	62.966	62.804	61.734	51.715	54.406	53.644	45.679	59.258	69.964	73.312	73.948	78.628	47.386	53.724	58.095
		9	68.516	70.843	76.213	83.771	53.904	90.827	61.85	54.636	72.097	61.109	64.43	84.109	96.325	69.901	48.506	81.191	55.277	67.936	65.083	62.004	55.582	54.346	53.436	45.547	57.697	70.641	76.966	68.911	76.327	45.609	50.345	60.871
		10	67.06	75.526	76.622	85.204	52.568	85.808	62.076	52.516	70.584	61.785	59.162	79.705	90.579	75.354	52.727	83.167	59.783	61.659	63.169	65.131	53.303	54.624	55.755	46.611	55.427	70.936	74.111	73.779	74.66	49.853	54.648	58.443
		11	70.556	75.439	75.359	84.446	52.429	87.528	57.867	50.057	72.2	60.811	59.815	78.361	91.299	74.946	51.808	89.941	59.468	64.682	65.672	60.954	53.612	52.774	56.098	47.959	56.864	69.045	75.356	74.357	79.59	50.038	49.386	66.895
		12	71.968	75.211	75.947	85.989	56.104	91.659	60.063	52.826	72.484	60.41	62.137	81.734	91.43	73.082	51.823	83.858	54.794	64.705	62.664	61.08	55.285	53.526	57.92	44.355	58.691	67.232	73.279	71.549	77.865	45.712	54.179	60.452
		13	67.46	78.537	76.064	84.579	54.443	85.668	59.309	50.854	69.725	61.768	65.576	80.14	92.037	76.837	50.513	84.686	56.996	65.341	66.325	67.211	51.37	55.004	58.147	48.231	57.516	71.291	72.486	75.16	77.615	51.304	54.91	63.919
		14	73.387	77.491	75.723	86.393	54.194	88.598	58.156	50.234	73.769	62.289	64.073	77.777	91.701	72.486	48.391	85.667	58.775	61.064	60.914	65.042	49.921	54.889	53.491	51.71	60.674	66.586	73.534	75.69	83.827	45.484	54.697	65.4
		15	68.81	75.401	78.994	85.025	53.363	87.402	59.794	50.301	70.537	63.212	64.739	82.426	93.603	75.003	54.129	92.034	59.004	65.284	62.597	64.886	59.042	56.786	56.804	47.852	59.323	68.023	72.524	75.465	85.788	47.668	54.09	64.867
		16	71.363	78.163	77.112	81.596	52.803	92.584	55.159	53.199	71.062	63.825	61.564	83.395	90.714	73.092	51.133	89.868	57.663	65.689	65.043	62.776	55.612	56.073	49.528	47.495	55.454	69.068	72.673	73.958	84.551	46.701	52.641	61.167
		17	73.234	76.94	76.647	87.782	52.538	93.051	60.924	53.092	68.616	60.9	64.016	80.126	91.321	77.599	49.48	94.25	60.191	59.955	62.433	69.671	54.503	54.526	49.479	55.044	56.412	70.691	75.957	74.516	84.885	47.788	51.931	63.29
		18	75.911	78.618	80.599	86.789	54.713	91.061	57.226	50.943	73.222	63.92	67.729	81.293	90.177	78.034	55.461	91.941	59.086	63.955	63.766	66.215	55.988	57.966	48.81	57.215	55.979	64.195	75.654	72.451	76.276	46.897	56.159	63.567
		19	73.472	76.566	80.944	82.982	54.577	90.15	60.395	54.725	71.441	63.754	64.468	82.685	92.561	79.238	53.118	90.608	57.648	63.352	61.46	67.384	53.715	52.385	51.822	61.021	58.825	67.891	77.457	78.915	80.013	51.826	54.255	66.948
		20	71.859	81.136	81.359	83.686	52.932	89.645	61.199	50.959	71.934	63.659	68.726	82.847	90.389	76.184	61.092	89.936	61.573	64.723	62.987	63.696	52.848	56.158	52.503	54.731	58.32	69.041	74.24	77.131	82.026	47.457	50.614	68.924
		21	74.395	79.762	83.723	88.496	53.24	89.687	56.322	51.199	73.9	62.444	71.455	79.438	94.282	81.476	65.9	87.608	57.925	66.197	64.782	64.532	50.909	57.517	44.92	57.176	54.973	70.232	77.245	75.695	80	47.929	53.297	63.814
		22	76.887	81.371	81.91	87.736	52.877	87.505	63.811	50.535	74.509	61.682	71.917	79.789	90.526	83.466	62.889	91.74	61.816	68.386	64.699	65.241	57.121	55.239	49.791	56.109	60.623	72.123	71.375	78.854	82.712	51.859	51.552	61.71
		23	79.923	83.398	78.933	90.793	52.656	81.785	63.233	52.649	71.894	63.278	69.726	81.404	93.587	83.35	80.476	88.804	59.154	72.58	66.608	64.954	57.588	54.872	46.503	55.873	59.148	72.85	79.875	74.901	81.91	55.582	52.09	60.038
		24	82.222	85.886	79.857	88.468	50.746	87.159	58.824	50.677	73.744	63.35	73.108	81.465	91.609	80.684	73.528	87.064	59.685	68.447	63.073	72.266	52.224	58.397	50.098	56.788	64.059	73.327	71.327	80.183	84.359	54.478	54.407	65.719
		25	89.044	86.049	80.821	93.546	57.117	91.486	63.977	53.854	74.969	60.739	78.885	82.806	90.229	79.646	82.089	87.363	60.873	64.027	66.371	63.586	55.285	56.632	48	54.85	59.543	68.709	75.543	74.028	78.417	51.12	54.055	63.138
		26	91.29	90.285	84.692	98.064	55.795	91.79	68.116	53.601	77.572	62.84	78.955	81.826	91.915	78.367	83.745	90.917	58.105	66.015	69.481	69.772	53.067	60.209	51.822	54.319	68.415	74.741	73.067	75.944	77.865	51.788	57.683	66.081
		27	99.657	93.328	87.261	97.396	58.085	91.612	65.621	54.718	83.037	64.212	84.863	84.341	93.279	81.69	101.055	96.206	60.491	70.557	69.473	70.333	52.964	59.103	52.202	56.578	73.448	75.282	79.841	77.897	84.378	51.554	59.138	64.938
		28	112.496	96.575	85.465	104.639	62.735	95.098	66.953	58.775	85.206	65.378	90.143	89.303	95.657	86.585	101.273	95.995	60.727	69.011	68.435	72.679	56.097	56.88	68.81	56.982	78.116	71.723	77.938	80.751	83.083	53.25	69.138	70.333
		29	112.673	102.957	95.423	101.761	62.601	99.173	71.515	60.706	87.922	68.072	97.175	91.971	101.876	87.31	102.672	100.456	68.876	76.773	73.255	68.43	53.267	63.239	70.037	61.477	81.727	77.1	87.615	76.808	88.09	57.587	76.931	64.852
		30	121.407	103.74	94.202	107.632	69.984	100.664	78.844	60.44	96.878	69.977	105.191	98.615	103.919	96.915	108.369	96.191	72.697	85.72	74.96	69.468	59.182	68.962	79.982	82.08	87.905	85.195	87.952	76.972	96.404	58.929	82.945	72.462
		31	119.669	105.42	102.025	105.146	72.309	99.939	81.03	68.275	100.059	74.198	103.076	98.758	109.882	103.891	109.273	97.819	79.824	94.038	88.185	70.7	59.364	76.487	87.718	81.997	89.519	92.314	89.51	83.967	96.16	62.234	92.469	74.286
		32	126.649	109.967	102.608	108.311	81.082	103.729	96.668	79.747	107.903	79.355	103.376	103.879	113.965	115.347	111.804	104.544	92.944	107.352	92.621	76.869	63.267	75.679	103.043	87.959	92.38	96.232	92.548	87.103	106.462	66.098	101.29	75.257
		33	128.702	114.789	103.193	108.886	85.552	109.023	103.764	89.525	106.4	83.341	109.318	105.639	116.808	113.616	110.236	112.025	104.461	118.78	95.938	81.207	67.2	83.402	99.583	87.741	97.442	99.095	104.38	96.376	109.538	69.598	109.669	79.748
		34	126.274	112.217	109.148	109.914	95.549	108.776	102.674	88.218	112.078	83.304	105.806	108.203	118.629	121.731	113.76	119.863	110.315	123.205	101.516	86.616	66.545	81.107	104.828	89.544	96.131	102.218	102.837	100.146	109.404	72.478	110.862	87.081
		35	124.54	113.71	112.824	110.821	93.582	106.692	106.761	94.31	111.209	89.547	106.439	107.186	122.448	118.486	115.535	116.554	118.262	128.902	107.551	88.338	68.873	92.714	107.521	89.135	97.151	106.536	107.841	94.535	115.974	71.413	118.503	83.733
		36	124.44	113.87	116.521	112.475	94.73	110.112	103.435	99.168	115.225	96.731	108.701	114.344	123.745	122.01	115.55	117.294	118.303	130.057	106.624	96.08	73.303	91.004	111.73	93.591	101.674	110.377	110.409	95.817	116.904	77.359	114.414	93.233
		37	127.81	118.881	115.555	113.35	97.989	110.925	107.947	104.696	114.45	97.473	110.032	110.387	127.286	124.782	115.849	119.74	124.007	129.655	107.968	99.591	73.952	98.654	109.46	93.262	102.777	109.023	115.072	100.164	115.141	84.234	123.166	99.919
		38	131.512	119.959	120.429	113.364	100.066	113.771	107.648	107.769	116.862	94.458	109.869	111.947	127.428	124.071	120.133	120.304	123.09	129.928	110.653	101.823	82.715	97.915	110.454	94.896	107.914	110.795	120.062	106.516	119.878	89.266	123.097	102.262
		39	127.754	119.271	122.261	118.296	101.418	115.654	107.744	111.525	116.947	98.284	112.812	114.3	133.662	126.323	118.919	121.696	128.09	130.273	110.005	109.62	84.842	99.167	109.926	98.959	106.484	113.5	126.88	106.225	122.853	95.359	123.855	101.286
		40	132.923	120.352	121.263	118.796	105.32	117.299	111.744	115.161	119.603	103.258	109.599	120.322	131.299	125.942	114.982	121.456	120.648	134.875	111.228	110.021	88.806	97.338	119.656	99.383	109.831	113.782	124.394	110.526	122.763	93.103	127.8	102.495
		41	130.206	121.686	124.42	120.614	101.762	114.047	109.189	119.44	122.825	107.691	113.006	119.247	132.179	126.65	120.893	121.088	130.255	130.754	112.113	113.92	92.412	103.825	118.031	101.741	109.178	112.118	124.154	110.601	121.045	97.092	125.772	105.89
		42	132.294	122.027	128.378	118.361	106.342	115.972	108.947	117.424	124.325	106.579	115.067	123.361	134.55	127.65	116.221	128.284	127.408	132.186	114.696	117.203	92.37	100.359	121.883	98.096	110.356	117.232	127.889	120.329	121.199	103.69	127.386	109.086
		43	132.004	120.672	127.227	124.868	111.311	118.411	112.209	122.911	124.316	105.095	114.15	125.407	134.002	128.367	118.199	126.314	127.262	128.28	114.255	120.038	102.764	105.235	122.098	101.137	110.036	112.586	127.572	117.244	123.103	106.022	129.876	112.776
		44	130.815	125.734	129.796	121.2	105.746	115.35	108.774	124.801	124.453	113.834	111.984	125.15	136.059	129.969	117.491	128.074	129.476	131.33	115.409	119.135	108.545	106.342	120.117	100.557	114.134	115.527	128.572	115.117	126.173	110.386	136.407	107.576
		45	133.621	124.718	127.297	119.789	107.691	122.748	112.801	126.636	125.331	111.888	116.025	123.835	136.231	129.014	122.819	127.216	131.36	134.121	117.04	118.759	115.794	108.132	123.871	102.679	112.837	120.482	129.572	121.563	123.609	112.06	129.579	112.919
		46	132.589	124.935	126.073	120.354	108.97	117.995	116.213	127.203	127.934	110.215	114.503	127.002	137.989	129.048	119.749	123.544	129.551	131.462	115.503	116.287	113.618	105.679	121.724	99.399	115.76	118.227	132.337	124.563	124.436	113.891	130.938	116.733
		47	135.726	124.854	128.258	124.507	110.137	119.743	113.286	127.351	126.3	115.054	115.924	122.937	139.384	135.02	121.723	124.613	129.3	134.352	119.293	119.165	122.745	109.252	127.871	103.782	117.884	116.127	129.505	124.221	127.545	117.995	130.262	117.157
		48	134.657	123.859	128.997	122.95	110.158	117.178	114.465	126.44	126.384	115.198	115.545	125.927	138.821	127.088	118.838	130.642	126.993	131.686	118.704	117.865	125.461	111.017	125.607	102.614	114.226	118.986	131.553	128.113	126.5	120.451	130.855	116.033
		49	133.101	123.081	129.896	122.504	111.082	119.734	114.947	128.513	129.272	115.289	119.487	128.91	139.753	131.116	119.797	128.603	132.625	133.928	117.285	119.722	130.612	113.778	122.847	104.873	116.519	118.991	127.481	127.582	125.564	120.696	131.131	119.657
		50	132.73	125.461	127.683	125.243	114.546	121.654	111.429	130.453	129.266	117.049	116.328	127.719	139.441	130.037	119.531	130.52	132.869	133.837	118.059	119.359	130.745	114.462	124.178	104.953	117.635	118.514	129.428	130.16	129.942	122.478	132.855	118.99
		51	134.718	127.962	129.092	125.714	114.94	121.888	116.375	133.275	124.841	117.516	117.522	129.109	139.159	132.245	123.9	135.255	131.996	135.193	120.395	124.679	130.533	115.192	127.337	106.648	116.84	120.127	128.644	135.319	124.096	121.082	133.186	120.829
		52	134.29	125.789	126.675	125.957	113.262	121.037	114.811	133.519	132.284	120.215	117.589	128.351	140.183	131.83	123.052	130.51	132.483	133.905	118.035	124.882	133.097	114.842	127.417	104.521	119.671	119.695	126.865	130.676	122.936	126.25	137.552	123.31
		53	133.907	128.981	130.151	124.6	117.948	119.014	115.143	128.611	128.928	117.387	117.796	129.245	136.437	133.293	121.871	132.113	136.955	133.356	119.344	123.114	131.648	112.44	125.816	105.816	117.807	118.414	130.404	129.977	124.558	125.777	138.269	120.471
		54	132.165	125.458	129.286	123.643	113.842	122.846	112.877	133.516	129.772	116.358	116.822	128.702	141.812	135.075	123.092	130.142	134.468	134.061	119.594	124.726	134.352	115.517	130.564	107.023	120.03	116.341	131.529	132.695	125.455	125.402	137.524	122.933
		55	132.512	127.271	129.232	127.171	114.265	124.888	114.199	137.085	130.759	122.656	122.191	128.395	138.114	134.058	121.244	132.132	133.813	134.375	119.801	126.848	136.745	118.291	127.847	107.275	119.92	119.818	133.635	138.16	127.545	124.859	137.572	124.967
		56	130.472	124.531	126.392	127.129	116	124.257	117.12	134.778	133.578	116.089	120.898	127.976	140.175	131.612	122.579	133.966	133.404	137.602	119.763	124.439	137.158	114.141	130.147	106.562	121.46	120.414	132.216	132.484	127.833	126.022	137.793	119.262
		57	132.71	128.881	128.499	120.946	118.161	121.907	116.578	135.759	132.25	124.146	115.016	129.397	139.985	136.701	125.749	133.225	134.154	132.83	120.599	123.823	136.903	113.496	127.417	110.868	118.365	121.177	133.856	135.399	126.962	128.071	136.745	123.933
		58	132.185	127.369	130.51	122.979	117.183	128.472	118.14	136.139	132.256	122.544	118.506	128.029	140.64	137.599	122.919	131.721	136.67	135.125	120.199	127.696	139.891	115.111	129.098	106.549	119.694	119.868	132.024	134.103	130.276	131.147	136.014	124.133
		59	136.262	128.374	128.964	126.143	119.112	125.234	115.146	134.051	131.444	122.223	120.242	128.182	139.242	138.514	124.103	131.436	135.427	137.723	120.981	126.781	135.582	116.675	132.055	106.407	119.107	120.009	135.572	132.502	131.327	128.315	135.966	122.595
		60	134.016	127.645	129.286	126.371	119.803	125.57	118.708	136.677	130.828	127.507	117.213	127.201	140.321	137.044	125.317	131.706	135.303	136.095	120.401	122.92	137.588	122.722	128.184	109.109	121.653	118.336	133.115	134.948	126.923	131.663	137.283	126.852
		61	133.391	127.629	128.65	125.836	121.314	119.706	120.651	135.266	132.428	125.57	118.608	127.893	143.245	137.054	125.192	132.74	136.255	135.591	124.008	129.034	134.885	115.577	130.503	109.018	119.282	117.255	133.476	135.249	125.833	129.728	137.172	124.81
		62	131.899	129.247	129.535	121.443	120.306	122.626	120.262	134.459	135.012	127.106	119.818	126.215	141.795	137.048	124.022	132.196	137.165	134.292	123.395	125.937	134.782	116.03	123.166	109.712	121.362	117.977	134.048	137.094	130.122	128.071	138.703	121.748
		63	133.012	127.423	128.529	124.046	119.738	123.36	115.87	135.37	130.512	126.894	119.041	130.322	140.657	134.18	125.716	132.618	137.266	136.708	124.011	130.291	137.788	118.047	131.656	109.661	120.338	120.336	132.837	134.977	128.827	128.429	141.917	126.867
		64	130.911	129.26	128.608	126.925	120.691	125.748	118.485	138.092	136.253	121.722	120.736	126.102	138.255	138.49	123.945	129.775	136.273	135.697	122.723	128.169	138.812	120.244	130.975	110.819	122.49	121.664	131.596	135.085	129.59	133.185	139.241	122.924
		65	134.621	127.531	127.644	126.743	122.052	123.664	119.714	137.003	131.531	125.974	118.761	129.082	140.081	134.241	128.015	129.613	135.019	134.746	121.113	128.295	142.612	121.115	133.325	108.902	120.46	118.255	135.495	132.038	127.596	131.163	137.621	124.124
		66	132.306	129.008	130.594	122.725	122.189	121.636	120.023	135.082	131.091	127.765	120.373	129.315	138.856	136.048	126.531	133.951	134.644	135.792	122.387	126.954	137.673	115.701	134.221	106.402	121.593	121.705	130.721	137.981	127.942	131.761	139.186	132.662
		67	132.161	127.333	129.182	125.846	122.331	121.15	118.355	134.794	133.75	130.186	120.545	129.656	139.356	136.35	121.572	136.402	134.839	137.621	124.863	130.574	139.012	118.568	132.681	111.098	121.537	120.85	133.611	137.826	130.051	127.201	131.8	126.548
		68	131.536	128.713	130.515	121.218	120.38	124.561	116.674	138.13	133.275	124.794	120.503	129.801	138.279	136.221	124.277	125.618	134.64	138.042	125.739	131.616	137.23	118.816	125.521	109.08	119.226	121.873	133.851	131.826	129.994	135.658	138.566	129.276
		69	133.077	128.417	129.723	124.925	120.653	124.421	116.89	137.763	133.041	128.989	119.653	128.172	142.507	135.986	123.022	131.676	137.169	135.883	121.61	128.156	139.739	121.748	131.46	111.339	121.706	119.886	131.659	136.7	124.904	131.158	141.014	128.39
		70	134.504	128.295	129.154	127.068	121.372	123.561	117.904	138.465	130.287	128.418	122.022	130.063	140.262	138.721	123.107	132.549	136.24	136.36	122.968	129.987	136.139	120.615	134.288	110.288	119.706	118.182	133.668	135.399	132.321	129.451	135.469	129.176
		71	132.665	130.341	131.975	128.664	124.038	128.481	119.588	138.671	133.156	128.934	117.261	125.736	140.223	133.418	124.177	130.98	136.918	137.011	122.508	130.371	138.315	115.782	129.577	108.57	121.792	121.095	132.933	140.573	129.551	130.543	135.228	126.886
		72	133.274	128.263	127.398	124.146	124.303	121.341	117.419	136.335	131.191	130.825	124.029	129.162	140.26	134.84	121.325	132.216	135.427	138.875	121.556	133.068	134.085	118.825	132.288	113.158	121.374	119.15	133.139	136.371	128.058	133.103	140.166	129.876
		73	131.327	128.577	127.602	124.918	126.451	120.336	120	137.193	130.25	128.149	119.678	129.62	138.408	138.207	124.852	129.314	136.674	137.03	123.567	130.321	136.303	120.068	129.963	109.466	118.16	120.1	134.534	136.075	127.994	132.179	139.841	128.471
		74	133.609	129.431	129.964	126.057	124.437	122.178	117.233	135.921	130.659	128.788	120.255	127.591	139.299	138.146	126.159	129.794	138.345	134.148	119.796	129.177	139.842	119.038	128.724	107.699	121.175	122.486	136.423	133.887	130.769	129.962	136.931	129.529
		75	132.54	123.61	126.655	127.671	123.593	125.491	120.528	137.968	133.197	128.67	121.745	127.194	138.159	135.571	125.568	131.946	139.213	139.947	122.903	128.241	134.115	118.256	131.215	111.645	121.828	119.95	134.615	132.127	131.071	131.625	140.828	131.529
		76	130.988	130.474	129.546	123.829	128.303	119.416	114.468	137.684	133.331	126.61	120.213	126.651	138.917	138.769	124.775	130.441	139.004	135.765	122.64	130.397	140.885	117.256	126.571	111.402	121.635	121.336	132.245	134.859	125.058	133.467	138.021	128.705
		77	130.363	128.547	129.252	125.132	125.082	124.921	117.797	136.032	134.047	128.049	120.207	125.448	139.998	139.367	125.701	133.789	137.049	130.379	120.594	132.667	141.182	121.064	129.724	112.168	124.083	124.041	135.957	136.939	130.5	128.402	135.359	128.629
		78	135.827	127.482	129.261	125.354	126.014	122.533	115.199	137.06	134.181	129.241	118.602	128.38	139.716	137.327	127.845	129.833	136.243	137.345	123.895	128.806	135.006	122.145	133.54	110.557	120.585	119.605	130.928	140.615	131.75	133.69	137.028	127.933
		79	133.706	130.333	129.756	125.364	126.388	120.771	118.01	138.734	132.206	126.86	119.844	128.356	138.386	138.333	128.823	129.324	135.644	136.163	122.863	131.219	136.721	121.214	131.675	110.35	121.43	122.136	134.659	134.939	131.397	131.005	136.062	128.705
		80	134.802	127.797	131.706	125.539	122.295	124.547	120.362	138.595	131.028	127.556	120.936	128.102	141.793	135.565	126.1	130.75	136.607	137.561	121.503	130.384	137.006	121.235	132.117	111.319	119.119	121.445	134.899	137.671	131.436	132.163	139.579	127.205
		81	133.536	124.894	128.14	128.271	126.727	120.776	119.312	138.462	130.025	128.115	120.15	129.671	140.177	136.122	125.498	128.98	136.509	134.015	121.003	133.017	138.297	122.444	129.693	109.738	125.359	121.623	131.351	134.615	127.878	131.147	136.241	130.062
		82	132.218	126.423	131.487	123.514	124.634	123.023	115.166	134.269	135.731	128.885	119.006	127.765	139.478	137.884	121.173	129.157	133.007	136.489	121.677	129.008	140.073	118.252	132.233	110.819	124.22	120.018	132.562	134.718	124.083	131.359	139.276	129.89
		83	133.879	125.106	127.762	123.132	125.549	123.607	118.183	137.703	134.819	131.192	119.232	127.249	142.201	136.745	123.125	130.892	137.011	133.822	121.218	130.764	137.533	121.231	131.761	110.51	122.715	120.65	134.808	136.695	127.353	131.033	134.359	129.29
		84	134.161	126.157	129.569	127.193	124.251	123.243	119.98	133.364	133.406	129.178	118.838	129.949	140.345	136.935	124.225	133.588	133.412	137.955	121.234	130.852	136.079	119.295	134.123	113.109	123.341	117.741	135.087	135.704	130.173	133.799	140.931	126.895
		85	132.831	129.287	127.02	125.846	125.757	125.196	119.179	136.415	133.759	127.814	118.452	127.271	138.93	134.857	120.328	134.681	138.326	137.712	120.492	130.177	137.879	117.543	132.098	108.619	122.16	118.786	132	136.085	131.91	128.217	137.076	129.333
		86	130.706	127.003	129.952	126.443	122.251	123.056	117.867	137.25	134.722	127.748	117.838	128.218	139.666	137.112	121.985	126.525	136.438	133.383	120.884	127.481	139.897	118.397	127.135	111.36	123.528	119.964	134.341	132.324	130.981	133.071	139.014	131.124
		87	135.254	126.07	130.675	125.721	125.546	125.449	119.186	136.551	133.697	129.032	120.041	128.312	140.631	135.197	121.812	132.887	135.124	133.549	120.371	130.979	132.564	118.538	128.54	110.396	123.273	120.35	137.476	135.958	128.058	126.245	136.669	128.652
		88	131.81	128.547	127.936	123.996	126.557	122.832	118.578	135.491	134.838	129.53	121.076	130.099	140.328	141.367	121.587	131.485	134.749	136.254	123.774	131.612	135.018	118.491	131.037	108.396	125.858	121.855	133.596	138.338	129.731	128.696	138.697	126.829
		89	132.351	128.157	126.95	122.657	123.429	122.808	116.907	137.547	133.553	128.387	119.42	129.378	139.679	139.861	120.609	126.897	137.034	131.538	118.556	129.384	132.733	120.487	130.491	110.707	125.825	120.536	132.125	135.944	128.282	130.359	140.586	128.343
		90	131.871	128.238	128.434	123.093	126.24	123.762	119.113	137.411	133.909	128.648	121.261	126.625	139.884	134.881	124.83	128.882	137.24	133.625	120.401	133.646	138.097	121.35	129.982	111.137	123.795	122.005	132.24	136.681	135.154	130.489	139.041	129.743
		91	131.528	127.732	129.045	122.814	123.505	123.748	121.339	138.506	134.381	129.235	115.433	125.622	139.041	137.65	123.402	133.706	134.213	137.432	122.497	131.093	139.624	117.739	129.436	109.303	125.012	120.982	133.284	135.972	134.397	129.207	136.807	129.695
		92	129.976	126.629	126.095	123.482	126.937	121.981	122.1	135.649	133.953	131.229	117.592	127.93	138.635	135	122.601	133.392	135.09	136.894	122.29	131.072	140.63	115.359	126.141	111.42	124.03	120.5	128.692	137.418	133.718	129.94	139.007	126.519
		93	131.21	129.694	127.95	122.989	124.792	120.5	120.11	138.206	131.769	131.613	119.729	125.7	140.203	134.939	123.642	131.426	137.588	136.508	121.312	131.797	137.352	117.158	133.294	109.881	124.958	123.023	131.933	136.258	130.462	128.799	134.069	125.1
		94	133.133	129.726	129.625	122.861	121.232	121.238	118.086	136.81	133.762	128.464	117.672	128.368	141.011	138.095	121.369	126.672	135.734	133.674	123.691	133.785	135.63	119.342	134.331	108.228	122.187	125.036	128.01	134.343	128.929	130.364	136.497	126.667
		95	131.935	127.141	128.664	120.782	124.186	118.495	114.91	137.313	135.897	132.458	119.092	126.775	139.092	135.412	124.745	130.083	136.925	135.644	117.96	135.156	136.933	119.962	132.344	109.231	120.522	121.636	132.769	137.183	130.282	133.793	140.11	130.257
		96	133.589	123.981	126.874	126.214	124.005	118.519	120.957	137.652	135.05	124.258	116.334	125.586	142.308	138.728	121.952	128.966	132.176	133.943	119.056	132.759	136.861	117.252	132.791	112.35	126.377	118.195	132.159	135.263	128.462	127.364	134.924	126.157
		97	133.19	127.683	127.838	122.686	125.806	118.818	118.89	137.946	133.916	128.269	120.446	125.818	139.52	140.711	124.797	128.544	136.91	134.144	124.398	132.253	134.964	117.085	131.65	109.321	121.727	121.264	134.639	136.352	126.795	130.054	136.586	128.776
		98	130.121	128.65	127.93	124.254	124.383	119.958	116.877	135.88	133.75	126.782	120.748	128.179	140.009	134.398	121.299	130.667	137.461	135.621	118.073	131.599	137.927	115.504	132.81	109.031	121.226	117.768	135.529	136.648	130.058	130.772	136.31	127.533
		99	131.806	129.718	128.423	121.886	125.104	117.234	116.395	135.671	133.4	128.097	116.65	126.027	139.321	131.306	121.081	128.348	134.397	133.886	122.005	132.641	139.048	118.415	130.221	108.826	121.855	123.395	132.514	137.587	125.397	130.109	140.848	128.571
		100	130.27	128.312	127.286	124.05	124.617	118.056	114.296	138.943	132.55	128.109	116.395	125.949	141.539	133.66	125.081	128.779	136.655	135.163	121.847	132.283	134.345	117.821	129.11	110.192	122	121.209	135.135	136.066	128.891	129.549	136.903	127.762
		101	130.282	125.832	126.686	122.139	122.754	122.126	121.15	138.839	134.175	130.367	117.828	124.872	139.41	136.286	118.679	129.441	133.532	137.633	121.024	130.489	137.788	119.017	133.141	113.933	121.033	119.845	130.644	135.038	126.577	132.049	139.193	128.319
		102	129.984	125.702	128.148	122.661	122.139	120.509	119.525	135.44	133.447	127.172	113.143	125.513	140.395	136.374	121.808	130.176	137.401	133.814	118.82	130.671	138.8	117.419	132.73	110.764	124.418	121.391	133.625	135.925	131.846	130.38	135.731	129.929
		103	130.504	129.019	126.006	122.979	120.992	118.607	118.186	134.206	130.444	129.338	116.656	124.298	139.456	136.337	121.155	130.564	135.891	135.443	120.825	131.7	138.836	118.714	132.098	110.026	124.199	121.168	134.188	135.535	130.558	130.457	138.745	132.681
		104	135.093	126.954	127.518	121.179	124.426	116.505	119.887	135.247	132.553	126.745	119.844	125.663	138.354	134.85	122.801	129.245	137.146	133.905	118.562	130.489	134.242	119.308	128.043	106.433	123.828	119.318	129.606	134.263	130.404	129.663	132.979	126.905
		105	130.657	125.87	126.451	121.332	124.025	124.967	119.934	135.968	132.541	124.599	115.325	124.538	139.738	136.939	121.911	131.088	135.06	135.602	119.234	130.781	138.503	115.782	131.485	108.813	119.46	119.432	128.865	131.789	128.5	130.701	136.317	129.486
		106	134.44	126.322	128.151	119.657	123.202	123.79	117.757	134.883	133.606	126.774	116.529	128.002	139.707	134.81	121.498	128.652	132.213	135.818	120.919	132.422	139.248	123.064	129.804	111.523	122.49	121.364	133.024	134.62	132.532	130.973	139.2	131.181
		107	130.633	127.908	128.336	120.811	123.027	120.346	117.628	136.579	133.322	127.788	117.962	125.07	139.33	138.483	120.325	132.108	134.91	134.545	117.035	130.565	135.115	117.107	135.663	108.523	120.861	120.077	130.433	135.897	129.769	127.929	133.476	125.586
		108	129.726	128.509	127.098	123.382	125.934	119.729	118.449	137.443	135.659	128.266	117.076	123.646	140.317	134.663	119.83	130.015	132.775	138.379	120.938	132.89	137.739	114.786	128.331	106.396	124.095	120.686	129.125	131.131	126.385	132.554	138.628	127.757
		109	131.706	126.068	130.938	121.911	127.301	119.72	116.066	136.956	131.153	130.607	118.602	127	141.439	134.776	122.066	130.431	136.052	133.689	121.895	129.494	139.752	117.483	131.926	109.422	122.16	121.145	131.303	133.042	128.397	128.348	137.014	126.471
		110	130.02	130.463	127.485	124.536	124.577	118.14	118	135.513	132.991	131.662	118.073	126.738	139.166	135.007	118.911	131.554	136.27	135.341	121.645	132.844	139.745	117.214	128.558	108.303	119.769	120.859	128.63	135.657	126.596	126.897	137.966	126.519
		111	132.032	127.973	125.275	120.121	124.574	122.136	117.472	136.972	131.778	126.983	114.481	125.661	140.45	137.922	120.384	127.946	133.494	134.678	120.046	132.316	138.976	117.094	132.233	105.676	122.047	122.482	130.019	131.432	128.308	126.587	133.503	129.848
		112	133.093	126.607	127.997	122.35	123.732	120.117	120.425	136.494	135.319	124.814	114.873	125.588	138.402	132.878	122.797	131.328	137.476	136.708	118.575	131.198	135.758	121.936	128.27	105.614	124.709	117.291	132.668	134.432	128.872	132.668	137.303	126.971
		113	132.46	127.938	129.294	124.268	122.893	122.43	117.415	136.177	132.938	126.567	115.854	125.322	140.657	134.888	123.044	128.642	135.528	132.258	121.239	131.481	137.994	116.167	129.086	107.767	119.386	114.614	132.635	134.315	128.955	129.152	140.386	130.805
		114	129.391	122.848	127.104	122.421	123.937	122.519	117.648	134.006	132.881	127.797	112.003	125.835	138.266	139.143	118.834	126.387	136.419	134.485	118.914	131.468	140.382	114.795	125.675	108.124	120.718	122.286	133.837	135.995	128.699	126.277	138.421	128.219
		115	133.206	127.827	127.829	120.711	123.877	122.855	118.116	135.535	132.309	127.731	114.726	128.412	136.319	133.456	119.199	123.613	132.363	137.765	118.777	130.633	137.364	115.483	128.006	108.184	120.181	120.05	135.356	132.371	129.353	127.554	136.662	126.114
		116	130.577	127.791	127.49	119.764	123.902	118.729	119.272	135.604	132.363	127.779	113.01	125.748	138.886	133.844	119.509	127.137	133.689	137.254	119.239	133.637	134.073	113.94	129.638	107.386	120.172	120.827	130.101	135.62	128.378	125.261	137.772	129.224
		117	130.105	125.268	127.994	123.414	123.429	119.364	115.482	133.256	132.147	129.45	117.21	125.082	138.566	136.799	117.081	128.539	133.828	136.678	114.419	129.207	139	117.239	129.73	107.886	122.175	117.745	131.812	134.54	128.365	127.88	137.269	126.1
		118	131.23	127.453	126.871	121.764	125.161	119.832	115.518	134.063	132.213	125.791	114.799	122.966	138.738	136.888	118.956	124.618	136.491	131.848	119.011	130.241	135.576	117.06	130.675	108.202	120.567	122.164	131.702	132.263	126.994	129.304	141.345	130.81
		119	130.94	126.187	129.546	120.375	124.475	117.981	118.688	135.225	132.841	129.095	114.818	125.029	140.38	135.146	120.764	124.706	133.165	131.307	117.035	130.198	132.612	116.769	129.209	108.505	122.496	118.65	133.082	136.272	126.34	131.696	134.214	128.052
		120	132.577	125.144	126.756	120.614	121.18	121.949	117.738	134.706	131.819	127.395	111.717	122.99	139.993	135.986	123.59	127.299	134.858	130.723	118.151	128.283	135.4	115.662	130.221	105.127	120.629	121.023	133.471	138.962	130.731	125.668	140.4	128.481
		121	130.25	128.019	128.07	120.529	123.363	120.5	116.1	134.449	130.125	129.181	114.717	125.22	139.753	135.922	119.815	125.304	133.258	133.121	114.815	131.063	136.236	117.474	129.681	105.674	122.237	117.791	133.87	136.188	128.724	129.054	139.448	127.981
		122	132.169	125.71	127.095	119.221	121.615	121.57	117.249	133.854	130.228	128.968	116.303	124.215	140.67	135.432	120.273	124.505	134.974	131.606	114.465	135.945	134.097	119.594	131.301	105.782	122.315	120.091	133.072	130.803	125.731	130.701	136.503	129.729
		123	131.23	125.691	127.784	120.732	124.224	117.701	118.183	135.551	132.919	128.905	111.156	123.973	139.017	138.078	120.428	122.784	134.772	133.409	117.772	133.097	135.879	120.034	130.761	106.124	120.573	121.532	133.803	133.362	130.519	127.332	140.255	127.457
		124	132.137	124.317	122.902	117.704	122.038	119.93	118.814	136.32	131.547	131.436	113.156	123.429	138.413	132.19	123.48	128.123	135.225	134.466	115.503	131.553	136.285	121.197	129.166	106.889	122.852	118.495	134.168	128.718	121.167	125.114	136.179	129.124
		125	130.415	122.545	128.034	118.161	122.866	117.402	115.983	132.32	128.144	128.619	111.748	123.545	141.033	134.173	116.664	125.696	134.225	130.674	115.161	130.215	133.388	118.197	134.104	104.472	119.976	118.364	131.582	132.183	125.346	125.228	136.724	127.686
		126	127.823	122.317	126.938	118.679	122.511	118.182	119.518	135.886	126.853	126.393	115.822	123.847	139.897	134.384	120.498	126.554	136.079	132.708	117.419	129.236	132.848	119.748	133.988	106.409	118.887	120.627	131.163	133.474	132.147	130.995	136.241	129.476
		127	129.54	125.797	127.311	118.05	124.396	117.486	115.027	131.519	132.634	127.968	113.51	124.373	139.229	133.718	118.273	125.735	133.184	134.341	116.882	133.076	134.988	116.115	131.908	105.653	119.852	120.723	131.053	135.277	124.821	125.56	140.993	125.348
		128	131.492	126.485	127.496	118.35	122.361	118.271	115.472	130.981	130.231	126.851	114.79	123.775	138.605	134.344	120.089	126.544	132.895	133.97	114.328	130.62	133.624	117.782	125.791	106.578	117.312	119.023	134.01	134.277	128.564	128.054	134.717	124.538
		129	126.931	125.046	125.885	122.379	122.385	119.341	113.013	132.598	132.234	128.212	110.029	122.153	140.662	134.776	119.974	125.397	130.217	133.477	117.422	132.565	130.182	118.85	128.982	108.249	121.193	121.423	131.053	129.638	127.628	123.185	142.372	125.829
		130	128.593	124.813	125.804	120.686	120.811	118.257	113.08	135.674	130.075	125.203	113.844	125.312	138.328	133.143	117.609	124.206	136.105	132.75	116.124	130.338	134.279	117.017	131.411	107.285	114.691	121.436	125.505	134.638	128.263	126.239	135.545	127.195
		131	126.871	120.686	126.812	123.393	123.986	119.757	113.904	134.968	129.95	127.954	110.344	122.93	140.448	133.898	115.328	125.887	134.296	133.455	118.922	130.232	135.352	115.115	134.933	107.052	122.825	121.491	133.615	132.915	125.949	130.717	139.531	123.224
		132	132.718	122.046	125.88	119.089	122.585	121.416	115.99	133.358	128.25	125.295	114.229	123.998	140.07	133.629	119.52	127.314	130.375	130.424	115.387	129.046	137.752	114.662	131.945	103.956	120.418	116.091	132.538	134.39	124.038	129.663	141.366	126.271
		133	129.565	123.645	123.499	120.539	122.913	114.579	116.199	135.19	130.491	131.246	115.672	123.818	139.633	131.867	115.815	123.495	130.592	129.758	112.871	129.873	134.539	114.487	129.767	106.187	123.697	120	131.726	135.23	125.41	126.321	136.903	123.819
		134	129.827	126.295	124.807	118.668	120.74	115.388	112.774	133.82	128.153	127.324	114.401	123.446	139.681	129.888	116.856	127.525	132.742	129.201	118.293	125.034	133.994	111.756	127.663	104.982	121.009	117.3	130.582	134.873	123.718	126.478	137.766	126.757
		135	128.218	125.274	124.899	115.314	124.172	114.299	114.475	130.709	128.787	127.926	115.318	121.32	140.046	132.361	117.708	123.892	131.33	131.496	112.148	130.013	133.909	114.748	127.018	106.231	122.816	113.136	129.659	136.376	128.186	126.891	136.331	126.4
		136	130.121	125.268	127.838	119.029	120.32	116.916	115.99	135.611	130.509	127.052	112.134	121.036	140.701	131.612	119.557	120.299	132.547	128.86	114.019	128.616	133.758	115.585	129.607	103.417	119.187	120.618	127.25	132.765	126.205	124.342	135.986	124.786
		137	129.915	122.867	124.395	115.75	122.262	116.182	116.924	133.519	134.353	125.788	112.876	119.915	138.707	128.357	118.771	118.069	128.468	131.239	114.965	130.494	130.248	116.56	131.902	104.078	121.516	118.168	127.861	135.16	128.058	126.457	137.407	123.786
		138	131.677	123.878	121.916	118.364	122.197	115.07	114.432	133.377	131.512	126.011	113.395	123.39	139.509	131.588	117.343	125.887	132.184	130.03	115.151	127.11	135.079	117.778	128.699	104.091	119.341	118.377	126.822	136.324	123.244	125.185	140.09	125.471
		139	131.347	122.938	125.277	115.7	122.754	116.262	116.831	132.668	128.294	127.948	112.936	124.7	137.221	129.214	116.705	121.338	131.135	130.807	111.575	130.684	134.285	114.714	125.153	109.635	121.777	116.368	131.976	132.671	124.962	127.337	135.731	125.39
		140	130.641	124.721	123.451	117.875	121.281	117.206	115.505	132.867	129.691	127.705	113.357	122.153	140.146	133.527	117.815	122.431	134.03	130.057	114.849	127.861	134.667	112.291	126.301	107.132	120.412	118.745	132.466	130.751	130.083	129.723	140.352	124.919
		141	125.472	124.856	125.457	117.282	119.325	117.14	115.159	130.978	130.759	128.126	111.411	123.082	139.616	129.476	117.653	123.917	134.487	133.155	114.995	124.751	133.188	115.927	129.11	105.837	120.786	118.727	130.548	132.437	125.737	129.06	133.752	125.133
		142	128.738	122.182	123.507	121.032	122.527	117.472	117.02	134.193	131.659	125.126	109.564	122.228	139.959	128.109	117.875	121.701	132.172	132.86	112.608	127.802	133.897	116.487	128.834	107.619	121.766	115.595	128.37	128.108	125.532	131.918	139.303	124.619
		143	129.581	124.057	124.599	117.736	121.167	119.079	113.498	132.918	131.109	125.842	112.143	118.806	138.461	130.582	115.79	121.348	131.333	130.36	112.54	126.776	131.545	116.397	124.822	106.057	118.754	116.305	132.332	135.164	127.949	127.326	136.386	123.729
		144	129.56	122.94	125.941	118.589	120.948	113.533	116.701	130.044	130.103	126.355	108.704	119.189	137.579	132.418	116.738	122.466	131.768	131.667	117.476	128.747	132.255	116.94	130.221	105.313	119.16	119.523	130.74	132.399	125.571	128.304	135.566	126.505
		145	131.895	126.528	126.182	118.807	122.582	115.327	111.724	130.209	131.512	123.585	111.232	120.731	137.882	131.272	115.273	124.113	130.978	131.402	114.323	128.076	134.042	121.538	129.54	104.026	120.03	119.518	129.495	133.488	125.91	127.799	133.248	125.029
		146	130.859	126.905	126.028	117.721	118.962	116.804	114.977	131.902	127.666	125.848	109.978	121.293	137.303	129.265	115.214	123.176	133.816	129.667	115.167	128.772	129.527	116.731	135.301	107.062	118.101	117.332	130.168	132.77	123.109	121.337	138.503	127.167
		147	133.125	122.39	126.557	119.136	117.016	117.729	114.409	131.326	129.838	125.951	113.736	120.073	137.19	133.466	117.044	123.515	131.67	128.799	115.511	130.245	133.145	115.291	121.761	103.396	118.32	114.832	127.899	134.535	123.481	122.929	134.469	123.752
		148	131.218	123.087	124.86	116.371	121.178	116.047	110.146	130.842	129.556	124.011	112.111	124.792	137.808	131.381	119.83	124.971	131.442	130.86	114.763	131.696	132.933	111.987	128.485	104.738	119.911	117.586	129.774	131.117	125.154	126.37	139.062	127.619
		149	131.448	124.978	122.888	114.446	121.301	114.986	115.668	130.146	127.638	123.991	110.564	120.3	137.212	126.782	121.339	126.652	130.742	130.777	115.07	125.35	132.061	115.611	127.362	103.383	116.564	116.114	130.197	131.455	122.865	123.402	135.676	124.671
		150	130.327	120.206	125.854	118.404	120.861	118.388	113.508	129.538	125.678	124.246	111.242	123.613	138.552	130.956	118.738	118.446	128.213	123.708	113.312	125.506	132.552	114.923	127.153	104.917	116.531	118.555	128.567	135.075	120.788	125.837	138.469	121.586
		151	132.081	122.612	122.224	117.182	120.831	113.29	113.206	132.342	128.422	124.842	112.818	121.172	134.867	131.129	118.897	121.186	131.034	130.413	117.011	128.873	132.297	116.987	124.761	104.104	117.632	116.445	130.846	132.268	121.494	127.63	137.069	125.619
		152	128.972	121.439	126.347	118.514	119.978	113.009	113.249	129.861	129.025	123.378	110.596	123.392	136.076	130.704	113.011	124.373	131.15	128.773	113.387	130.316	131.885	113.192	127.276	102.868	116.43	118.459	126.663	134.451	125.75	126.984	134.338	121.548
		153	128.988	120.393	124.714	119.536	118.724	115.631	113.236	131.449	130.863	123.39	112.134	117.797	137.572	128.327	118.402	122.044	130.888	127.277	113.782	129.11	128.764	114.786	125.558	105.578	114.57	117.759	129.24	131.413	121.609	127.69	133.752	123.71
		154	127.476	121.832	126.045	117.175	120.732	116.425	113.033	133.43	131.397	123.355	109.732	121.562	139.721	130.895	120.07	121.142	131.228	125.773	113.522	128.139	125.521	114.047	126.926	105.464	116.323	114.555	128.212	132.638	128.949	127.799	137.131	125.195
		155	129.29	121.913	126.664	116.818	117.642	114.178	110.153	132.136	129.103	121.814	108.809	119.714	138.465	129.881	118.638	121.353	131.592	129.792	113.664	125.228	128.867	114.885	124.791	103.306	117.994	116.082	127.245	126.23	124.506	129.076	134.283	125.338
		156	129.823	124.073	124.148	114.082	119.462	115.458	113.073	129.367	128.472	123.138	109.93	122.419	137.463	129.306	115.129	118.549	130.816	127.629	115.14	126.338	128.042	115.863	127.209	102.321	119.401	114.577	128.37	132.638	125.897	126.332	134.055	122.495
		157	128.085	121.087	123.678	117.307	119.954	116.911	112.674	131.972	128.456	122.481	111.217	122.472	137.646	130.061	119.387	123.235	127.09	129.534	112.774	127.477	127.964	114.842	127.472	103.339	116.347	120.473	131.24	129.554	125.25	125.522	133.752	128.086
		158	129.665	122.837	127.451	118.654	116.811	117.243	115.704	131.193	129.012	122.246	109.392	119.162	138.576	126.799	121.07	124.74	127.955	128.201	111.382	128.498	129.261	116.124	126.098	103.052	119.457	118.782	124.327	128.685	122.699	125.261	136.269	125.362
		159	126.589	125.003	123.19	115.696	119.904	119.178	111.06	127.155	126.069	124.241	113.717	121.143	135.02	130.337	118.679	122.819	131.457	129.015	114.446	128.532	130.715	115.051	127.761	102.293	118.804	113.318	125.971	126.615	121.705	127.114	136.6	127.762
		160	128.504	123.203	127.944	116.546	119.757	113.902	115.047	132.364	127.744	123.642	108.143	120.751	140.142	127.078	114.72	121.73	126.285	129	113.306	122.392	132.848	113.812	123.153	102.207	120.122	116.086	130.091	133.357	120.878	121.495	140.283	124.39
		161	130.532	119.84	124.095	113.843	117.53	111.729	110.01	127.022	123.397	120.335	110.366	122.777	140.437	129.939	116.162	122.603	129.809	129.67	114.444	128.637	127.752	116.154	126.939	101.93	118.875	115.436	128.514	132.042	126.231	122.38	134.552	123.829
		162	130.5	117.341	123.916	116.975	116.172	113.818	114.133	129.576	126.062	120.911	112.083	118.55	136.758	130.068	115.399	119.716	128.408	126.102	114.836	129.637	125.321	114.197	127.485	100.948	117.472	118.277	126.409	134.521	119.096	122.859	136.186	122.686
		163	130.069	119.398	121.723	114	116.514	112.879	115.06	132.437	125.831	120.946	111.137	118.513	140.441	132.395	114.21	118.206	125.996	128.352	110.761	131.654	124.77	114.744	123.779	101.067	116.466	117.586	126.899	130.408	118.449	126.245	135.841	123.948
		164	124.476	119.03	123.616	114.068	117.536	115.224	110.578	128.063	130.391	121.914	110.936	122.775	136.718	128.048	118.011	121.284	131.494	126.561	113.062	129.439	124.345	114.594	127.939	101.212	116.866	112.886	129.418	130.643	121.301	128.793	136.062	126.419
		165	127.718	121.398	122.72	115.439	120.213	113.631	111.086	129.953	127.491	121.691	109.188	117.869	135.356	129.69	113.173	119.544	131.412	129.652	111.747	130.397	127.448	116.192	124.521	101.865	113.852	112.123	128.534	130.643	123.135	124.799	136.179	126.79
		166	126.21	117.534	122.599	114.996	117.123	113.22	114.332	128.557	128.644	121.845	109.618	118.603	139.369	129.646	114	121.569	133.446	129.265	112.422	127.198	127.648	116.201	120.061	101.598	116.635	115.65	126.668	131.878	128.596	124.957	137.869	125.729
		167	126.218	120.864	123.961	114.846	117.596	108.565	111.462	129.937	125.931	121.226	108.793	119.864	140.98	128.939	117.635	118.093	126.629	130.644	110.707	126.363	124.733	116.141	124.914	102.047	116.777	116.627	128.341	129.535	128.122	123.375	141.324	121.776
		168	129.129	117.377	123.311	116.475	117.068	114.542	108.824	129.222	125.369	126.029	112.191	119.906	138.258	125.929	114.092	119.152	130.037	127.004	114.099	130.439	127.279	115.094	126.583	100.808	116.412	115.305	122.841	133.075	123.186	125.913	136.869	123.124
		169	129.302	118.32	124.541	112.664	117.978	114.93	110.086	132.035	122.278	123.794	110.433	119.465	138.721	128.707	117.288	122.064	128.925	125.705	112.667	124.624	123.521	116.491	121.368	103.179	112.816	111.314	127.654	130.033	119.295	127.13	135.793	124.99
		170	127.694	120.179	123.148	111.243	118.249	117.612	112.525	125.915	124.703	121.009	109.911	120.412	135.969	127.122	114.908	119.985	131.569	128.064	110.04	123.608	123.206	113.132	121.497	104.073	115.196	115.309	127.846	129.911	120.077	128.473	133.883	124.843
		171	127.218	119.415	123.12	113.964	117.519	111.85	110.997	129.111	125.741	124.109	109.669	118.581	138.841	128.163	115.218	120.461	132.936	125.439	112.777	129.705	125.194	115.38	123.123	101.295	115.522	112.209	129.188	134.028	125.346	123.114	138.228	121.095
		172	125.645	116.878	123.639	115.146	117.642	110.724	110.216	131.481	123.769	122.736	108.303	117.966	136.035	126.786	113.779	118.172	130.39	128.985	113.398	129.397	126.776	112.197	120.209	99.155	114.757	112.341	126.183	129.23	124.321	127.174	135.51	125.067
		173	128.875	121.295	121.63	115.214	118.161	113.486	110.385	131.968	125.753	120.817	108.092	118.845	137.769	126.105	114.535	116.436	127.494	126.621	110.968	126.194	124.242	112.705	119.11	99.79	115.849	114.5	126.74	130.052	124.955	125.522	140.703	122.543
		174	125.673	118.249	119.885	116.054	115.577	115.565	109.379	128.794	124.544	123.04	108.338	118.76	134.64	124.656	112.007	116.461	124.723	122.25	113.25	122.122	122.691	115.043	122.196	102.075	114.958	112.595	130.615	133.103	123.718	122.033	131.276	123.752
		175	127.46	116.515	122.711	113.586	119.631	116.64	110.037	129.038	125.812	125.264	109.707	121.298	137.893	127.425	115.435	117.103	129.097	125.602	110.062	126.831	122.642	111.825	119.975	100.448	115.297	113.614	125.418	130.822	126.763	128.652	141.007	118.124
		176	127.347	118.022	122.717	114.114	116.71	113.654	109.708	127.978	126.162	122.318	107.841	119.603	137.201	124.473	114.269	116.961	125.547	128.144	110.696	127.624	125.715	115.645	119.38	98.259	110.635	112.018	125.875	131.986	122.128	123.527	137.828	123.752
		177	130.379	118.046	120.146	116.718	116.609	112.561	111.435	129.453	125.225	122.691	108.357	117.012	136.079	126.133	116.435	116.147	126.352	123.924	111.742	126.992	120.267	113.372	119.926	98.793	111.442	115.482	128.024	134.357	123.968	128.761	132.876	124.8
		178	128.145	120.423	123.129	107.939	116.27	110.402	110.312	127.019	126.169	121.456	107.35	118.893	138.231	126.5	111.092	118.441	127.798	127.254	109.438	123.122	127.879	115.637	120.301	102.075	113.297	112.095	128.986	134.507	116.936	126.25	137.276	123.281
		179	125.714	119.764	122.599	116.029	116.385	113.411	109.89	126.108	127.331	119.914	109.29	118.717	136.317	125.197	114.177	115.882	127.91	126.996	111.556	126.038	118.994	114.145	116.902	101.653	113.798	114.455	126.861	132.502	119.449	122.815	137.634	121.852
		180	127.589	118.152	121.342	111.121	114.339	112.776	108.419	128.775	124.569	120.851	106.449	118.012	135.635	125.738	113.827	115.681	125.674	124.678	110.484	126.958	120.43	116.44	120.454	102.676	115.119	114.7	127.822	130.906	124.288	126.19	138.028	120.7
		181	128.847	115.428	122.157	110.375	117.574	112.028	108.85	132.136	121.194	118.547	109.783	117.964	135.515	125.537	114.465	116.838	129.049	125.985	109.46	125.574	123.485	112.564	118.362	100.166	114.154	111.191	126.962	135.136	120.981	126.413	137.207	120.581
		182	131.823	119.119	120.56	108.654	119.199	112.117	107.831	129.968	119.347	120.266	107.879	118.7	136.821	124.925	111.384	120.118	129.191	124.708	110.159	125.549	122.648	111.41	117.245	101.313	114.715	111.636	124.236	130.535	124.603	129.391	130.566	119.762
		183	126.605	117.528	123.123	113.482	114.489	110.346	108.512	130.687	120.459	120.524	111.379	119.104	138.507	123.262	112.151	112.392	124.768	122.076	109.683	124.224	122.248	113.876	115.325	99.896	116.617	110.614	126	129.986	120.91	127.239	136.448	127.124
		184	127.262	116.157	122.639	115.861	116.727	113.505	108.04	127.886	121.191	117.966	105.153	119.903	134.6	130.68	108.745	117.681	127.674	123.973	111.876	124.473	125.461	110.316	118.84	99	114.092	112.695	126.024	129.995	124.237	126.924	138.903	119.167
		185	128.524	119.588	120.689	111.314	118.923	112.065	110.625	129.927	124.4	117.14	109.217	119.354	135.153	125.463	111.513	115.049	124.685	121.242	111.301	127.743	125.164	113.538	122.681	102.65	116.294	112.291	127.269	131.385	126.744	123.913	130.938	121
		186	128.423	117.263	120.773	111.929	116.303	111.486	110.568	128.168	120.634	121.642	106.455	118.644	137.747	128.452	115.406	114.966	125.397	121.356	111.524	127.139	125.63	111.342	119.804	100.396	113.19	113.982	129.139	127.089	118.865	123.152	130.724	124.938
		187	128.734	118.341	122.232	111.389	116.407	112.262	107.302	126.532	121.138	121	105.169	117.847	137.749	127.007	114.594	116.157	125.899	124.038	106.801	121.03	126.582	114.517	116.503	99.663	115.62	111.832	124.692	132.577	119.455	129.38	130.834	119.881
		188	121.835	116.474	123.252	115.557	115.205	111.701	107.641	125.528	121.975	120.556	103.169	117.898	136.434	124.558	113.391	115.691	126.494	120.436	109.93	122.316	124.818	112.308	117.423	99.746	114.252	114.905	127.135	131.338	127.545	122.837	133.131	122.262
		189	124.641	116.558	122.647	113.271	114.546	111.131	104.591	124.595	124.078	120.364	106.029	117.138	136.734	124.071	115.033	117.431	125.581	118.814	109.075	126.835	125.261	111.056	117.914	99.749	112.338	110.364	129.154	133.761	121.154	122.348	132.669	122.162
		190	123.335	117.081	120.148	111.732	118.044	112.888	107.794	125.304	120.584	119.255	105.041	118.683	138.207	128.493	109.911	118.652	126.146	121.553	109.847	123.949	126.455	115.406	121.945	100.049	112.475	108.155	125.971	129.484	122.083	125.848	134.269	119.619
		191	125.54	118.184	122.148	110.846	116.355	108.593	106.113	126.114	121.572	119.868	106.373	117.985	136.354	123.595	115.882	119.137	125.757	123.273	109.565	122.688	126.715	112.697	121.681	99.549	114.392	109.618	123.058	128.667	117.872	122.799	131.648	121.133
		192	126.661	118.106	119.448	106.829	115.167	109.794	107.628	125.731	120.928	121.309	108.85	117.08	135.59	127.486	114.649	116.245	124.097	124.189	107.25	125.422	124.552	113.65	115.859	100.267	113.276	110.927	126.486	128.117	121.09	123.495	136.607	121.633
		193	124.637	117.715	121.748	112.493	116.642	109.196	107.817	126.924	119.694	121.023	106.755	117.903	136.002	124.942	114.97	115.186	129.809	120.598	108.304	122.97	123.879	115.444	118.994	100.43	113.671	113.25	127.284	128.221	117.378	127.174	132.545	116.019
		194	124.738	116.648	122.961	111.232	114.238	109.416	107.375	126.266	119.463	122.785	106.978	119.317	138.155	123.959	111.834	115.461	122.712	124.886	108.578	121.186	123.236	113.256	114.098	97.451	117.249	112.355	124.803	131.427	123.814	122.842	132.255	123.486
		195	124.19	115.889	122.339	110.946	117.549	117.537	106.452	125.614	120.659	117.702	104.567	117.646	134.718	121.592	112.705	120.618	125.82	122.841	108.239	124.54	126.776	116.491	114.491	100.176	113.786	113.164	124.803	130.033	116.769	122.511	134.945	122.052
		196	126.794	118.954	121.773	113.236	115.967	112.154	107.741	126.282	123.341	118.433	105.207	119.702	137.068	123.697	113.491	119.201	123.464	122.402	106.191	125.008	123.982	115.453	120.626	100.114	111.199	112.814	128.865	128.305	121.013	125.31	135.214	121.976
		197	125.532	116.623	121.19	113.55	114.664	108.346	106.239	121.006	119.597	119.765	106.057	116.494	134.111	124.905	113.314	114.363	125.592	122.992	107.648	122.882	121.636	113.342	112.423	97.42	109.605	110.541	127.317	130.638	116.423	126.462	131.959	120.833
		198	124.036	117.74	119.196	111.236	115.536	110.168	104.621	126.703	117.4	118.453	101.58	119.499	134.426	127.068	114.565	111.843	122.742	120.288	107.339	126.755	122.139	114.902	118.307	97.337	111.819	109.332	125.995	128.192	115.417	124.462	135.917	120.833
		199	126.48	118.165	120.723	114.236	116.025	109.112	104.349	129.905	122.237	118.115	108.357	118.809	136.59	126.068	113.07	118.902	125.618	119.905	109.734	121.637	127.521	112.979	112.571	98.194	116.472	109.641	126.769	129.526	119.609	124.283	132.959	118.419
		200	124.931	117.564	120.899	111.236	115.224	105.575	105.9	122.94	116.294	118.777	107.433	119.317	136.186	121.31	108.343	115.583	126.037	118.068	106.699	125.435	122.03	114.996	115.883	97.42	110.967	109.695	124.188	129.808	118.506	124.614	135.986	120.529
		201	122.895	118.558	119.373	110.982	114.055	113.519	106.944	124.832	118.938	120.519	106.452	119.547	132.716	119.378	110.978	117.451	122.142	121.92	104.306	124.722	123.697	114.41	113.037	97.101	112.576	110.518	123.726	129.221	120.506	124.033	136.124	121.2
		202	121.125	118.228	117.429	113.018	113.257	110.514	105.07	128.468	115.353	116.745	104.745	117.78	134.386	122.752	112.649	115.446	122.172	117.561	107.796	126.451	126.927	114.009	113.221	96.412	111.077	109.564	126.375	131.587	122.314	124.495	132.738	121.067
		203	122.407	115.431	121.179	117.307	114.336	109.729	108.814	124.807	120.859	118.725	102.742	118.722	136.212	125.449	111.299	115.799	121.993	123.746	105.922	122.207	125.515	111.397	117.16	98.637	113.573	112.782	122.072	129.146	117.378	124.56	133.338	118.548
		204	125.512	113.678	119.801	110.85	115.492	108.103	107.399	125.044	116.056	119.699	105.185	116.838	134.766	123.449	106.712	112.931	121.76	121.955	110.062	122.544	128.994	115.094	115.411	97.772	110.267	108.268	127.043	130.512	116.692	125.679	136.083	119.305
		205	122.25	117.057	120.213	117.329	114.511	106.752	104.791	125.937	119.397	117.628	104.799	117.954	135.782	122.112	114.351	117.696	123.895	118.674	108.054	121.042	126.6	112.927	117.325	98.925	111.917	113.341	124.202	131.437	119.917	120.897	132.828	121.99
		206	125.391	115.572	121.776	117.296	113.697	112.257	106.279	125.304	115.884	115.926	102.42	116.956	136.683	124.959	113.775	117.309	124.944	120.83	105.699	123.987	128.497	112.427	112.877	98.337	113.555	109.591	128.019	132.052	117.885	125.321	136.593	119.267
		207	122.871	115.995	120.476	111.496	114.221	111.411	104.415	124.421	117.978	121.877	103.016	117.002	135.38	123.629	110.055	115.103	118.401	121.027	106.906	120.401	126.248	115.979	113.479	97.865	112.466	107.864	124.409	132.742	112.051	125.082	133.828	122.219
		208	121.371	115.187	120.364	110.682	113.484	113.271	106.658	124.652	117.322	116.888	106.43	119.571	134.98	124.388	108.771	115.235	123.506	122.22	109.46	121.861	125.236	111.885	115.779	96.044	114.178	110.132	123.024	125.319	112.314	124.821	134.166	121.029
		209	118.935	111.889	123.658	115.696	112.62	111.14	103.066	126.174	115.219	117.871	103.354	117.671	136.43	120.544	108.469	110.691	116.798	117.977	106.476	127.291	123.091	110.97	113.288	97.456	111.407	107.505	126.596	127.845	116.705	122.538	136.469	118.414
		210	121.706	116.298	121.644	115.671	112.172	110.299	107.522	123.456	115.303	116.404	103.545	116.901	134.941	121.731	108.225	112.191	117.873	121.163	106.946	123.806	126.479	110.355	110.221	98.036	110.448	109.473	129.202	129.85	118.628	124.973	132.641	123.329
		211	116.363	116.642	121.081	114.35	113.361	109.276	106.528	124.858	115.994	115.504	105.535	118.259	137.517	123.959	111.583	112.132	122.989	121.348	105.344	122.81	124.545	114.5	117.62	97.36	112.018	105.85	119.779	128.892	117.981	129.288	135.862	123.376
		212	122.052	117.333	118.062	111.846	112.923	105.659	104.704	129.339	119.397	115.845	102.869	118.375	137.124	121.514	110.923	116.299	122.906	121.386	110.245	121.536	123.776	115.799	115.693	97.534	112.659	108.759	127.683	126.305	120.288	126.614	135.717	123.29
		213	122.544	116.762	122.21	109.946	112.355	110.22	106.163	125.877	111.559	118.33	106.248	117.6	135.629	124.255	110.605	116.044	120.899	119.742	105.462	129.523	130.509	112.859	116.595	96.531	111.053	104.977	125.957	127.84	113.564	123.016	132.8	121.19
		214	122.399	115.512	123.902	110.607	111.691	110.869	103.698	126.345	114.975	114.745	106.475	116.743	135.522	123.673	108.439	114.191	122.139	118.163	107.444	122.055	125.37	113.239	119.061	97.036	109.261	111.032	123.26	128.864	112.551	122.929	130.807	122.981
		215	116.488	114.799	120.199	115.504	114.169	109.453	106.116	121.275	112.781	116.596	102.879	115.92	137.255	123.395	112.103	112.951	118.67	122.595	105.003	122.992	123.945	114.013	115.644	97.342	108.763	108.886	122.942	127.427	114.109	124.011	130.366	120.057
		216	122.044	117.035	120.88	112.25	112.333	108.355	102.821	128.041	114.269	118.857	104.376	117.847	132.526	123.677	111.594	115.397	120.082	122.561	107.653	125.494	124.085	113.701	114.822	96.526	109.819	106.1	122.245	126.789	117.09	122.402	131.607	119.948
		217	119.931	114.309	120.244	113.029	112.383	109.72	105.409	122.744	112.672	117.249	102.99	119.668	133.729	124.105	110.395	112.279	122.869	125.765	104.538	123.278	127.145	112.62	113	99.233	109.421	109.391	122.933	130.977	114.564	121.234	132.531	118.79
		218	117.863	117.306	120.986	113.782	110.866	109.729	102.551	124.038	107.312	116.865	102.389	116.249	135.325	123.122	109.886	113.882	120.76	120.598	104.796	123.004	124.897	113.833	113.362	99.168	108.994	108.295	124.279	130.216	113.096	123.658	136.414	121.305
		219	117.27	114.339	121.12	116.604	114.273	111.173	103.973	123.706	110.2	117.398	103.22	115.16	135.266	125.16	111.568	116.108	119.667	119.155	109.04	124.523	127.733	113.859	114.184	97.111	109.579	109.277	120.476	126.765	115.968	127.821	133.2	118.067
		220	116.613	114.293	121.255	115.739	113.544	109.276	104.91	124.835	113.419	117.014	103.389	116.044	134.057	123.163	108.465	114.01	122.112	118.246	105.403	124.582	125.133	116.175	106.724	97.269	108.973	109.986	122.865	128.244	114.147	124.141	135.069	120.819
		221	116.25	113.049	122.266	111.075	111.142	108.374	106.488	125.902	111.3	113.212	105.067	116.709	136.64	124.918	111.815	116.77	118.682	121.508	104.925	127.198	131.152	112.393	111.564	97.681	107.424	104.864	118.375	126.404	113.628	127.679	135.103	119.652
		222	117.556	115.542	119.754	112.621	112.503	110.234	105.518	127.272	112.888	115.688	104.369	116.898	133.194	120.83	110.454	112.833	122.876	117.561	105.237	118.481	131.37	109.637	114.074	98.526	104.582	108.609	121.572	130.812	112.712	129.62	136.434	121.152
		223	118.375	113.593	122.77	113.95	114.107	112.65	106.551	121.706	114.659	118.602	103.596	116.952	132.771	124.905	109.539	110.118	125.408	119.023	107.855	125.122	129.764	113.457	105.252	95.829	112.131	109.395	122.447	130.404	115.244	124.582	127.89	120.862
		224	116.117	112.572	120.16	111.832	112.967	102.832	104.409	120.579	112.119	113.708	103.557	116.714	134.965	122.286	108.668	114.333	118.876	122.057	104.648	125.169	128.648	111.979	107.748	97.021	106.205	109.545	122.736	129.474	114.872	125.337	133.897	122.49
		225	118.157	114.26	120.331	116.025	112.637	108.925	106.731	125.541	112.213	116.986	102.073	118.138	135.312	123.908	114.262	114.77	119.723	118.742	106.484	124.464	128.206	111.517	108.957	94.306	106.991	107.859	125.423	126.915	113.679	120.082	128.062	122.138
		226	119.335	114.669	118.902	114.621	112.44	107.804	104.209	125.506	112.622	119.166	104.529	115.903	134.227	121.878	109.727	113.26	122.09	119.913	107.368	120.443	128.206	110.812	110.356	96.352	107.599	108.491	119.264	125.789	110.385	122.891	128.71	121.267
		227	119.831	112.873	119.768	116.957	112.596	109.192	101.346	124.449	110.722	118.074	105.519	116.378	135.437	123.35	112.17	110.711	120.131	122.583	106.183	121.333	127.915	110.573	114.509	96.889	108.745	108.305	116.784	124.019	106.859	123.147	126.338	123.629
		228	118.343	113.542	117.608	110.318	115.883	109.453	102.615	121.585	110.816	117.805	105.271	115.932	131.478	122.286	107.092	112.554	122.086	114.583	105.503	125.19	130.509	109.222	111.11	97.124	105.021	109.005	124.308	125.535	115.237	120.696	134.207	118.319
		229	116.879	113.967	123.375	110.371	111.399	110.893	105.691	122.927	111.728	117.587	104.102	117.395	135.675	123.422	104.967	115.48	118.607	116.288	105.086	124.118	130.855	112.675	106.669	95.917	106.193	109.491	119.942	126.653	114.603	125.207	128.09	120.095
		230	122.423	115.585	121.056	113.246	111.372	105.748	106.083	122.503	110.116	115.501	102.583	118.08	132.88	124.112	109.148	108.887	116.745	119.614	108.202	126.295	125.297	110.491	105.951	96.896	104.454	109.305	118.572	128.953	111.231	126.614	126.297	122.59
		231	122.762	113.268	122.689	110.329	113.454	108.014	100.973	124.665	106.684	113.673	105.908	115.777	132.965	123.799	109.72	110.848	118.757	117.814	106.156	118.266	130.261	111.577	109.043	99.495	108.252	108.041	120.212	127.423	112.801	122.25	127.841	123.095
		232	123.016	111.854	120.619	111.625	112.94	107.346	103.462	120.089	113.709	113.321	106.121	117	133.148	123.112	111.096	114.701	118.491	119.981	105.54	124.713	127.994	111.222	105.975	94.909	106.03	110.4	121.178	127.953	111.641	124.092	128.276	124.619
		233	120.234	115.686	120.826	114.457	108.773	106.589	101.159	124.408	108.069	116.246	104.051	114.322	133.897	120.806	105.893	110.583	118.929	117.258	109.263	125.038	129.485	109.949	110.89	96.168	106.451	106.95	122.596	124.779	111.237	120.951	133.069	122.805
		234	120.637	115.645	120.838	113.807	111.484	106.093	102.505	128.924	113.372	113.536	103.49	115.542	132.993	119.704	110.97	114.196	123.371	118.633	108.102	121.346	127.794	111.906	112.945	97.22	102.935	109.759	122.971	123.681	108.865	124.326	133.614	118.929
		235	120.98	113.333	119.056	106.832	112.462	104.556	105.262	124.823	112	115.556	102.863	118.116	135.88	121.728	111.45	114.75	123.071	120.708	106.737	123.359	127.582	109.184	106.061	95.951	106.371	109.845	118.755	126.685	111.391	120	131.807	122.586
		236	116.435	113.163	119.202	108.879	112.391	107.098	103.023	124.367	111.9	112.415	101.309	114.688	132.384	126.32	106.727	111.961	118.648	116.527	103.901	119.013	129.952	109.726	106.706	98.301	105.51	107.186	120.043	125.836	111.141	121.049	134.166	118.695
		237	116.855	113.477	121.577	114.321	110.541	112.206	101.724	121.085	113.134	115.344	103.854	114.245	133.225	117.34	111.568	116.103	118.858	111.989	107.075	124.203	127.206	114.932	111.129	97.054	105.068	110.75	118.149	124.704	114.038	121.902	127.262	117.871
		238	120.698	114.919	122.134	110.843	114.754	109.35	104.874	123.693	111.694	114.86	105.22	114.385	133.692	122.752	104.24	111.495	123.097	115.663	108.632	123.456	125.455	109.885	103.362	97.041	107.303	109.755	120.764	122.577	109.936	122.005	130.628	121.224
		239	120.851	110.775	121.182	111.825	112.475	109.766	100.133	120.984	111.428	118.739	105.459	114.76	134.044	120.5	111.011	112.147	118.146	116.898	105.32	121.599	129.424	109.222	105.994	96.681	105.469	108.9	117.76	125.225	109.244	121.087	128.372	120.605
		240	117.496	115.783	120.846	114.268	113.686	107.234	102.226	122.32	106.144	115.309	102.503	114.838	136.557	125.357	110.018	110.005	118.787	118.227	104.22	123.992	123.933	110.786	105.374	96.687	104.617	108.345	121.707	121.948	114.462	121.728	132.683	120.338
		241	118.673	110.816	119.765	111.975	110.866	106.925	100.605	124.009	107.763	114.321	104.745	113.482	133.343	119.109	107.646	113.49	114.094	114.606	108.731	122.46	124.606	108.415	111.571	93.759	104.181	110.636	120.149	121.155	106.583	122.451	128.669	120.552
		242	119.302	114.203	118.095	110.721	112.907	106.014	100.399	120.731	110.647	116.04	105.43	114.903	130.793	123.956	105.421	110.27	116.861	117.826	106.699	120.468	124.418	113.983	103.982	97.184	109.303	106.668	117.971	128.817	111.353	118.837	129.131	118.967
		243	120.512	114.783	120.115	111.021	114.355	106.762	100.867	120.089	114.666	115.487	107.01	114.366	132.609	122.599	104.247	111.926	118.723	117.591	106.161	119.97	127.242	109.393	112.202	98.114	104.208	112.273	118.716	128.793	113.179	121.054	129.979	122.571
		244	121.403	112.545	118.238	111.643	112.962	106.565	102.159	119.127	108.775	116.868	104.229	116.554	134.902	125.041	107.387	113.946	120.869	117.136	105.925	119.928	124.879	109.141	111	95.482	108.045	108.509	123.26	128.131	113.269	117.446	135.51	121.676
		245	115.899	111.653	121.406	110.436	108.708	106.486	99.688	123.079	109.156	116.576	103.414	113.763	133.948	124.282	107.753	106.745	119.011	113.205	107.331	120.308	125.958	110.338	107.613	95.725	107.383	105.064	122.37	125.113	107.532	120.364	130.752	121.862
		246	117.367	111.434	118.913	112.689	110.098	107.449	99.425	121.551	115.503	117.785	102.465	114.14	133.02	120.891	105.476	109.167	119.689	115.557	106.672	125.076	122.527	112.338	106.117	97.585	105.623	109.023	119.697	124.413	105.25	120.44	128.359	117.338
		247	121.351	109.997	119.56	106.032	114.719	108.033	103.578	122.75	109.281	115.593	107.162	112.915	133.517	121.871	106.638	108.118	119.539	116.212	106.941	122.439	126.133	113.667	111.521	97.422	104.623	110.014	119.447	124.178	106.955	120.495	131.855	118.886
		248	118.411	112.163	117.91	111.696	111.751	104.949	100.821	117.329	112.434	115.708	103.468	113.525	133.258	125.98	106.011	113.475	115.352	116.595	104.895	121.143	124.776	112.209	104.031	95.868	105.555	110.564	117.615	126.192	109.622	121.685	130	120.6
		249	117.774	109.328	119.104	111.057	110.964	105.065	99.116	120.937	111.263	112.748	102.538	113.387	133.563	119.503	109.362	110.044	114.82	116.784	104.358	123.456	122.158	112.325	102.84	95.689	102.792	104.982	121.029	125.282	108.327	120.728	133.462	124.824
		250	119.581	111.873	121.204	109.329	114.544	106.075	102.146	121.731	113.034	115.04	104.121	115.218	132.118	123.31	104.365	108.485	118.348	112.852	107.957	123.409	121.442	108.795	101.472	97.539	107.374	112.491	121.087	125.653	111.654	120.837	130.655	122.743
		251	118.452	108.111	118.927	110.839	113.115	105.748	101.415	121.759	109.856	115.756	105.573	115.506	132.415	123.646	101.793	110.794	113.689	112.856	107.995	118.916	121.455	114.222	109.313	96.028	106.463	108.173	118.692	119.174	106.41	124.364	131.979	122.705
		252	120.698	111.022	119.619	108.993	112.404	107.93	99.07	117.519	108.428	113.49	104.073	112.513	133.408	119.248	107.107	110.505	122.873	113.186	105.487	122.409	119.6	110.662	108.417	94.756	104.065	105.455	118.885	125.31	106.212	118.549	137.379	119.548
		253	117.94	113.726	118.109	109.996	112.779	101.995	101.432	120.94	106.331	118.736	101.882	112.896	131.317	116.854	105.181	108.936	117.408	118.909	108.79	124.08	124.545	113.474	111.294	97.632	107.086	109.327	120.538	125.934	110.923	118.734	136.634	122.01
		254	117.278	110.079	118.734	110.429	112.656	106.107	101.997	121.816	111.322	112.052	102.264	115.663	132.858	120.333	104.155	110.005	116.674	116.845	104.763	120.646	125.158	110.897	107.939	97.756	106.938	106.545	118.875	127.164	108.058	119.402	128.731	118.267
		255	121.552	112.03	117.171	111.964	108.18	109.495	101.176	122.13	108.072	114.868	102.427	112.809	133.886	119.037	108.299	110.054	117.139	120.231	108.82	121.806	122.915	110.889	99.73	96.58	108.142	108.045	121.543	126.704	109.269	122.717	131.483	122.733
		256	119.25	112.813	116.471	107.757	112.216	106.047	101.668	121.272	110.888	112.567	103.312	113.005	136.109	117.867	105.779	113.779	116.891	120.155	105.608	124.122	126.006	110.859	107.865	96.091	104.08	110.645	112.077	123.268	111.615	121.777	126.883	119.81
		257	120.665	111.986	119.196	106.471	110.306	106.439	102.01	121.468	108.575	109.152	100.892	116.165	130.934	120.354	107.852	111.77	118.509	119.265	103.153	121.245	119.497	108.034	109.945	97.878	105.525	109.514	116.548	127.601	108.16	121.576	133.669	118.414
		258	121.899	112.499	119.23	111.461	108.727	105.664	101.518	118.525	110.056	113.791	105.178	113.772	132.692	121.571	106.528	109.005	115.667	123.205	104.823	124.215	120.533	111.244	111.362	96.948	107.318	111.764	120.51	126.615	104.795	121.429	129.4	117.29
		259	120.117	109.407	117.515	109.339	111.219	102.752	104.09	120.462	106.403	117.37	104.21	112.874	132.515	119.48	108.24	112.069	123.049	119.818	106.82	122.004	121.115	110.073	102.08	93.92	106.38	106.705	119.226	126.662	112.647	117.543	126.579	117.343
		260	124.315	110.745	118.482	108.175	109.47	106.042	98.87	121.152	108.156	113.682	103.678	115.433	133.917	119.68	107.989	109.034	118.502	117.231	106.809	125.165	119.867	108.175	105.847	94.832	107.386	104.141	116.827	125.376	106.526	122.168	124.159	119.419
		261	116.359	110.959	119.969	108.818	109.669	107.435	103.266	119.87	107.159	114.393	100.045	113.964	131.712	121.18	106.72	108.054	116.554	117.644	102.806	126.401	118.352	108.735	106.35	94.728	107.35	109.714	115.413	126.723	106.006	119.582	125.517	125.257
		262	116.105	110.724	120.443	108.496	111.79	105.565	97.392	120.63	106.556	115.35	102.204	115.84	134.496	117.983	105.469	107.75	117.127	118.735	105.962	121.595	122.406	108.192	106.092	95.262	105.846	106.327	120.125	126.563	109.442	119.701	132.979	122.262
		263	119.992	108	116.969	108.161	111.809	106.22	99.824	120.399	109.166	113.587	101.589	114.232	132.319	117.857	112.295	107.985	115.449	118.83	102.831	123.616	120.624	109.081	105.939	97.684	106.766	111.168	117.957	128.634	109.917	122.451	130.11	122.157
		264	118.149	109.577	118.908	108.164	109.762	106.846	101.728	120.627	108.612	113.464	104.85	114.564	133.138	119.418	103.218	108.843	117.682	115.871	106.785	125.751	118.479	111.077	104.356	96.839	105.84	106.182	117.149	123.408	111.763	125.179	129.448	122.176
		265	118.04	109.461	117.81	109.189	112.224	105.579	101.05	115.383	102.359	114.232	105.229	118.901	134.71	117.963	109.882	108.01	116.655	117.299	105.538	120.481	123.97	109.808	106.595	95.049	104.783	107.105	115.216	124.592	107.923	123.087	128.614	122.943
		266	116.073	112.247	114.305	107.146	110.396	105.682	102.897	115.614	102.088	115.052	103.248	115.252	130.201	117.374	103.882	111.456	119.509	116.489	103.551	124.932	123.691	113.226	107.227	99.801	109.356	108.014	114.303	126.117	106.731	122.69	131.276	120.548
		267	122.02	110.114	116.398	107.818	111.131	106.902	100.047	116.93	104.244	112.653	101.955	117.177	132.022	119.184	107.963	110.216	115.633	119.042	103.548	121.481	123.618	108.876	109.362	94.868	107.763	109.509	120.192	127.746	114.231	122.13	126.434	122.895
		268	120.778	110.556	115.787	104.493	107.716	104.776	102.306	117.253	104.478	115.307	104.344	115.983	131.69	120.724	108.173	112.01	120.745	119.356	105.113	122.224	121.673	107.551	114.712	94.184	107.163	110.1	114.856	129.427	110.41	120.326	131.117	122.629
		269	122.302	111.22	117.434	108.186	108.057	103.888	99.233	118.747	105.894	114.923	102.283	113.855	130.513	119.898	106.856	107.917	114.191	120.705	105.855	119.511	122.158	108.38	110.153	96.22	107.582	109.277	123.365	124.052	108.205	116.886	129.959	121.029
		270	118.069	109.322	118.958	108.389	110.208	106.126	99.518	119.364	105.575	113.822	104.975	114.433	133.784	119.694	108.196	111.201	119.517	116.03	105.995	120.574	121.055	106.927	107.534	93.738	106.433	110.75	111.226	123.296	107.558	120.37	129.848	120.005
		271	118.839	109.818	119.168	108.664	110.415	105.047	98.262	118.56	103.5	115.398	105.739	115.838	134.349	121.156	105.627	111.828	115.764	120.36	104.304	119.713	123.267	110.752	106.104	92.886	106.496	108.941	115.514	125.493	105.468	120.832	128.166	121.371
		max	136.262	130.474	131.975	128.664	128.303	128.481	122.1	138.943	136.253	132.458	124.029	130.322	143.245	141.367	128.823	136.402	139.213	139.947	125.739	135.945	142.612	123.064	135.663	113.933	126.377	125.036	137.476	140.615	135.154	135.658	142.372	132.681
		(max-f0)/f0	1.15339	0.807996	0.776651	0.598887	1.35159	0.445344	1.15416	1.66921	1.02646	1.09297	0.911786	0.604793	0.609097	0.908173	1.69668	0.65651	1.30439	1.12321	1.02534	1.05296	1.78376	1.31842	1.95196	1.45577	1.111	0.79438	0.799118	1.02455	0.761836	2.20424	1.91788	1.23583
