# Supplementary material for: Depressive patient‐derived GABA interneurons reveal abnormal neural activity associated with HTR2C
Source: EMBO Mol Med. 2022 Nov 14;15(1):e16364. doi: 10.15252/emmm.202216364 (PMC9832822; doi:10.15252/emmm.202216364)
Supplement: Supplementary file 9 — Source Data for Figure 3 [file EMMM-15-e16364-s008.zip › Figure 3/3D/SA008 tracing.xlsx]

## Sheet: Sheet1
				1	2	3	4	5	6	7	8	9	10	11	12	13	14	15	16	17	18	19	20
				40.473	50.319	55.636	30.828	57.152	93.357	30.268	43.857	27.855	47.791	43.213	83.467	46.381	30.488	58.927	69.764	60.876	60.239	68.812	65.363
				40.387	47.49	52.941	28.79	57.098	96.28	31.412	43.065	29.032	52.11	41.159	85.541	46.093	33.692	58.773	67.853	62.35	57.865	69.817	65.492
				41.829	49.401	53.513	31.657	58.752	93.848	34.019	44.817	31.431	52.616	42.99	89.815	49.778	36.853	62.514	65.488	62.321	59.923	67.351	64.598
				39.344	48.007	57.08	30.103	58.083	95.602	33.237	44.248	32.232	54.942	44.666	90.692	51.659	35.67	61.329	70.223	62.107	55.346	67.981	68.876
				40.584	50.615	59.375	33.06	58.344	98.228	35.95	45.503	30.902	58.06	43.54	88.979	50.681	38.289	61.733	69.087	55.338	61.68	69.199	66.287
				38.438	50.517	59.26	31.444	56.563	98.746	36.021	45.968	32.731	57.127	44.925	89.453	50.07	38.824	90.402	94.386	95.172	91.655	84.01	82.541
				40.982	48.368	56.266	30.802	58.75	92.923	35.938	44.203	31.571	57.049	47.046	90.268	50.99	39.763	99.691	99.283	119.327	121.297	105.67	96.828
				40.772	47.926	57.04	29.366	58.77	94.932	41.159	45.692	30.866	59.172	48.182	91.878	50.748	41.091	92.926	91.402	102.812	110.95	108.084	89.586
				40.481	52.258	55.906	31.094	56.868	94.934	39.954	43.311	30.482	60.314	48.407	89.437	54.986	42.464	89.239	83.842	95.121	106.028	104.559	84.461
				62.585	64.331	60.621	38.432	72.833	102.203	45.489	45.613	31.655	99.336	95.261	105.749	75.805	63.701	86.731	82.497	87.082	100.82	102.9	80.392
				99.863	93.82	73.68	54.512	91.437	113.106	62.839	53.013	39.934	111.695	96.013	107.589	86.414	73.926	84.279	78.416	84.524	100.32	99.891	77.014
				110.685	108.211	80.687	65.047	97.598	114.332	63.028	54.632	48.258	111.613	95.954	103.751	91.436	81.768	82.927	78.682	82.135	97.961	98.537	78.79
				112.317	107.185	83.629	65.846	98.557	122.462	62.617	58.981	48.996	110.675	97.784	103.039	91.925	82.352	81.718	78.301	76.798	97.871	96.747	74.529
				111.38	107.856	85.553	65.589	98.732	121.113	60.683	59.603	57.586	109.695	94.712	100.977	91.362	83.281	80.728	76.709	73.928	96.128	98.181	73.623
				112.22	107.171	87.386	64.11	102.965	118.88	58.082	59.295	57.834	110.529	91.263	99.413	92.768	81.149	80.601	74.405	71.63	96.577	95.347	73.843
				107.826	104.722	82.593	62.583	98.663	120.034	56.67	57.395	57.143	110.826	93.777	97.482	92.148	78.22	79.682	72.931	66.207	92.715	96.782	73.268
				105.479	101.948	82.726	55.056	96.39	118.656	56.479	54.137	60.697	109.885	88.238	98.878	90.105	75.184	75.956	69.671	64.096	90.631	92.847	70.351
				103.545	103.509	78.592	56.221	101.228	115.484	57.675	50.737	65.109	110.325	87.01	96.796	90.578	74.499	76.382	66.018	62.464	90.791	93.381	71.093
				103.366	100.717	78.429	52.554	97.843	117.287	55.928	50.615	63.593	110.351	83.141	97.1	88.842	74.776	74.284	67.105	64.247	90.005	94.254	70.574
				99.955	99.922	70.776	50.224	96.665	114.968	55.029	46.401	66.597	108.825	82.303	95.845	87.826	71.061	74.63	67.723	60.744	89.142	92.414	67.941
				97.639	97.845	69.953	46.169	92.203	112.113	54.399	44.431	67.026	107.809	79.841	94.741	86.658	67.443	74.543	63.978	62.129	86.779	91.896	64.779
				97.212	96.319	65.521	44.207	94.012	110.581	54.42	41.427	67.277	109.26	81.167	96.29	87.537	68.589	74.645	62.343	60.205	84.744	93.106	67.489
				93.935	93.881	61.391	42.699	90.825	107.457	53.611	41.179	64.725	106.777	78.422	95.558	86.997	64.456	72.922	61.377	59.332	82.797	92.202	65.257
				92.08	96.539	60.613	40.805	91.524	105.909	48.811	35.701	62.827	107.585	77.322	95.331	86.774	62.435	71.68	62.377	59.8	84.581	92.124	68.441
				89.96	91.446	62.441	40.583	92.561	106.113	49.654	37.741	67.591	108.354	76.713	92.786	84.624	61.315	71.888	65.926	61.262	84.252	90.728	66.879
				86.943	91.768	58.138	35.885	89.356	99.667	48.856	35.778	65.917	108.496	72.952	93.909	83.886	59.105	73.197	64.366	58.579	80.249	91.164	66.062
				85.011	88.478	54.126	36.863	86.799	101.978	47.892	35.297	65.181	105.486	73.791	93.255	83.202	56.709	72.53	63.948	60.182	82.453	89.808	67.316
				80.063	86.842	52.101	34.58	86.181	95.937	49.617	33.929	64.923	107.675	71.829	93.317	84.763	56.306	73.141	63.965	63.206	82.179	89.295	66.145
				81.844	84.242	53.454	37.853	85.502	95.172	49.545	32.819	67.612	104.875	72.237	90.994	83.567	53.969	72.835	61.888	62.796	82.965	90.77	65.381
				79.265	84.597	52.683	36.66	82.657	93.941	51.328	33.319	62.388	104.559	70.738	90.532	83.978	49.053	74.781	64.454	63.755	80.641	87.167	65.606
				77.874	82.4	52.811	39.613	81.754	94.547	51.384	33.102	58.437	104.549	71.654	90.126	82.97	50.72	74.111	62.433	66.081	84.552	87.335	65.449
				76.044	80.434	53.466	37.715	81.756	89.799	49.502	30.933	61.241	103.951	68.451	89.551	82.484	48.776	73.083	62.281	65.197	85.791	87.282	64.857
				73.567	81.34	52.362	37.499	81.329	90.011	51.34	30.569	57.618	104.614	67.389	90.514	82.014	47.03	73.092	65.88	62.421	88.161	86.17	66.835
				74.927	77.497	52.607	36.864	81.427	91.238	51.622	31.048	60.514	103.431	65.92	87.27	84.438	48.602	72.339	66.176	64.28	86.947	85.986	65.144
				72.077	76.028	53.104	39.646	80.986	92.547	49.306	32.188	58.026	103.391	63.808	87.369	83.292	47.92	71.974	66.84	64.105	86.264	85.253	67.495
				70.398	74.902	51.842	38.657	77.606	85.823	46.548	29.818	61.241	103.01	62.866	85.808	81.388	51.885	72.761	67.202	64.502	85.45	83.248	67.508
				69.736	76.784	51.988	39.583	80.949	94.81	47.37	31.947	63.277	102.897	64.807	86.358	82.705	47.63	71.041	67.679	68.184	81.251	84.637	64.546
				68.703	76.176	50.313	39.841	80.89	89.07	51.06	33.643	62.559	102.054	66.795	83.176	82.351	48.505	72.398	68.069	69.284	81.746	83.204	62.679
				68.775	73.604	50.36	39.455	81.022	91.104	47.19	34.943	61.789	102.259	67.726	85.637	80.9	49.96	73.116	68.081	69.027	78.955	80.768	62.967
				67.529	73.246	49.661	39.865	82.467	91.812	46.367	33.045	59.906	101.325	65.048	84.941	79.604	49.73	73.554	69.609	68.431	80.981	82.371	64.249
				66.044	72.217	48.68	41.86	77.929	90.301	44.576	33.397	58.316	102.435	62.65	85.114	79.402	48.596	71.481	69.615	68.316	80.735	80.442	63.101
				65.035	73.317	46.838	40.635	79.22	90.778	45.262	35.45	57.774	100.784	63.374	84.055	81.424	48.292	72.999	69.493	66.414	77.261	80.004	65.341
				64.682	75.204	48.631	42.551	78.652	89.484	50.062	34.228	58.249	99.436	61.334	83.558	81.236	48.45	71.913	67.085	66.62	77.04	77.907	66.88
				62.897	70.861	47.819	41.973	76.852	89.412	48.127	34.755	61.021	99.821	63.642	82.707	80.325	49.161	70.888	67.954	69.496	74.239	76.908	67.802
				64.01	71.387	48.931	44.298	77.112	90.206	44.364	37.943	60.42	100.007	59.809	81.988	78.701	48.506	72.401	67.41	68.019	77.407	76.706	69.461
				61.305	74.677	48.061	42.462	79.486	90.556	42.554	37.021	59.731	98.345	60.73	82.963	79.776	46.076	71.076	66.983	67.81	80.16	75.272	69.421
				63.57	73.638	50.544	44.539	77.957	90.769	39.913	37.819	61.721	99.428	60.251	82.073	81.129	45.254	71.838	66.241	65.456	77.545	77.896	72.296
				62.32	70.367	49.326	46.211	81.839	86.124	37.492	36.092	63.657	96.589	60.074	86.285	79.788	45.962	71.867	66.46	65.052	78.156	75.476	71.539
				61.372	72.009	48.102	44.005	84.112	87.337	37.362	37.446	62.55	97.337	59.939	84.6	80.56	47.08	69.963	66.55	65.544	76.863	76.449	68.353
				61.621	72.984	49.394	43.345	85.045	88.495	38.149	35.634	62.512	99.928	58.484	84.155	78.593	43.465	69.39	64.515	65.847	78.452	74.482	67.341
				59.678	73.823	50.96	46.124	83.622	90.203	42.956	36.735	62.094	94.861	58.308	83.132	81.566	46.029
				60.569	72.128	51.483	47.701	85.472	88.203	39.781	37.357	63.267	95.095	56.679	84.027	78.835	46.431
				59.539	71.005	48.369	47.146	84.307	86.733	41.004	37.714	63.458	96.698	56.929	84.155	79.121	45.007
				61.717	72.723	52.037	49.079	83.657	86.156	42.558	36.343	62.471	95.692	55.776	82.719	79.441	45.468
				63.087	69.742	49.692	44.498	85.276	88.934	43.203	37.226	63.606	95.089	53.547	83.466	78.925	46.243
				58.864	71.878	49.25	48.523	85.463	86.486	44.281	37.61	65.35	95.546	55.274	80.608	78.865	48.798
				61.149	73.842	51.769	49.856	87.778	84.134	40.043	37.928	65.269	95.727	55.527	82.66	78.037	48.924
				59.242	68.954	51.49	47.317	88.591	84.281	44.44	36.511	62.964	95.726	53.006	80.629	77.065	49.042
				57.002	69.857	53.188	47.318	95.982	86.432	45.459	38.019	62.561	95.671	53.102	79.473	79.199	48.881
				60.64	71.493	50.964	48.981	91.846	83.461	48.645	37.493	60.011	95.528	56.49	82.107	78.642	48.761
			max	112.317	108.211	87.386	65.846	102.965	122.462	63.028	59.603	67.612	111.695	97.784	107.589	92.768	83.281	99.691	99.283	119.327	121.297	108.084	96.828
			(max-f0)/f0	1.77511	1.1505	0.570674	1.13592	0.801599	0.31176	1.08233	0.35903	1.42728	1.33716	1.26284	0.289	1.00013	1.7316	0.691771	0.423127	0.960165	1.0136	0.570714	0.481389
