# Supplementary material for: Depressive patient‐derived GABA interneurons reveal abnormal neural activity associated with HTR2C
Source: EMBO Mol Med. 2022 Nov 14;15(1):e16364. doi: 10.15252/emmm.202216364 (PMC9832822; doi:10.15252/emmm.202216364)
Supplement: Supplementary file 9 — Source Data for Figure 3 [file EMMM-15-e16364-s008.zip › Figure 3/3D/RC01001-C tracing.xlsx]

## Sheet: Sheet1
			0008-0053-0090	0008-0157-0065	0009-0438-0170	0008-0505-0195	0010-0291-0215	0008-0315-0302	0011-0378-0389	0010-0360-0458	0009-0206-0266	0010-0486-0410	0008-0252-0415	0014-0102-0425	0009-0155-0457	0008-0020-0440	0008-0077-0069	0010-0068-0171	0015-0087-0255	0008-0198-0167	0008-0211-0196	0009-0216-0303	0008-0407-0074	0010-0236-0310	0013-0403-0272	0011-0469-0209	0011-0440-0233	0009-0411-0039	0012-0370-0403	0012-0117-0354	0013-0151-0420	0013-0138-0420
			109.482	45.165	38.371	31.102	29.642	75.253	29.351	26.534	32.593	31.115	48.779	38.508	43.986	45.557	24.774	28.842	70.256	47.781	38.254	27.654	55.93	31.533	37.873	28.41	24.064	20.165	30.637	18.993	30.446	29.362
			107.884	41.651	38.24	30.354	31.14	78.691	28.904	26.193	34.173	31.585	48.761	36.898	56.076	44.634	26.248	29.172	69.824	45.991	37.473	28.228	45.959	32.118	37.598	28.013	24.771	19.043	30.876	17.554	28.28	27.741
			114.508	35.735	36.789	32.014	30.05	79.249	28.907	26.106	31.383	33.256	50.64	35.614	46.692	49.403	25.026	28.27	65.071	48.978	39.483	30.975	57.395	32.467	36.869	27.748	24.64	19.154	30.39	17.9	29.063	28.638
			114.598	39.754	36.274	30.844	31.767	76.208	25.385	25.027	31.681	31.548	48.45	35.068	43.612	45.327	24.615	29.526	69.311	47.802	44.194	28.439	46.432	32.236	38.656	27.376	23.894	19.309	30.948	17.742	27.309	29.389
			111.975	40.449	37.829	29.395	31.634	77.818	35.21	25.083	32.734	33.974	47.419	36.818	51.645	42.818	25.03	27.926	69.202	49.83	45.07	29.675	70.827	32.354	39.66	27.034	22.771	18.989	33.88	18.17	26.829	27.27
			113.221	39.474	36.6	32.197	30.896	78.758	31.433	25.47	31.669	33.044	49.455	37.246	47.707	44.864	25.714	28.891	64.966	45.991	42.051	27.101	56.731	32.395	38.054	26.585	24.305	18.473	34.275	18.033	28.48	29.168
			126.085	74.184	103.8	91.041	90.975	101.134	113.504	86.909	84.234	78.37	96.833	87.004	112.529	102.676	57.688	36.947	87.13	76.491	63	55.422	94.93	58.528	73.131	53.91	38.025	32.915	64.466	30.801	67.531	65.67
			116.141	65.603	102.634	105.537	85.978	100.048	115.567	101.466	84.931	94.293	99.338	112.549	112.833	96.026	100.098	77.821	103.546	93.685	80.524	85.646	107.007	80.59	103.32	85.171	55.496	51.09	87.131	63.638	120.434	116.865
			99.945	53.728	92.623	98.347	78.814	94.223	112.844	102.227	74.411	92.593	92.131	110.553	104.207	90.116	100.825	91.081	100.445	89.614	80.267	86.684	101.089	84.185	98.019	100.047	66.411	67.362	86.697	76.539	120.434	113.827
			89.804	48.298	87.994	93.544	76.864	90.435	110.603	102.89	68.516	88.878	84.306	109.814	98.493	89.412	98.735	95.123	97.723	87.17	81.137	82.924	101	84.292	97.869	104.47	68.797	74.34	91.052	78.303	122.257	111.097
			86.191	44.25	85.88	89.741	75.287	85.933	111.445	98.989	65.484	85.863	80.793	109.36	94.478	85.815	95.376	97.572	96.819	83.562	76.248	80.89	94.376	79.415	96.768	99.765	70.441	72.255	90.351	78.465	121.903	108.054
			78.683	39.647	81.497	85.83	71.939	85.643	107.623	98.273	60.415	85.07	80.396	103.163	91.634	79.344	96.466	96.368	92.164	82.614	75.514	78.464	93.292	79.431	93.571	100.329	67.271	72.67	84.928	79.155	115.326	106.492
			76.879	39.037	81.463	84.803	72.09	85.918	106.147	92.246	62.661	81.337	77.009	97.405	85.525	78.608	93.333	95.895	90.382	76.154	72.448	78.118	83.753	73.672	91.625	98.406	64.881	71.681	83.892	74.804	115.937	104.303
			72.276	37.404	82.126	81.435	71.871	80.502	101.312	89.239	60.282	77.363	74.252	98.258	85.38	76.381	87.12	94.435	87.307	75.049	69.898	73.557	73.745	65.646	87.981	96.91	59.165	69.878	81.478	75.221	112.32	103.124
			66.397	37.184	82.943	79.66	66.427	78.468	94.363	85.731	57.621	77.807	70.568	95.095	78.888	71.511	90.098	94.67	85.08	76.383	69.524	74.173	70.081	68.687	88.961	93.504	55.742	65.293	82.335	73.852	118.046	103.027
			59.658	34.669	78.646	72.844	63.129	76.416	90.057	84.784	58.77	73.904	70.712	90.083	77.344	68.977	90.12	92.761	86.206	74.593	70.105	75.3	62.554	62.128	89.676	88.385	53.792	63.681	79.359	73.052	116	101.092
			62.864	36.919	82.371	73.048	68.376	71.082	82.89	80.473	62.577	73.074	67.432	89.197	76.13	68.821	90.991	92.091	81.924	75.167	67.619	75.008	54.446	60.272	87.776	85.97	54.555	59.899	77.892	70.229	109.149	103.249
			59.829	36.375	82.549	66.599	67.631	71.714	77.754	79.337	59.718	68.3	68.892	83.557	72.413	68.602	87.406	90.267	82.357	72.599	68.187	72.532	47.015	56.149	87.162	77.286	49.436	55.952	74.155	65.819	107.606	100.87
			59.794	38.331	80.84	68.571	64.29	69.929	72.414	75.682	59.956	68.537	66.459	78.837	68.058	68.452	83.564	87.309	81.076	70.272	63.219	73.506	41.712	48.164	83.51	77.526	46	51.378	71.06	62.151	103.714	98.438
			55.553	34.812	79.891	64.204	61.91	70.851	67.025	75.458	58.19	69.393	64.279	75.951	67.587	66.207	82.329	85.73	78.933	69.596	60.733	71.54	38.745	44.759	79.73	72.551	44.542	48.149	68.554	56.945	96.406	98.2
			46.452	35.103	81.874	62.177	56.728	64.803	61.867	73.17	56.742	63.822	60.905	76.042	66.565	63.244	80.171	84.225	75.857	70.583	60.565	70.464	39.306	43.4	78.575	74.295	41.441	51.069	67.542	55.188	97.011	95.103
			52.93	38.757	79.223	56.503	57.76	62.134	56.21	69.258	58.512	64.896	63.712	73.602	65.953	64.401	74.453	79.533	75.571	66.846	55.086	67.679	34.889	39.682	76.622	70.218	37.352	45.729	60.606	46.9	91.657	94.276
			49.116	38.364	82.257	55.605	56.875	65.104	51.487	66.867	59.79	62.796	60.712	72.273	61.978	60.903	76.996	77.551	75.063	67.435	52.959	67.983	35.399	38.908	75.954	68.846	36.856	43.803	65.355	49.52	93.257	96.427
			47.568	34.824	81.526	54.653	54.86	64.517	48.499	65.992	59.54	64.048	61.514	68.197	62.399	59.568	79.41	76.309	73.765	70.219	54.968	71.257	37.435	38.031	79.56	71.474	38.788	44.963	64.347	45.332	95.469	95.654
			42.864	37.423	76.171	49.503	49.67	63	46.745	62.511	56.141	65.044	59.541	68.538	61.286	58.551	76.235	76.456	74.147	67.309	52.717	68.785	33.059	36.903	76.83	67.261	33.903	43.282	57.227	42.155	86.691	96.524
			46.417	37.279	80.56	46.19	47.394	63.022	47.881	63.023	57.843	60.252	62.761	67.008	61.678	54.795	73.615	73.021	70.256	66.673	54.314	69.734	35.856	33.733	78.629	67.03	34.025	43.548	58.876	39.244	87.091	97.335
			50.216	37.268	76.823	47.782	47.029	61.204	43.909	63.682	57.617	62.133	60.901	66.057	61.775	52.011	74.291	73.691	70.101	67.262	52.511	71.882	38.118	35.344	80.958	66.641	32.424	39.654	59.845	39.421	84.971	97.265
			48.658	38.254	75.24	42.857	45.093	61.175	43.805	63.947	57.452	64.048	63.883	67.216	60.214	51.188	69.218	72.456	69.197	64.028	53.543	69.591	35.465	36.287	80.293	68.705	32.737	41.734	58.801	37.181	84.977	94.735
			51.417	40.331	79.806	38.231	55.039	62.684	44.864	56.117	60.052	58.393	62.914	64.364	58.257	47.92	70.192	71.898	69.345	65.778	52.625	71.852	37.945	35.051	81.282	66.799	35.064	38.718	62.08	39.133	79.034	95.103
			53.583	40.14	77.234	37.782	54.068	59.751	42.28	56.591	57.77	57.415	65.486	60.504	56.971	47.105	67.299	68.768	66.735	64.272	53.114	70.468	38.269	34.251	80.861	64.632	35.186	39.346	56.92	36.273	79.029	91.859
			55.412	36.507	78.229	35.98	52.735	58.84	43.119	54.985	58.069	56.374	65.18	62.5	56.605	46.727	65.996	66.365	68.941	61.247	51.524	71.354	37.727	32.405	81.842	62.556	33.818	44.356	56.554	33.28	77.48	95.07
			51.206	35.835	71.309	33.109	48.229	61.892	38.518	55.307	54.762	59.622	64.239	63.053	59.402	46.338	62.632	68.007	69.08	60.222	51.886	69.658	38.649	33.128	81.429	61.453	31.78	46.319	57.968	31.203	73.04	90.914
			52.312	36.114	75.72	32.891	53.1	55.353	38.36	55.655	58.79	54.77	64.477	60.496	59.493	47.372	64.222	65.498	69.929	59.815	52.222	70.646	40.059	32.154	80.977	61.667	31.258	39.734	58.378	32.14	79.869	87.578
			51.955	35.82	69.143	28.98	50.978	52.944	39.419	54.845	56.766	56.919	68.239	59.534	58.275	44.98	61.03	65.358	68.723	61.269	52.806	69.844	42.683	32.159	79.22	58.081	31.335	46.793	58.215	30.494	76.943	85.757
			50.764	33.879	69.566	29.068	49.688	52.647	40.116	52.977	55.306	52.611	67.32	63.117	58.848	43.273	60.034	66.554	68.903	57.738	52.997	69.422	43.646	29.508	77.892	61.748	31.5	43.596	52.685	31.716	73.103	83.157
			56.095	37.614	69.246	29.83	53.953	52.26	38.751	49.322	55.302	50.048	67.941	59.951	60.634	44.062	60.949	64.607	67.374	56.62	54.752	70.717	44.033	30.718	80.749	57.88	32.386	45.128	54.036	29.838	75.526	84.292
			56.754	37.151	69.966	25.238	49.832	48.364	39.093	49.117	53.302	48.181	66.266	59.053	60.866	41.594	58.889	63.863	69.332	54.037	56.4	68.287	42.594	30.118	78.668	60.402	34.246	45.957	52.147	33.506	73.429	77.086
			59.905	40.496	74.286	27.265	56.613	50.141	37.669	40.754	56.633	48.289	69.41	55.371	60.5	44.614	58.637	64.905	65.979	52.272	54.514	71.304	43.399	30.179	76.965	60.256	30.983	42.431	53.155	32.059	69.263	77.692
			59.688	40.386	69.731	26.354	51.516	49.844	38.068	41.318	55.593	49.293	71.27	53.095	59.953	43.142	58.376	66.133	68.319	54.099	57.397	71.143	41.055	29.723	74.015	59.368	32.017	43.654	52.976	30.749	66.086	75.968
			58.578	41.132	69.314	26.558	53.921	45.197	36.042	40.466	54.331	44.411	68.297	54.273	60.232	42.23	58.679	66.537	67.693	50.91	57.029	72.388	45.339	31.256	77.44	55.932	32.936	40.122	55.064	28.528	72.463	74.114
			61.241	40.673	67.863	25.837	56.194	48.242	36.994	39.379	55.867	42.163	71.131	52.83	57.63	43.44	57.624	63.719	68.714	52.941	59.794	71.578	45.162	26.774	74.865	55.479	34.157	42.559	52.47	30.613	69.846	74.346
			59.025	39.967	65.971	25.701	52.935	47.781	35.7	38.845	55.073	46.019	68.748	54.398	57.88	44.026	57.248	66.281	67.521	50	57.46	71.468	46.402	30.031	73.444	59.235	33.208	40.654	54.45	31.756	68.286	75.503
			58.849	38.324	68.629	25.082	50.086	46.725	37.7	34.758	53.984	41.159	70.288	50.75	59.884	44.406	58.457	63.6	67.559	49.506	56.914	71.27	47.203	29.995	72.83	57.863	31.826	38.287	56.359	32.336	67.429	72.168
			59.819	38.239	65.526	26.524	50.731	46.933	36.422	35.879	58.327	41.456	71.428	50.848	58.873	42.46	56.462	64.505	69.685	47.929	56.378	70.565	44.509	27.713	70.927	57.043	32.669	41.596	53.303	34.03	67.971	68.395
			61.03	40.423	71.12	27.442	48.71	45.331	35.683	35.409	57.177	40.911	69.081	49.538	57.283	38.474	60.791	62.589	69.025	51.627	56.762	70.283	46.092	31.021	75.12	60.487	31.648	41.383	56.167	35.391	65.274	65.741
			61.935	39.162	66.177	25.061	45.505	45.141	33.516	35.598	57.387	44.307	70.545	49.784	56.547	39.153	57.791	61.923	65.185	49.543	56.276	70.304	51.011	32.708	74.425	61.218	33.551	40.346	58.143	33.583	70.914	66.292
			63.437	39.5	65.794	25.769	47.796	47.115	33.569	32.841	56.359	40.063	70.59	50.955	55.902	40.821	58.594	61.067	66.912	50.38	57.432	70.173	48.882	31.636	78.734	57.825	34.403	40.686	59.789	32.926	69.497	66.951
			63.286	40.434	66.686	24.85	49.208	47.074	33.297	32.462	59.194	39.656	69.198	49.625	56.862	45.75	58.239	60.779	68.017	47.815	58.829	69.612	45.945	32.569	77.73	61.782	34.602	42.074	55.375	32.07	65.594	61.297
			59.271	39.099	64.754	25.952	44.477	48.71	32.272	34.015	58.206	41.826	67.608	48.64	54.475	46.864	57.017	59.084	68.29	49.167	62.07	70.557	44.491	31.554	80.548	57.915	33.386	40.803	55.649	30.996	67.743	56.741
			60.271	40.382	68.8	25.204	46.505	47.717	31.221	30.595	61.919	40.722	67.802	49.97	56.757	48.886	59.816	59.011	69.155	45.929	65.79	68.932	47.494	33.954	83.031	61.526	34.364	41.644	60.789	32.469	74.234	60.941
		max	126.085	74.184	103.8	105.537	90.975	101.134	115.567	102.89	84.931	94.293	99.338	112.549	112.833	102.676	100.825	97.572	103.546	93.685	81.137	86.684	107.007	84.292	103.32	104.47	70.441	74.34	91.052	79.155	122.257	116.865
		(max-f0)/f0	0.15165	0.642511	1.70517	2.39325	2.06912	0.34392	2.93741	2.87767	1.6058	2.03047	1.03649	1.92274	1.5652	1.25379	3.06979	2.38298	0.473839	0.960717	1.12101	2.13459	0.913231	1.67314	1.72806	2.67723	1.92724	2.68659	1.97196	3.16759	3.01554	2.98014
