# Supplementary material for: Depressive patient‐derived GABA interneurons reveal abnormal neural activity associated with HTR2C
Source: EMBO Mol Med. 2022 Nov 14;15(1):e16364. doi: 10.15252/emmm.202216364 (PMC9832822; doi:10.15252/emmm.202216364)
Supplement: Supplementary file 9 — Source Data for Figure 3 [file EMMM-15-e16364-s008.zip › Figure 3/3D/SA004 tracing.csv]

FRAME	1	2	3	4	5	6	7	8	9	10	11	12	13	14	15	16	17	18	19	20	21	22	23	24	25	26	27	28	29	30	31	32	33	34	35	36	37	38	39	40	41	42	43	44	45	46	47	48	49
1	76.906	56.877	59.594	122.102	68.045	79.196	71.857	68.543	98.885	62.746	46.229	63.543	121.958	75.245	115.568	67.515	122.698	119.781	82.68	80.286	98.167	74.148	77.364	104.438	89.479	79.464	59.167	92.727	74.28	96.966	100.435	77.436	79.447	120.208	75.16	121.833	90.474	103.049	136.111	89.186	90.707	64.725	114.56	117.348	123.921	125.13	114.429	109.717	131.778
2	77.062	59.123	60.812	121.864	69.205	79.522	76.857	71.686	98.442	59	46.729	63.848	124.979	76.698	119.409	65.758	122.488	117.734	85.12	82.886	98.278	70.852	74.727	111.938	85.712	80.821	60.722	88.03	78.08	91.276	98.739	80.949	81.921	119.981	67.16	124.611	87.711	101.976	136.417	87.791	85.634	64.775	116.52	124.652	117.789	125.148	117.179	111.065	133.444
3	76.25	57	60.375	122.085	68.841	80.935	80	71.629	100.885	60.339	46.542	65.457	120.146	78.66	119.295	69.576	128.977	118.266	82.24	81.143	95.361	73.593	75.182	104.469	85.301	83.857	57.222	87.909	83.08	98.103	89.87	75.205	82.211	116.604	68.64	129.667	91.579	104.122	139.833	89.767	89.805	66.325	111.84	114.739	115.658	126.519	119.714	109.804	136.556
4	73.844	59.228	60.281	125.169	65.091	84.435	69.036	70.371	97.712	62.949	46.646	65.587	125.292	80.057	124.545	67.848	125.302	118.672	86.56	81.743	93.528	76.259	74.091	111.75	85	83.821	62.806	90.424	70.08	92.552	90.261	78.103	78.079	120.83	71.16	124.806	87.5	97	136.167	88.558	89	63.2	111.84	116.652	125.921	127.759	122.5	104.457	125.25
5	76.781	57.105	55.781	122.847	69.614	81.543	73.536	72.543	95.442	60.085	48.667	64.587	122.083	78.377	122.409	67.394	124.163	119.062	83.12	78.886	98.667	72.889	73.636	109.781	84.63	79.786	62.667	88.061	69.84	98.448	95.304	78.436	79.816	111.566	75.68	128.111	85.184	101.415	145.861	85.581	86.195	69.45	108.1	116.826	118.263	125.759	123.036	108.696	125.972
6	73.906	58.825	58.938	120.695	69.136	83.087	69.321	71	98.538	56.034	45.458	64.022	125.646	77.132	126.75	73.03	122.628	118.438	86.44	79.743	96.806	76.111	75.364	109.031	84.384	83.464	63.056	89.091	78.52	97.586	92.217	74.103	74.132	113.717	76.16	122.833	85.237	107.39	137.556	89.349	89	68.1	112.62	121.652	120.105	121.648	116.393	105.63	126.5
7	80.406	57.912	60.719	119.864	67.091	84.5	69.357	66.4	94.327	58.576	47.125	64.543	117.25	82.094	123.977	69.303	121.442	119.609	84.92	83.257	95.944	73.444	72.152	106.656	82.068	83.786	62	84.545	74.76	98.379	95.087	75.949	74.658	112.585	74.12	127.5	86.158	102.634	141.556	96.326	84.122	67.525	110.8	120.391	119.211	123.056	118.679	101.717	133.222
8	77.812	60.228	57.062	120.864	67.955	80.891	69.857	70.571	98.769	59.763	47.854	64	121.729	82.623	121.227	67.364	122.698	116.672	84.08	76.543	95.722	72.778	71.394	107.688	84.479	77.643	59.5	93.303	76.04	95.621	96.87	72.641	79.263	116.642	76.52	123.861	89.316	106.61	137.139	104.93	87	68.475	114.14	124.652	122.211	122.944	124.893	105.457	125.333
9	77.188	56.263	57.156	123.441	69.773	85.152	64.75	69.514	99.865	59.542	44.167	62.826	119.562	79.34	120.545	69.788	123.535	120.547	82.6	83.629	96.056	75.593	72.455	109.531	84.425	78.107	62.25	87.909	70.68	98.207	91.043	69.795	79.263	110.057	69.76	123.556	92.474	99.366	140.972	112.093	87.293	66.65	112.14	116.957	117.947	122.389	119.679	107.435	125.194
10	74	62.123	59.312	121.119	66.932	82.217	68.964	73.857	96.385	58.085	43.771	67.13	121.667	83.528	120.455	69.667	125.023	114.984	88.6	81.771	92.806	74.148	68.97	112.594	86.274	81.429	59.639	93.788	79.24	92.897	96.261	75.667	80.474	120.113	70.64	123.833	95.895	104.439	144.611	116.442	85.659	68	112.84	115.435	117.816	122.963	121.714	103.457	119.861
11	69.906	60.561	62.031	120.017	67.773	82.717	64.893	68.343	96.462	59.678	43.458	62.478	123.062	85.245	123.545	69.515	120.023	119.922	84.32	81.286	98.028	78.741	72.364	108.625	82.699	78.607	59.444	82.485	76.48	100.069	95.565	78.256	79.789	119.736	68.32	131.417	93.158	99.463	136.972	108.372	94.195	63.275	111.54	119.522	124.868	127.648	119.036	107.63	126.75
12	71.375	60.14	60.594	116.169	69.364	78.957	62.5	73.629	97.288	60.017	47.667	63.261	119.708	83.868	120.364	71.182	126.488	117.984	82.68	84.657	99.833	71.815	70.242	107.188	86.562	88.607	61.75	89.273	75.08	93.138	95.435	74.846	80.447	120.302	69.12	125.333	92.737	99.878	138.139	109.907	83.927	66.2	113.88	120.826	125.763	122.204	115.786	104.457	120.778
13	79.5	60.667	59.594	120.424	70.432	81.457	66.5	68.8	98.635	59.339	48.396	64.261	123.979	77.264	120.386	69.667	125.512	112.703	83.96	82.257	96.111	70.556	70.788	107.375	91.438	82.321	65.528	95.909	73	99.966	92.174	76.769	85.105	113	73.16	120.722	95.658	101.024	138.833	110.442	92.707	70.35	109.6	117.391	126.105	125.722	117.75	97.978	126.778
14	73.094	61.053	63.688	122.119	67.909	84.065	61.143	74.229	100.519	61.153	51.062	66.283	119.458	79.17	122.159	69.242	125.442	116.688	85.32	80.286	91.917	76.556	76.061	114.438	85.247	81.464	56.556	91.727	73.32	99.69	96.043	79.821	84.026	119.642	67.92	126.861	92.184	100.024	143.306	108.86	83.854	69.5	107.7	114.304	126.421	120.37	120.964	98.348	116.389
15	73.75	58.912	57.5	121.661	66.477	79.522	56.893	68.114	95.923	60.78	48.354	62.935	124.854	79.566	119.136	69.667	128.349	119.062	87.68	81.4	97.972	71.963	76.152	104.719	85.479	88.5	62.528	87.485	72.28	100.172	96.957	76.923	81.553	121.358	64.4	128.028	94.658	102.244	136.194	111.721	86.293	59.05	108.42	116.391	124.158	125.778	115.75	103.935	119.611
16	72.375	56.754	56.625	117.746	64.136	81.217	62.571	69.829	96.077	60.492	47.562	61.348	120.771	83.34	121.25	69.606	129.07	120.734	86.12	84.486	94.361	75.407	70.667	110.312	88.11	79.429	57.972	91.788	76.8	96.207	102.13	80.41	86.289	116.83	68.52	134.972	92.053	100.585	141.222	106.86	84.61	58.775	111.58	117.696	122.5	124.185	117.357	100.087	121.028
17	76.938	55.754	59.062	116.983	66.864	80.283	61.714	69.314	101.769	59.678	47.562	63.739	121.396	82.623	119.523	68.879	129.86	116.297	81.08	86.314	93.528	74.778	77.182	106.844	83.712	89.5	57.444	85	71.8	93.069	98.043	70.949	85.763	114.151	65.16	128.528	94.789	108.293	133.667	108.279	83.732	65.2	107.28	116.913	121.5	124.037	119.607	99.674	129.611
18	72.156	59.281	57.688	121.508	70.045	83.304	57.286	74.029	95.404	61.254	47.479	63.522	127.354	80.83	120.136	70.848	129.116	114.609	81.12	85.429	90.528	77.556	74.788	107.594	86.11	81.286	61.139	89.091	70.6	96.621	102.304	79.821	86.395	114.094	68.6	125.25	95.079	96.732	138.694	110.581	83.049	65.525	113.84	116.087	121.447	125.315	119.536	100.609	119
19	73.938	59.632	58.438	120.746	64.795	80.326	62.5	76.714	99.5	56.949	48.771	64.522	125.333	84.472	121.273	71.515	127.023	118.406	88.36	85.743	98.194	74.519	72.758	105.125	85.041	85.071	53.75	90.606	75.36	98.207	95.739	74.077	87.211	116.509	71.36	132.139	94.763	102.683	137.861	106.14	87.024	66.3	114.26	115.609	122.737	130.63	115.214	96.761	120.306
20	71.344	61.982	55.781	115.169	68.773	75.391	59.75	68.829	98.288	58.492	48.333	65	123.042	79.774	120.523	70.727	123.837	119.859	83.84	87.371	90.556	74.333	69.636	106.281	84.452	85.857	61.472	92.424	79	92.276	95.13	79.949	85.447	111.264	71.2	127.778	95.053	96.073	132.361	104.837	88.244	65.025	111.84	115.087	124.763	126.037	119	103.457	123.028
21	74.25	57.737	54.5	120.051	67.75	84.348	59.893	72.314	97.058	55.763	45.896	59.87	124.354	79.943	120.455	71.606	125.302	118.688	81.28	84.029	94.444	73.63	77.121	110.25	82.411	85	57.722	92.939	84.6	91.414	96.174	77.846	86.026	119.189	69	125.778	97.184	100.195	133.306	108.977	89.463	60.825	107.48	123.826	120.342	121.778	117.071	101.478	119.417
22	73.719	63.088	58.812	118.78	69.477	78.37	55.393	69.714	96.385	60.39	45.458	64.587	124.271	83.642	120.341	69.273	130.07	114.688	80.2	81.771	94.472	76.593	74.061	103.844	83.055	82.964	60.833	87.848	84.36	94	99.435	77.641	87.368	119.396	67.84	130.361	91.947	98.927	135.444	99.395	88.537	66	115.94	116.043	121.368	128.185	119.036	103.217	125.722
23	72.594	58.421	58.625	118.695	66.75	78.543	57.857	73.286	98.25	60.661	45.604	62.152	116.562	92.792	121.795	68.97	131.535	117.906	87.48	81.629	93.306	77.111	72.121	101.5	82.616	78.893	57.306	93.364	84.4	101.517	92	78.821	83.211	119.208	73.72	122.222	92.421	103.415	135.556	109.698	88.146	66.875	116.76	117.348	122.447	122.833	116.429	100.413	118.917
24	70.531	61.053	52.562	120.661	65.591	76.696	54.429	68	105.212	57.915	47.042	64.565	121.583	92.283	117.705	69.273	125	119.328	81.6	85.114	98.917	73.481	74.848	102.031	76.068	82.107	62.417	88.424	85.36	91.448	95.913	80.128	86.211	117.094	70.36	124.75	94.263	104.561	133.083	103.884	88.268	63.475	111.24	123.261	122.632	124.593	121.607	101.043	128.5
25	73.344	63.368	54.938	119	61.545	80.043	55.036	70.143	100.115	61.949	48.583	63.5	121.5	88.151	120.295	66.152	132.047	119.062	79.68	79.143	91.111	75.63	77.152	104.531	79.781	81.536	61.917	88.97	82.12	90.552	94.87	80.051	86.632	116.34	63.88	128.139	90.895	105.659	133.583	94.744	86.707	63.275	111.9	125.043	123.316	121.704	118.964	100.326	121.25
26	73.5	63.211	55.031	119.576	67.205	81.457	57	68.6	92.827	60.017	43.667	62.304	118.729	89.566	119.977	64.636	128.698	120.438	80.44	82.886	89.111	78.074	75.97	108.844	79.247	80.357	59.528	88.545	81.84	92.345	97.217	77.256	85.632	119.038	68.64	127.583	92.526	99.39	134.361	93.326	87.732	62.025	113.18	126.391	119.526	127.426	118.714	104.978	125.361
27	67.781	62.298	58.062	120.271	65.273	81.478	52.071	70.286	94.904	60.373	46.625	63.5	122.812	89.283	118.932	69.697	127.93	120.578	86.2	81.143	95.389	73.407	73.182	109.094	78.973	81.893	60.361	92.818	80.28	92.31	93.826	82.487	87.158	120	68.76	127.333	95.868	104.902	130.972	94.116	86.512	61.575	112	118.13	124.026	124.611	115.464	102.935	117.889
28	71.719	61.316	59.125	118.136	63.841	82.37	56.071	66.686	96.212	62.39	46	62.217	123.938	84.679	118.977	66.182	131.628	119.203	87.12	84.114	96.028	72.63	69.242	106.031	81.849	84.321	62.583	92.03	81.72	93.414	94.174	80.513	86.316	115.604	73.88	128.889	93.868	107.585	129.583	96.628	91.78	58.85	110.48	119.391	119.526	129.519	119.321	101.848	119.833
29	74.531	63	57.156	115.322	66.659	83	59.429	74.657	96.731	59.847	46.667	64.435	121.25	81.736	121.932	66.727	132.349	117.047	84.52	81.2	94.25	75.444	65.242	104.781	79.712	85.464	59.194	88.152	84.68	91.034	99	75.256	84.026	119.642	69.52	124.111	91.684	103	135.417	95.744	88.439	61.55	107.66	118.522	123.289	120.037	116.857	103.804	117.056
30	71.125	62.368	55.156	117.017	63.159	81.652	72.036	72.857	100.442	61.932	46.812	64.217	121.375	87.698	123.909	64.273	124.907	122.422	80.24	84.514	94.944	72.519	73.424	104.375	79.959	84.857	60.278	86.576	86.96	89.138	97.87	81.154	87.342	120.623	69.92	129.361	89.895	103.268	134.361	93.442	87.488	66.675	109.64	115.522	123.079	127.833	113.893	102.478	123.056
31	72.875	57.263	55.562	117.525	66.068	78.152	67.893	69.629	95.25	57.254	46.292	64.913	120	85.925	121.682	65.515	128.326	117.281	85.04	82.029	92.5	72.704	74.03	106.375	82.973	84.643	59.028	90.424	84.36	90.552	95.304	79.949	86.579	119.491	73.28	128.694	98.816	104.902	132.528	90.302	88.683	65.5	108.18	113.87	120.763	123.111	119.821	103.978	131.417
32	72.594	62.281	55.438	122.39	67.977	83.609	63.036	67.4	98.5	55.102	46.896	69.022	122.375	90.566	120.727	62.515	132.721	119.922	82.52	82.371	98.056	76.926	71.303	111.125	81.493	81.929	59.861	87.909	86.76	90	97.304	78.718	85	117.528	68.88	131.444	95.368	104.902	139.472	100.93	91.854	68.275	109.5	118.261	122.184	125.426	114.321	101	123.694
33	74.438	58.825	57.062	121.898	66.432	77.652	65.643	63.571	101.115	57.153	46.667	63.239	117.729	85.17	117.159	65.03	129.535	115.422	84.96	82.2	95.167	69	70.818	106.781	84.233	80.821	58.75	84.091	82.2	91.655	94.391	79.718	87.553	117.132	69.16	131.222	90.868	106	142.139	101.558	88.195	61.75	110.26	111.87	123.947	125.185	116.143	97.826	128.278
34	67.688	61.491	57.25	118.915	66.045	84.304	67.75	68.629	98.212	57.034	46.25	64.587	120.583	87.113	122.841	65.455	125.372	116.266	84.2	84.114	93.778	73.889	73.515	113.875	84	82.964	57.222	88.091	86.52	90.276	97.174	80.154	86.947	114.906	71	128.972	92.105	98.805	130.528	91.814	90.341	66.65	111	116.174	125.737	121.889	112.429	99.152	120.861
35	68.188	60.596	58.375	120.203	62.318	80.304	68.25	67.429	101.5	55.881	46.167	63.13	124.583	92.66	118.341	67.485	126.395	116.125	80.44	82.886	97.472	68.889	75.485	108.031	80.945	81.25	63.333	88.939	81.44	99	95.826	79.462	86.632	118.057	71.36	128.472	90.553	107.317	131.167	90.581	88.463	62.325	110.94	109.391	118.263	127.907	124.607	101.848	121.25
36	71.688	62.667	57.031	121.441	64.477	81.63	71.571	73.886	99.462	57.475	48.104	64.413	125.271	95.943	122.023	66.394	124.442	117.766	78.6	82.257	88.917	73.667	78.242	104.281	82.795	83.25	56.972	84.879	79.24	90.793	94.913	79.205	83.474	116.887	69.2	126.056	93.184	104.805	137.861	90.419	89.927	63.475	108.7	119.696	128.763	127.815	119.964	97.63	133.444
37	72.844	59.421	57.594	121.525	66.614	80.609	67.643	68.914	101.327	55.678	47.104	62.739	122.438	92.038	123.091	66.455	127.581	115.672	88.4	85.571	92.306	69.37	68.212	104	86.26	80.179	58.333	85.424	79	86.552	95.13	77.308	87.079	115.528	74.52	128.25	98.421	102.927	129.056	89.395	86.585	64.1	108.16	116.826	126.395	124.556	119.429	107.326	133.028
38	73.344	61.158	61.094	120.678	63.068	81.717	69.857	66.971	98.865	58.271	46.646	62.652	119.458	93.434	118.205	69.576	122.651	112.688	87.92	81.086	90.75	72.185	76.152	100.125	86.288	80.214	59.556	85.697	83.8	87.345	90.87	81.026	84.763	114.547	71.36	127.917	92.921	105.512	139.389	93.721	88.512	66.45	113.32	119.826	122.105	121.907	121.786	107.413	134.25
39	67.906	62.895	59.031	118.288	65.045	75.348	66.714	69.571	97.288	55.576	47.292	64.957	124.938	95.811	118.636	70.364	125.674	116.453	86.2	79.686	95.306	67.444	74.667	106.281	86.164	86	60.167	82.091	84.36	82.069	93.913	78.487	84.763	119.604	65.24	124.972	92.974	108.439	132.694	98.628	93.049	64.875	109.02	116.87	128.316	126.926	112.786	102.543	134.972
40	66.406	59.281	58	119.61	63.75	82.848	66.964	72	99.481	58.746	46.208	61.13	124.062	89.151	120.909	60.788	125.372	118.5	89	86.971	94.417	73.815	79.273	110.156	83.767	82.25	54.889	83.727	83.68	83.172	100.304	78.974	85.395	120.717	69.32	126.944	88.658	108.927	131.278	99.163	89.293	59.475	113.58	120.652	126.816	124.426	117.429	103.739	138.389
41	71.25	64.333	61.25	118.119	63.318	79.957	70.5	66.2	99.192	59.322	46.729	65.522	125.833	88.472	121.227	68.485	121.07	115.812	83.88	79.4	96.333	79.037	79.121	107.188	84.74	80.536	60.444	92.515	84.2	89.966	89.522	79.872	84.842	115.642	70.32	130.833	83.368	104.293	131.139	84.884	88.537	63.25	109.86	120.696	124.421	120.463	113.464	103.522	143.333
42	68.812	68.526	59.781	121.644	66.795	81.978	62.107	75.743	99.769	55.898	47.521	66.37	123.958	90.604	121.227	69.515	119.349	115.547	88.2	80.971	98.528	70.63	81.121	115.031	84.932	83.571	60.667	87.667	80.6	91.862	101.739	80.692	86.763	116.623	72.04	128.028	88.974	105.39	141.944	95.116	89.561	62.025	113.98	114.217	123.684	126.963	111	116.848	149.278
43	69.969	85.158	63.188	124.627	77.295	80.935	66.536	70.229	101.173	57.61	51.562	66.065	123.062	89.868	130.182	70.606	121.907	119.984	86.64	81.971	95.25	76.926	91.03	125.375	86.438	82.286	70.861	87.061	88.52	85.069	98	82.974	86.5	119.358	78.24	130.111	93.842	114.512	143.833	115.558	90.22	60.775	108.68	117.217	116.921	124.333	120.786	128.783	155.667
44	69.375	95.035	59.344	130.712	84.136	82.196	78.821	74.343	104.212	59.475	60.479	71.717	122.542	102.321	128.205	71.636	130.907	122.297	98.68	86.229	100.639	81.963	102	132.188	89.644	84.964	78.139	89.091	91.56	84.172	96.913	96.103	86.605	111.038	81.4	133.528	97.579	120.293	143.278	121.209	92.78	62.325	111.48	117.957	118.605	126.278	116.286	137.435	165
45	69.781	100.789	64.25	136.322	87.864	90.326	81.214	84.2	106.154	64.678	61.208	80	125.583	108	128.136	67.818	131.186	126.469	105.76	86.6	104.222	107.852	101.727	126.812	91.479	91.857	88.861	106.424	98.56	99.897	98.261	105.769	87.763	115.604	79.72	131.972	111.842	126.756	144.611	129.419	101.195	68.525	112.68	113.087	119.763	126.907	116.143	143.326	159.528
46	74.812	100.018	64.5	141.525	88.568	92.261	81.929	84.171	106	62.492	70.208	94.022	123.333	110.585	128.386	70.818	127.791	127.188	119.76	86.057	103.361	114.037	97	127.125	96.329	88.286	87.194	108.667	104.16	107.517	105.391	109.333	95.553	116.962	100.88	136.333	128.421	132.829	144.722	132.395	103.732	74.75	113.82	114.652	118.974	128.796	120.107	136.457	170
47	76.656	106	69.062	136.288	89.977	95.935	90.607	86.829	101.25	65.102	75.771	102.674	131.917	108.585	127.341	63.515	130.047	131.5	124.56	90.714	106.083	108.889	103.121	124.938	104.479	88.107	91.667	114.121	104.76	115.621	104.696	107.974	87	118.434	107.08	145.667	129.658	140.439	144.306	140.395	108.927	87.9	115.66	128.391	116.316	131.463	114.964	145.13	177.306
48	83.031	108.614	74.219	138.932	89.364	96.652	92.286	88.514	107.173	70.763	86.062	111.5	132.354	111.34	129.25	76.394	126.884	134.719	124.96	101.543	114.25	121.593	103.061	133.25	108.685	94.464	93.722	108.424	100.4	143.276	104.174	121.026	91.368	121.434	129.76	142.028	138.553	150.927	136.722	147.14	108.537	89.675	124	127.217	120.553	139.537	115	149.391	169.861
49	78.188	114.386	82.562	137.017	94.636	97.783	92.036	85.229	111.308	71.559	93.271	116.174	134.354	109.604	134.636	82.394	133.791	133.984	130.4	107.971	112.25	108.889	101.303	127.25	112.849	94.107	99.056	110.576	118.2	142.345	104.174	114.564	104.132	129.094	123.8	141.111	133.658	146.122	144.472	147.047	115.244	95.65	125.92	118.087	113.947	143.963	116.536	160.717	179.361
50	74.438	116.93	86.875	135.542	95.386	105.457	92.179	84.657	108.827	70.458	90.875	124.978	129.875	112.717	139.295	92.909	135.419	134.5	124.28	110.314	113	115.148	104.848	131.344	113.137	102.714	109.861	116.242	124.8	144.655	103.174	112.103	103.895	128.34	131.16	151.667	139.816	147.902	143.056	142.326	118.927	110.25	124.74	119.87	126.868	151.685	113.25	164.587	185.583
51	79.375	114.667	83.438	133.814	96.205	112.13	100.857	92.514	117.077	77.881	92.938	126.435	125.938	112.226	140.386	92.636	133.14	144.328	135.88	112.343	109.833	113.037	113.485	127	112.082	106.607	105.556	115.879	124.44	147.655	104.391	111.795	102.263	130.792	123.72	148.417	144.447	142.024	140.833	150.465	127.951	108.65	125.9	112.913	120	157.519	124.429	163.37	190.222
52	80.781	126.684	86.469	139.153	95.318	114.543	102.464	87.857	123	75.424	91.667	128.065	135.083	115.906	144	98.303	132.279	139.016	133.72	118.686	113.028	115.889	116.273	131.406	112.342	103.643	112.417	120.576	126.68	157.483	106	114.179	108.974	127.943	133.76	148.944	143.5	143.146	140.833	145.977	127.122	115.7	123	111.348	125.289	163.148	116.929	172.196	193.194
53	82.625	126.825	86.219	139.627	104.091	118.478	100.786	88.914	121.231	78.051	91.583	124.261	136.25	111.887	147.523	97.03	137.837	144.562	131.12	115.343	119.056	128.815	116.091	144.219	117.945	100.714	113.611	121.576	133.6	158.138	105	114.974	108.842	132.962	133.96	150.222	145.974	148.927	135	138.279	135.293	111.525	124.94	109.652	124.763	166.722	117.893	170.022	188.25
54	76.125	125.333	95	140.932	106.136	118.978	101.536	87.829	122.846	84.966	93.979	124.891	141.417	116.453	145.136	98.182	132.302	139.906	137.76	118.257	117.333	128.926	120.788	148.438	113.945	99.893	117.556	118.758	134.24	159.759	99.609	117.718	110.605	140.189	137.44	155.139	150.684	145.902	144.694	142.372	139.268	114.85	127.1	122.174	124.421	168.796	119.893	167.326	191.889
55	80.156	129.333	96.344	142.407	104.205	126.5	101	89.171	129.25	86.119	94.521	131.217	143.75	116.396	148.977	95.091	142.442	145.109	149.4	117.429	124.389	125.37	125.818	152.469	115.027	96.643	125.583	124.242	154.28	154.103	106.913	118.256	111.921	135.113	143.4	151.611	143.632	141.634	149.028	141.744	138.122	119.15	130.04	136.174	124.763	174.463	122.286	167.957	196.972
56	80.281	135.579	94.344	142	113.864	127.913	99.893	92.4	136.423	88.441	96.833	129.935	142.75	118.189	154.068	95.455	134.814	150.156	143.84	116.943	118.889	134.444	128.333	154.5	115.753	106.143	125.861	128.576	154.92	158.655	108.652	122.179	110.368	142.189	147.32	153.028	150.579	144.366	150.25	138.372	137.341	116.525	127.22	157.13	132.816	171.778	125.464	170.565	192.694
57	83.219	133.404	99.344	150.271	112.727	123.174	103.536	88.086	134.385	85.661	95.625	132.478	150.729	121.189	150.818	96.576	140.326	150.703	135.6	127.229	115.417	134.63	126.606	150.906	123.822	105.5	128.806	124.848	153.48	160.103	101.652	119.795	108.658	143.34	150.28	154.5	148.711	149.927	147.583	137.512	138.293	121.4	130.46	166.174	121.263	176.926	124.893	172.217	192.278
58	82.5	135.912	94.125	142.136	112.341	132.152	96.857	88.771	135.769	89.339	97.062	129.37	154.854	115.283	149.955	96.242	141.093	162.172	144.6	121.743	122.389	145.444	130	153.125	124.342	103.5	132.944	125.212	156.72	161.172	107.391	121.359	113.474	148.019	152.84	153.778	151.158	151.293	153.306	143.163	142.512	119.7	132.64	165.391	125.079	178.37	120.714	170.739	192.806
59	80.594	136.509	98.906	144.373	107.295	130.413	106	90.6	137.923	91.119	98.771	132.587	151.208	124.547	157.273	98.182	142.907	158.328	141.96	123.857	122.889	135.148	128.818	154.219	127.945	121.321	131.528	130.576	155.72	164.276	111.609	116.41	108.684	148.906	154.6	152.25	156.526	152.927	158.833	142.349	141.659	123.125	134.56	181.913	121.395	177.093	133	174.435	194.222
60	83.469	142.667	100.594	147.644	108.955	126.522	105.393	82.571	143.942	95	93.354	129.543	159.917	126.189	163.364	96.121	145.488	155.984	149.72	122.514	129.028	137.926	132.242	151.812	126.863	97.893	131.722	130.727	162.44	153.103	101.696	120.692	117.053	150.566	152.52	155.361	149.474	148.024	172.556	133.907	140.78	123.275	130.06	187.043	123.447	180.722	134.571	175.783	192
61	81.781	133.649	99.562	148.593	114.773	130.783	109.25	87.829	146.712	94.559	99.979	132.261	161.542	123.321	153.432	97.364	138.233	157.625	139.6	125.286	129.806	129.037	131.879	151.156	125.137	109.25	132.917	125.848	158.16	164.276	93.783	122.744	111.789	151.132	154.8	153.111	153	155.854	169.889	133.419	140.537	122.5	131.36	187.87	125.342	183.63	130.821	171.957	190.778
62	85.688	137.754	102.812	149.542	114.318	131.152	102.214	84.857	146.192	98.136	93.938	135.174	155.292	128.698	153.409	104.091	144.953	156.938	151.8	121.629	129.972	146	130.455	154.281	132.26	107.679	126.417	128.242	167.24	164.172	107.913	121.462	114.316	153.189	156.84	148.639	155.158	153	163.389	138.372	149.683	117.75	123.42	183.174	127.395	188.759	128.214	174.696	193.472
63	94.812	138.895	97.406	147.983	112.136	127.674	105.786	90.6	149.615	99.017	97.646	138.652	159.646	125.547	162.727	96.879	146.488	163.969	151.8	133.629	135.694	140.852	135.273	158.062	132.151	109.321	135.833	127.091	162.56	164.345	105.261	119.846	109.316	151.34	156.68	152.833	156.053	152.122	161.167	141.953	140.049	122.925	129.76	191.13	123.553	183.556	131.214	168.804	195.528
64	94.625	141.404	96.375	149.814	117.386	127.696	104.821	94.143	149.712	102.898	95.917	141.696	159.458	133.528	158.977	101.848	140.279	163.531	154.36	127.886	132.556	133.963	130.152	153.875	131.247	121.643	135.306	131.818	165.84	158.655	97.783	117.769	109.632	150.528	159.16	153.722	155.079	156.244	168.5	140.233	146.439	121.925	130.36	192.13	127.526	186.259	134.214	169.609	192.167
65	97.344	133.947	100.094	151.169	114.25	132.196	101.679	90	146.481	91.915	98.625	136.804	160.875	128.623	159.932	99.545	139.535	162.141	143.04	129.8	132.75	132.926	134.545	154.156	133.164	121.321	128.056	127.455	164.16	163.931	108.913	122.692	108.421	155.849	160.32	158	154.079	152.829	166.556	138.07	142.341	124.025	128.28	190.913	121.921	190.574	132.571	174.37	191.222
66	95.875	137.842	92.25	156.441	110.818	139.261	106.143	97.114	149.462	99.881	96.438	141.043	161.479	136.113	162.091	105.606	143.302	159.312	142.68	128.857	135.083	144.926	134.758	153.938	127.822	128.214	131.861	129.939	163.6	159.724	105.87	117.641	113.026	155.453	155.64	156.056	153.632	147	172.5	136.535	144.927	123.775	127.04	192.957	122.921	189.463	132.857	167.413	192.806
67	93.344	136.842	100.938	159.847	115.045	130.217	104.179	91.514	148.577	97.78	101.25	137.304	158.479	135.623	159.227	98.061	141.419	160.609	151.84	133.543	137.806	143.889	131.848	152.625	133.014	123.321	130.889	124.939	160.08	166.379	106.913	113.769	115.474	155	158.88	153.694	153.842	152.073	173.361	139.628	149.366	115.95	128.36	203.565	126.816	188.093	133.893	170.022	193.722
68	92.125	140.386	99.438	153.898	113.864	131.239	110.321	88.629	148.808	98.271	98.625	137.283	158.333	132.849	161.909	102.697	139.674	158.188	152.32	126.4	143.25	133.815	130.515	160.844	130.315	122.143	134.583	121.273	165.4	160.724	103.478	114.667	106.079	153.019	156.12	156.25	150.132	152.854	163.194	136.442	145.878	123.175	124.2	187.739	128.368	190.704	136.571	168.891	196.278
69	97.031	140	101.906	156.22	112.75	130.109	102.036	94.943	150.673	95.542	99.792	136.087	167.708	128.226	159.591	102.424	144.605	162.109	154.84	127.543	136.556	130.222	136.697	160.719	130.178	127.679	132.389	121.97	159.24	158.034	100.304	111.385	114.184	152.057	156.68	155.306	156.605	150.415	165.417	141.744	148.732	110.925	127.54	189.348	118.158	189.463	134.536	162.978	199.694
70	95.656	138.667	105.25	151.915	111.364	131.348	101.179	92.343	149.308	101.254	96.312	142.522	161.729	132.396	160.364	93.03	136.86	163.484	148.32	129.543	144.806	135.963	129.788	160.062	131.795	122.429	129.25	123.121	156.64	163.069	107.826	114.41	110.921	154.509	158.16	150.25	151.053	151.683	164.778	142.419	144.122	117.875	126.66	186.087	120.026	188.093	137.964	161.978	198.861
71	100.531	135.333	99.812	157.983	112.045	132.891	103.321	88.8	151.942	99.559	99.771	141.739	161.771	133.792	148.705	108.152	144.186	161.047	152.24	131.914	138.889	137.63	131.333	163.938	130.466	126.929	124.778	124.727	154.76	161.655	113.304	109.615	108.026	158.528	161.72	158.861	152.289	145.293	179.25	133.581	142.951	118.45	128.86	187.13	117.605	191.556	125.321	163.196	200.028
72	98.719	137.263	103.844	155.593	114.727	134.478	103.107	89.2	152.442	102.085	98.458	138.891	162.354	134.094	159.227	103	139.372	163.75	147.92	130.371	136.611	133.185	135.242	162.594	131.534	129.929	125.833	120.455	153.48	156.31	111.261	112.179	115.132	154.755	159.48	162.028	151.658	149.098	164.75	139.744	146.073	120.25	123.1	184.87	119.105	186.926	138.357	160.739	193.889
73	94.906	139.825	104.656	154.39	110.705	130.63	103.571	98.657	150.577	99.305	99.354	135.826	160.188	132.604	157.205	100.152	140.605	159.922	148.08	130.914	139.694	135.889	135.303	160.125	130.932	123.179	129.306	118.909	164.36	153.828	108.826	108.359	107.579	158.283	161.6	155.861	153.579	147.902	161.694	142.488	141.341	120.8	124.86	190.348	122.237	189.722	135.286	160.739	192.278
74	104.906	133.947	101.562	156.644	113.818	133.435	98.643	93.114	148.885	101.525	99.021	139.174	143.646	121.66	156.614	96.303	143.163	156.188	152.44	120.486	137.889	132.222	132.515	158.688	130.986	122.607	129.389	121.273	160.04	162.172	108.478	107.231	114.316	156.755	158.08	157.75	150.263	147.22	161.472	142.674	145.732	113.125	120.06	189.348	115.816	186.13	126.393	158.261	194
75	94.125	135.982	103.812	154.119	113.614	133.37	101.286	102.514	150.038	99.203	99.958	138.957	156.625	135.585	157.841	101.758	133.488	160.453	143.44	130.029	137.944	132.111	123.97	166.625	126.822	128.036	131.667	118.515	153.56	158.897	106.957	106.487	108.579	151.679	156.72	157.694	150.053	147.732	161.472	143.767	145.659	117.4	123.38	184.913	113.789	186.963	129.107	161.304	193.833
76	97.375	129.175	98.625	159.475	108.955	137.826	100	97.086	152.077	101.949	95.229	141.087	153.479	132.623	161.455	98.212	137.907	158.188	143.64	125.229	136.028	119.704	133.697	161.094	126.795	124.714	123.389	119.364	164.08	161.069	106.261	104.205	102.368	153.642	153.12	153.639	147.158	146.927	166.889	141.628	141.293	112.35	118.76	193.217	115.447	191.5	127.857	154.674	194.583
77	100.875	132.719	98.781	153.678	109.545	137.065	107.036	97.857	151.654	100.288	97.458	138.652	159.083	134.17	154.841	97.394	134.581	159.328	143.72	124	136.861	125.926	137.273	162.562	130.479	127.821	129.583	119.879	151.48	154.897	105	102.385	104.921	158.453	156.88	156.528	152	145.756	160.194	142.651	147.805	118.1	122.26	188.13	119.737	186.574	120.429	158.022	197.806
78	98.906	133.491	104.5	156.847	106.045	142.457	102.607	95.171	144.712	101.458	96.292	140.413	155.625	131.604	155	98.939	138.814	157.828	140.28	133.657	135.889	129.556	132.333	156.594	129.986	128.429	127.556	122.424	151.48	154.172	101.348	107.487	110.789	150.755	159.12	153.444	151.421	144.463	153.389	139.767	141.268	115.975	121.68	186.087	110.947	183.519	123.893	154.196	191.556
79	94.625	134.07	99.219	149.068	111.818	134.304	105.643	94.4	148.038	101.644	96.438	138.848	151.771	130.075	157.682	98.667	136.233	159.281	142.2	125.4	137.667	125.222	125.697	166.438	123.699	128.643	125.472	118.727	150.88	149	103.522	102.795	110.842	152.434	158.04	160.056	149.237	141.488	163.667	140.465	141.39	117.275	120.86	189.565	123.263	188.537	127.393	150.326	193.583
80	93.906	130.702	100.438	157.864	108.659	132.804	94.5	91.314	146.635	99.424	96.479	140.326	157.646	128.075	154.136	103.242	133.558	159.859	144.56	133.229	134.833	122.407	126.455	169.25	124.356	128.036	128.917	119.636	157.56	153.276	109.522	103.154	107.289	154.491	157	151.417	145.921	146.512	159.25	137.512	142.585	111.625	114.88	189.783	117.974	187.241	122.964	156.457	186.083
81	106.125	129	104.844	156.458	108.341	130.543	107.857	100.343	146.519	105.085	96.75	140.674	153.417	129.83	153.773	102.667	138.07	156.922	146.24	130.086	131.611	127.778	126.152	162.281	126.178	128.679	124.194	116.788	155.24	154.483	108.826	104.897	106.289	155.151	154.88	153.944	148.921	147	168.278	139.163	137.78	114.775	121.3	193.13	114.789	186.667	116.929	154.391	193.361
82	101.25	133.211	103.344	151.085	106.955	133.739	99.821	103.829	148	102.966	95.417	141.565	150.583	126.264	155.318	99.273	129.605	156.781	144.12	123.771	131	123.037	128.545	161.188	126.452	122.393	126.444	126.03	147.8	147.483	98.435	103.821	104.553	159.736	154.48	155.667	148.079	146.488	159.833	140.349	141.683	118.525	120.96	195.652	118.474	187.037	128.929	146.804	193.389
83	93.25	131.298	101.094	152.119	98.773	131.63	101.25	96.2	143.231	103	99.5	136.978	150.854	126.245	155.364	102.364	138.093	153.234	138.4	123.286	135.889	113.667	122.364	161.844	123.877	126.786	122.222	116.091	146.16	147.552	100.261	102.385	110.737	148.679	151.68	154.444	147.395	151	163.25	143.372	143.78	113.25	119.82	196.913	120.316	184.519	116.679	149.391	186.389
84	100.562	126.544	103.781	152.763	103.273	135.217	101.25	96.371	146.75	101.932	99.271	141.326	143.229	117.642	155.205	101.818	131.14	154.188	133.6	133.943	129.611	121.519	119.879	163.812	125.288	130.393	123.194	115.788	147.2	152.31	97.957	103.538	110.237	146.509	154.12	152.472	146.237	139.146	157.25	141.814	136.854	105.475	121.74	194.478	113.868	185.093	130.821	145	186.25
85	97.781	125.509	103.562	151.407	103.682	129.978	101.679	95.829	147.423	103.356	101.792	140.891	142.562	127.189	155.182	98.606	130.744	157.578	133.92	125.314	132.083	119.556	119.273	162.125	125.712	125.071	124.611	118.636	138.16	149.034	98.609	98.179	111.5	152.623	157	152.944	148.316	146.244	162.75	145.605	138.146	106.7	122.62	189.043	109.132	185.278	125.929	146.087	188.806
86	91.344	123.491	105.219	152.746	101.318	135	102.214	97.629	144.442	103.119	98.542	139.196	140.896	126.415	150.545	97.121	131.093	150.031	142.56	125.829	131.639	114.593	123.394	170.094	119.904	123.286	125.917	122.242	146.28	150.172	97.043	101.462	102.684	154.075	157.4	155.722	148.395	138.854	156.194	140.953	138.927	108.325	115.16	192.826	114.447	182.704	127.786	143.957	194.167
87	96.188	122.228	100.469	151.864	105.409	133.826	94.964	95.8	145.115	98.763	101.646	138.87	144.167	123.358	154.136	100.333	130.674	159.031	136.76	125.486	131.917	110.778	127.182	167.531	120.63	120.643	113.528	121.152	140.08	154.517	99	97.897	104.132	147.208	158.08	149.028	148.947	141.415	160.389	142.163	132.902	111.1	113.78	189.13	114.395	181.222	123.214	150	185.694
88	97.156	122.912	102.906	148.881	109.273	131.239	94.143	90.314	147.25	100.695	95.896	143.848	146.167	118.057	150.614	102.03	140.326	153.344	139.36	125.4	129.306	107.407	129.121	163.281	125.329	121.929	123.667	114.455	131.6	152.276	94.87	101.744	102.711	150.528	153.96	157	151.105	143.927	166.333	143.442	130.537	111.4	120.26	188.609	117.316	182.593	121.571	144.804	185.028
89	96.969	123.789	99.156	146.949	100.341	127.37	90	94.314	145.865	100.847	99.104	143.348	147.125	119.151	154.091	99.788	140.372	148.734	136.24	123.743	131.333	119.741	120.788	164.156	124.452	120.429	120.972	119.455	132.92	147.621	100.261	97.897	97.974	146.34	158.08	154.528	153.158	145.732	158.139	143.326	129.707	99.525	117.1	184.783	104.895	182.704	117.857	144	183.556
90	99.75	124.263	103	148.492	100.068	134.717	97.679	92.657	147.365	96.661	96.625	143.413	138.812	123.83	151.114	96.394	125.535	149.062	135.12	121.486	128.778	106.222	124.212	166.156	121.123	124.75	112.139	112.697	124.52	150.345	85.87	92.641	112.658	149.245	157.28	151.361	149.211	143.171	156.889	139.186	129.439	102.775	116.12	182.087	104.763	182.333	127.036	144.761	192.278
91	98.656	116.491	102.719	151.797	99.318	131.957	91.607	91.4	151.692	100.695	96.375	144.022	140.188	113.66	148.273	101.364	138.721	157.109	137.36	128.114	133.917	107.259	118.061	169.781	115.685	118.893	120.778	119.848	127.08	152.276	98.652	99.641	101.289	150.906	152.8	150.833	149.474	144.439	159.583	140.791	132.341	104.05	120.66	181.391	109.342	183.148	123.857	148.152	185.194
92	100.156	119.333	101.062	146.305	107.295	128.652	95	93.543	142.923	98.017	98.958	139.37	142.771	117.981	157.909	92.303	124.791	151.203	141.72	125.371	138.694	109.407	117.182	154.875	120.548	128	114	118.091	127.96	150.138	91.478	93.615	114.105	144.585	157.6	146.389	153.579	141.244	162.972	142.581	128.561	109.15	118.76	181.435	109.605	178.981	114.571	136.87	182.639
93	102.562	123.14	101.438	144.831	102.432	132.065	95.429	93.057	144.404	99.492	98.396	138.913	140.042	111.189	156.045	95.848	127.047	147.75	131.92	120.029	126.306	104.333	121.576	157.219	119.534	127.214	115.306	118.091	129.04	142.828	92.261	94.744	117.921	146.962	157.72	150.639	154.921	143.317	157.278	144.395	132.683	106.275	118.04	179.826	102.737	186.648	125.786	146.37	185.944
94	94.688	125.807	99.875	146.915	102.114	131.391	82.964	96.829	144.481	99.508	95.792	142.37	149.958	107.396	148.068	90.97	125.605	148.109	139.04	121.286	128.944	108.889	109.818	162.844	113.781	120.5	113.028	114.212	128.28	145.172	89.043	97.359	111.816	145.547	153.32	158.417	148.632	148.073	151.861	142.558	127.927	104.475	112.52	181.739	105.184	182.315	117.679	137.565	179.556
95	98.688	120.421	101.094	147.339	105.295	132.804	92.071	98.314	143.846	104.203	95.458	140.109	149.438	109.792	154.159	94.667	132.07	151.422	132.84	123.4	134.139	108.63	120.121	160.062	116.452	121.179	108.667	118.758	126.8	150.103	95.609	96.692	120.632	146.792	152.48	151.583	151.974	136.683	153.944	147.558	116.927	99.575	116.74	181.739	105.474	184.426	117.607	139.783	182.222
96	100.719	118.175	101.625	144.966	104.159	130.935	94.571	98.6	152.308	99.695	95.104	142.065	148.458	115.283	147.705	93.545	125.744	150.422	133.48	121.629	132.972	108.222	107.879	161.781	117.74	120.357	114.75	109.788	126.12	140.759	94.565	96.026	119.842	141.679	154.32	146.167	148.158	145.683	153.389	140.116	114.805	102.15	109.74	180.739	103.605	176.259	111.286	139.174	173.917
97	94.25	116.193	96.969	145.729	100.932	129.957	99.25	92.971	143.231	97.661	93.708	139.413	141.25	111.019	148.386	99	123.721	144	132.6	117.143	132.472	106.63	118.091	163.938	115.795	119.536	114.444	114.576	118.68	145.621	90.522	94.462	116.158	143.547	162.32	148.778	150.684	138.756	155.75	135.465	118.049	100.05	113.96	180.348	103.263	178.759	121.357	141.957	176.694
98	93.219	117.404	101.156	147.017	101.977	131.043	94.786	98.743	143.538	99.949	93.958	141.457	145.938	105.208	144.205	96.364	124.07	143.141	128.6	130.086	127.25	112.741	114.03	162	114.151	114.107	115.861	113.758	118.08	146.69	88.696	94.615	117.105	138.094	154.32	154.75	146.605	145.537	149.917	144.07	113.585	101.2	118.16	187.913	100.316	173.074	117.75	144.696	180.306
99	100.344	109.561	100.406	145.644	100.159	127.5	96.607	95.6	143.212	103.898	96.438	131.957	143.667	108.604	143.636	98.697	123.674	140.719	136.36	119.943	121.139	108.963	108.818	159	114.685	118.571	109.389	109.939	119.36	137.862	95.087	90.974	119.184	142.528	151.04	148.306	147.763	137.537	149.917	144.86	107.195	101.975	116.84	181.348	108.816	179.185	112.821	136.457	176.222
100	93.688	114.316	95.656	143.576	99.773	129.913	89.214	96.971	142.865	97.475	92.583	135.196	144.333	106.774	150.182	89.485	127.442	145.516	132.2	118.086	133.583	106.37	116.303	158.531	113.068	122.25	107.444	109.576	115.72	143.103	100.783	86.513	116.605	145.038	148.64	148.611	150.684	135.829	155.972	142.07	113.439	100.75	116.36	178.174	106.132	173.148	122.25	135.565	175.056
101	99.781	114.825	100	145.22	98.227	131.326	89.786	98.571	145.75	100.881	94.208	135.783	145.208	108	137.545	93.152	122.651	142.516	126.6	118.971	120.806	105.63	106.152	153.281	117.699	119.643	107.639	107.394	116.4	146.862	84.043	85.615	106.868	147.151	147.56	142.028	144.263	144.683	154.167	141.419	108.268	98.975	118.36	181.739	102.079	170.315	118.393	139.065	183.25
102	99.5	114.93	98.5	143.932	101.841	127.761	91.786	100.257	139.673	98.525	93.812	134.196	143.167	107.245	136.705	95.455	123.837	141.969	142.16	117.8	127.583	96.556	113.879	156.219	115.671	121.429	101.778	108.152	115	139.655	84.87	93.513	115.316	142.811	147.92	150.75	146.447	142.927	150.25	140.14	111.317	103.775	115.66	173.348	106.211	168.556	120.357	136.696	175.278
103	93.969	115.123	94.281	146.169	99.636	127.652	92.5	92.571	138.462	97.864	92.312	129.543	143.688	107.792	142.705	96.091	119.14	137.406	134.36	119.686	125.111	109.333	113.182	149.406	115.781	121.786	101.611	112.121	121.56	141.483	89.826	87	112.658	140.811	151.28	143.583	140.421	142.976	145.639	135.279	111.244	97.725	118.38	179.696	99.447	164.444	121.571	136.087	171.167
104	91.531	111.842	97.625	145.237	94.659	129.217	91.321	88.229	141.846	98.661	92.542	127.978	144.167	106.604	141.636	97.727	125.605	141.75	124	121.8	120.556	112.889	110.091	153.406	113.603	114.5	105.5	109.333	107.56	146.724	87	87.231	106.658	137.208	151.64	144.972	147.553	136.341	150.778	141.977	106.39	97.9	116.6	169.696	100.658	168.37	123.607	131.783	174
105	88.75	113.842	93.938	142.051	94.364	132	87.679	91.571	140.827	103.017	88.271	131.848	135.188	102.377	132.636	98.273	124.93	139.062	133.24	118.257	123	108.148	109.182	150.969	109.411	112.321	103.778	113.97	107.76	134.103	96.043	83.462	106.263	137.868	148.36	152.972	146.211	142	154.861	141.907	110.122	95.65	114.34	173.609	91.868	166.315	119.321	135.522	165.639
106	94.094	111.596	96	142.932	99.091	131.217	91.357	86.143	136.558	98.915	94.979	131.174	138.521	105.264	140.091	93.879	123.07	139.844	125.88	119.686	118.5	106.407	111.636	154.156	112.37	114.964	104	106.606	117.24	127.828	94.565	83.949	111.816	137.66	148.88	141.944	143.868	139.244	144.444	137.326	110.707	90.675	110.5	172.652	99.263	166	123.214	133.739	172.389
107	87.562	116.193	93.312	142.763	104.091	128.848	89.036	87.657	136.327	101.831	89.375	132.804	140.292	104.302	133.091	95.273	125.907	133.672	132.52	116.143	118.25	111.222	108.333	149.438	111.877	114.393	101.917	107.121	114.36	134.931	91.217	83.846	109.921	134.434	152.52	151.972	139.342	145.659	146.583	135.744	102.146	92.825	114.7	178.826	109.842	164.889	123.036	131.478	180.417
108	91.312	110.965	96.844	147	98.614	126.587	85.929	94.571	134.038	95.712	94.5	129.739	138.688	106.717	129.773	93.788	127.07	138.016	127.16	115.229	117.5	103.407	109.636	156.094	107.973	114.857	100.25	104.455	115.32	132.862	97.913	83.769	106.763	135.66	142.4	148.722	137.342	141.585	149.444	138.349	107.317	93.55	111.62	176.522	103	160.167	116.607	127.087	175.833
109	86.844	112.772	92.188	141.881	100.909	128.609	87.036	86.943	138.077	94.814	93.125	126.891	136.042	106.396	131.091	92.212	120.256	141.594	120.72	116.829	121.194	110.222	114.03	146.906	109.178	104.893	102.889	108.273	114.08	136.552	95	76.231	113.658	133.509	154.88	149.083	139.184	140.756	148.528	140.186	109.439	98.8	117.94	162.348	103.553	165.389	126.536	128.326	178.889
110	82.062	113.281	94	143.864	99.545	128.5	87.929	90.971	130.654	93.271	90.188	130.261	134.542	105.981	131.273	89.212	127.674	135.5	123.4	117.857	112.417	103.926	107.394	154.969	106.534	110.036	107.222	104	110.28	126.621	92.435	82.282	109.026	130.604	144.28	148.083	141.184	145.561	146.333	138.86	103.683	89.025	117.74	166.304	103.474	158.463	113.214	131.087	165.861
111	86.031	113.702	93.531	143.983	94.864	123.63	87.679	89.771	132.096	98.712	90.625	126.283	131.542	102.962	129.591	92.606	123.209	142.047	124.96	118.114	106.722	102.111	112.788	144.406	104.726	110.429	101.028	101.121	112.32	132.414	89.826	79.769	108	125.453	141.52	148.361	136.553	137.439	148.389	140.581	108.683	89.05	114.62	164.826	100.289	161.574	122.393	126.957	161.167
112	88.125	115.088	92.031	142.61	102.182	128.935	95.714	85.629	138	97.068	89.896	129.609	142.896	105.717	135.273	95.03	124.558	140.594	123.8	117.314	110.583	111.111	110.273	151.562	104.795	108.429	102.806	110.152	102.96	132.103	90.913	78.256	114.947	126.151	147.32	148.333	140.632	140.756	144.889	133.349	104.171	92.55	116.82	171.391	103.553	159.963	119.107	128.13	176.944
113	81.656	106.105	95.531	137.39	93.773	126.804	87.821	89.543	135.231	98.644	88.208	127.717	142.292	105.321	142.841	89.576	126.186	135	128.16	115.914	114.583	101.741	111.333	149.094	105.822	109.179	98.833	103.364	107.16	126.897	95.087	78.872	110.789	129.491	148.12	147.667	139.026	135.902	143.417	131.907	101.951	94.1	114.52	165.522	99.711	158.852	117.643	128.304	171.806
114	87.875	106.772	92.25	139.203	99.159	125.935	87.429	96.457	131.654	97.034	88.625	127.348	139.583	102.17	133.545	93.697	121.744	140.484	122.2	114.371	111.417	110	110.606	148.375	104.699	106.679	100.139	106.455	107.84	129.966	93.783	77.615	109.211	134.642	146.68	139.778	131.658	140.024	147.556	141.767	108.585	86.75	113.26	163.783	104.895	156.037	120.214	123.891	170.111
115	80.188	108.93	91.875	141.492	96.75	124.022	88.214	85.743	132.25	96.068	92.604	123.63	136	105.736	134.977	92.697	126.326	133.859	124.92	114.771	118.861	100.407	106.394	147.062	105.781	110.429	97.333	107.515	98.4	123.862	85.13	80.821	101.211	133.962	146.48	144.639	129.632	144.293	147.139	135.605	101.049	87.825	113.34	165.391	101	153.685	120.393	126.587	170.806
116	87.25	107.088	94.812	135.492	89.068	125.261	89.821	88.257	134.558	96.203	91.271	128.261	131.792	108.113	135.205	92.485	124.093	139.531	123.76	114.229	111.444	105.111	107.697	150.594	100.411	102.821	100	106.939	106	128.172	95.087	78.154	99.921	128.038	141.44	139.25	132.684	142.61	147.389	134.651	100.854	85.55	117.88	159.783	101.895	154.13	121.536	129.674	166.833
117	89.656	109.649	93.312	143.085	92.682	131.478	90.964	85.2	133.846	93.814	92.562	128.348	139.542	104.604	132.205	92.364	124.535	129.938	128.16	119.371	111.583	104.63	105.242	147.156	101.288	98.964	100.444	104.303	100.08	122.483	87.478	76.615	99.368	127.623	141.2	140.917	139.5	140.39	147.333	140.302	100.805	89.3	116.04	161.478	104.237	151.685	121.857	125.217	171.111
118	82.188	114.368	89.375	140.61	96.5	132.217	91.964	92.486	129.154	95.153	92.562	128.5	136.25	100.642	127.682	91.03	120.698	126.281	121.12	118.143	108.889	100.444	111.182	147.156	102.781	103.286	94.861	105.091	98.24	114.69	86.957	81.641	109.816	130.547	144.88	141.944	133.605	142.951	145.111	135.767	104.415	85.675	111.76	167.609	102.526	155.667	124.286	127.674	168.056
119	85.094	111.368	92.344	137.102	92.955	130.717	86.286	84.057	129.885	96.492	86.958	126.457	132.729	103.528	131.091	82.758	121.977	132.906	124.24	119.4	117.222	105.63	106.485	142.469	97.411	104	96.5	101.091	111.76	115.793	93.739	76.359	97.105	128.604	132.72	145.694	133.553	141.146	145.75	132.186	94.561	87.475	113.6	167.348	99.632	152.407	119.393	129.913	164.25
120	84.281	109.895	93.094	136.695	94.477	127.435	90.143	85.486	128.327	95.593	98.062	126.87	133.104	107.094	126.068	89.576	120.442	131.891	117.88	115.971	115.417	94.037	105.121	145.875	104.425	103.75	96.278	101.697	96.16	106.724	94.043	79	99.079	121.113	145.2	144.139	137.921	134.829	146.611	134.86	100.244	89.775	112.4	157.87	100.211	156.167	125.036	127.109	165.111
121	84.469	106.14	92.188	133.475	94.114	129.978	90.964	82.714	129.596	93.508	95.521	128.326	128.812	103.113	130.023	92.97	123.512	129.875	128.64	118.943	109.528	105.222	106.152	142.312	101.164	104.5	94.806	98.848	109.04	107.897	85.217	73.795	102.947	127.887	141.72	146.694	136.947	135.707	146.583	129.116	97.341	91.7	117.18	155.043	99.632	150.389	128.321	123.087	173.167
122	79.031	109.912	90.969	136.254	98.795	130.413	83.643	83.771	129.538	93.153	93.75	124.63	132.312	102.377	130.568	81.545	123.628	133.453	115.44	114.229	112.333	99.889	102.485	141.156	102.356	102.607	94.306	98.576	100.72	112.655	95.783	71.974	102.632	129.849	133.12	143.222	127.711	139.366	151.139	141	103.024	90.2	109.78	155.435	103.763	149.056	125.643	125.457	164.167
123	84.344	106.947	90.562	135.254	93.955	125.196	87.429	84.657	124.423	95.847	96.875	123.326	133.333	108.906	132	81.061	120.721	137.75	122.32	115.343	117.889	100.741	108.909	138.938	102.397	103.786	93.111	105.727	99.6	113.172	93.478	80.385	94.053	125.604	138.76	137.333	123.553	134.829	146.194	135.302	96.854	89.875	117.34	157.783	104.184	150.611	122.429	125.326	170.75
124	72.938	106.07	95.219	135.932	94.523	135.196	84.75	82.4	131.519	90.237	96.875	115.826	138.333	101.679	129.273	80.061	119.953	126.703	119.08	123.171	112.639	104.852	107.424	139.25	97.904	97.357	94	99.394	98.4	114.379	91.565	81	95.921	120.245	140.88	146.222	138.263	139.341	143.472	131.93	99.512	87.125	114.72	158.522	102.789	148.13	119.286	123.652	167.556
125	84.469	106.158	93.938	135.254	98.727	127.217	88.893	87.486	128.423	96.322	97.583	117.826	131.25	100.604	131.114	85.091	122.907	135.438	126.08	120.543	115.917	102.741	106.03	151.188	101.397	92.143	99.083	103.727	95.64	103.966	91.87	81.359	93.658	124.019	135	146.25	129.868	133.585	142.556	134.698	97.878	85.75	110.42	160.348	100.105	151.056	125.679	122.848	161.667
126	81.781	105.93	91.469	135.814	96.364	124.848	90.107	87.829	126.269	92.475	97.792	129.5	133.854	96.736	130.227	84.364	120.302	133.375	125.4	118.971	111.194	101.852	103.818	139	98.658	113.607	98.694	105.303	98.4	106.034	94.565	74.692	101.079	125.566	134.28	139.5	132.316	128.561	140.306	130.953	99.244	83.8	112.62	158.696	102.158	146.926	121.964	121.609	165.5
127	79.25	104.386	91.094	137.271	93.205	128.043	86.786	89.4	130.808	91.729	96.208	121.326	132.958	102.981	129.364	75.879	117.907	132.438	113.24	113.771	108.556	104.741	107.303	142.406	103.164	111.607	94.861	103.697	98.36	104.276	85.957	76.923	92.053	125.019	139.52	143.889	133.289	138.463	139.861	136.721	98.634	83.125	117.86	156.652	103.421	153.426	125.179	127.478	163.111
128	77.656	106.018	87.844	129.881	90.455	121.391	86.821	86.143	123.846	92.559	98.812	124.478	136.292	105.547	127.318	80.727	120.279	134.594	123.12	115.771	111	100.741	103.939	142.844	96.589	102.143	99.306	99.273	95.32	108.655	97.565	74.615	92.789	128.189	137.92	141.472	129.211	133.61	145.278	127.86	100.829	84.4	115.08	160.565	102.026	152.167	126.714	124.87	166.389
129	75.688	106.491	88.906	135.864	95.636	126.283	88.571	89.771	126.692	90.525	98.792	125.935	125.75	106.717	131.705	73.576	121.907	137.406	123.36	120.086	111.306	98.815	103.545	138.562	99.808	105.643	93.361	101.394	105	103.759	93.217	77.231	91.553	127.585	140.08	139.389	129.763	131.634	144.722	136.953	100.146	82.35	113.56	161.217	104.342	147.722	125.321	124.717	160
130	76.375	105.632	83.125	133.153	94	130.543	88.107	83.943	127.654	93	94.375	117.152	128.958	103	128.977	76.424	126.326	135.906	122.48	114.457	110.833	100.815	114.242	140.938	96.945	107.714	91.333	102.485	97.08	100	93.783	69.41	92.474	119.736	136.8	138.528	124.763	134.244	142.389	126.535	106.415	85.025	112.26	164.304	98.447	147.759	126.929	127.63	164.056
131	71.25	103.912	88.844	135.339	90.841	124.283	86.964	86.286	123.423	91.017	97.458	115.5	130.771	100.321	130.182	73.97	122.395	135.359	122.64	114.914	113.083	99.667	102.182	132.188	102.616	95.75	96.222	97.939	98.88	96.862	89.13	82.513	95.553	120.321	137.72	142.917	135.447	133.756	140.333	134.721	98.098	79.775	116.24	158.435	104.105	144.241	121.821	121.5	169.583
132	67.656	104.281	91.5	137.966	89.5	126.5	85.607	85	127.558	91.61	94.854	119.652	128.542	103.717	129.795	73.727	119.279	130.344	117.84	118.857	112.972	100.37	99.485	143.688	101.808	102.179	100.5	95.97	104.16	97.724	89.13	83.282	91.605	120.302	122.64	136.722	131.263	133.634	145	129.791	99.268	83.075	113.66	159.826	100.132	144.259	119.464	117.587	171.917
133	77.719	105.702	89.156	134.542	93.068	129.413	86.964	90.457	121.481	90.441	99.521	119.761	131.562	100.962	132.568	75.697	123.163	134.688	118.44	116.229	112.028	107.222	99.242	138.688	103.712	94.679	91.917	101.697	97.16	103.897	91.783	78.103	97.868	122.321	128.68	140.583	125.079	134.585	137.389	131.442	101.732	83.95	115.72	148.043	102.421	145.648	123.107	122.761	165.111
134	72.688	105.386	91.125	137.814	91.614	124.63	88.857	85.229	120.788	87.508	97.354	117.957	130.479	99.075	121.705	72.879	124.512	134.438	126.96	111.971	112.139	100.222	104.364	135.469	98.603	99.036	95.333	96.758	99.52	101.724	86.913	76.846	85.868	115.811	130.48	134.528	131.711	134.122	138.889	127.977	102.024	78.525	117.44	152.174	107.263	150.593	121.143	121.261	166.056
135	77.188	108.14	87.812	139.458	94.455	130.696	88.286	86.4	123.788	88.492	98.771	120.5	127.688	101.642	131.591	69.97	119.814	133.719	123.16	112.143	110.056	103.407	99.303	139.281	99.603	95.857	96.222	101.091	104.44	98.069	86.435	75.718	94.789	122.245	136.04	141.306	129.421	127.488	143.25	136.233	98.366	79.525	114.04	156.696	105.816	144.648	127.107	121.804	167.25
136	81.438	104.228	86.25	136.305	89.659	129	84.679	81.629	126.404	88.61	94.688	119.652	133.583	96.509	126.364	75.333	122.372	129.984	116.96	109.657	118.306	106.926	97.212	139.875	97.233	97.893	100.472	100.182	93.44	99.103	89.043	70.436	92.816	122.094	137.12	144.972	132.395	130.707	149	133.093	101.317	85.025	112.22	158.217	102.842	145.593	121.036	121.217	165.444
137	76.438	104.825	86.125	133.305	94.045	124.022	91.036	82.4	123.75	88.169	98.104	118.891	134.5	97.792	128.159	74.697	124.465	133.266	115	111.629	108.639	109.037	104.333	134.25	98.123	109.643	95.389	97.152	96.48	105.379	90.565	75.923	93.342	118.264	128.92	135.583	130.5	135.439	137.389	129.395	100.463	80.7	114.12	159.696	109.368	146.944	119.964	125.457	166.639
138	69.281	108.316	85.219	132.576	94.227	128.109	90.929	90.971	125.346	88.136	99.396	117.957	131.25	96.604	123.136	67.424	123.93	129.656	126.28	115.257	107.417	100.222	99.061	129.438	93.096	106.464	99.056	96.273	93.72	104.069	91	74.974	91.105	120.396	137.92	140.861	130.026	125.732	134.917	131	97.756	78.625	115.86	158.304	106.079	146.963	129.357	120.804	173.472
139	72.625	106.228	84.969	138.797	89.682	127.174	81.357	83.657	122.019	88.22	99.104	116.109	130.583	104.226	125.045	69.424	123.767	125.438	117.8	116.8	110.528	103	104.879	136.531	96.548	100.357	93.583	102.03	99.76	95.793	86.13	74.282	90	117.717	133.08	131.917	133.132	137.732	146.083	128.651	101.878	80.2	112	157.304	106.263	146.426	121.321	119.826	168.472
140	71.75	105.667	76.281	130.271	90.864	131.717	85.643	86.714	123.712	83.203	97.167	113.261	136.792	104.189	131.705	76.121	122.442	126.438	119.52	114.829	109.389	103.519	101.576	145.25	94.288	98.929	92.806	98.152	93.36	99.931	87.174	76.077	94.105	127.849	139.48	129.583	130.132	127.22	142.25	132.651	96.756	84.7	113.3	150.043	99.763	146.389	128.393	121.435	172.139
141	71.312	100.895	79.969	138.881	92.273	125.37	82.821	81.886	124.192	85.746	98.75	113.217	131.729	99.717	130.932	66.97	124.651	130.25	128.84	118.571	114.417	97.593	104.212	135.875	90.041	101.893	92.861	100.576	94	108.207	83	78.974	92.789	116	135.28	139.167	131.579	134.561	142.333	128.488	102.098	84.5	116.44	147.087	105.105	150.13	127.286	115.348	166.639
142	72.625	104.088	80.25	132.678	95.705	129.717	87.714	88.457	120.481	87.017	100.562	113.913	128.375	101.679	130.5	68.182	121.372	131.516	123.52	116.343	109.361	99.889	102.848	134.031	93.014	97.679	93.278	96.455	93.52	102.69	86.87	73.436	92.474	123.302	131.8	127.861	129.316	130.463	138.861	128.721	100.341	81.45	113.52	143.826	100.342	141.759	122.714	123.522	166.056
143	76.906	105.193	78.406	135.847	88.955	128.37	82	89.543	120.423	89.525	99.479	115.022	133.375	100.868	124.795	69.515	121.674	133.797	115.56	119.543	104.694	106.704	102.242	129.688	94.014	100.143	94.139	99.091	95.72	102.759	84	73.128	94.316	113.358	133.84	132.722	133.816	129.244	140.25	128.953	89.756	78.7	117	155	97.553	145.815	129.857	122.065	170.222
144	76.375	102.982	73.906	130.034	87.295	126.435	83.821	85.457	118.962	87.119	96.271	112.63	133.708	99.868	122.614	69.121	119.977	132.25	119.88	121.829	108.583	98.63	100.636	134.312	95.781	97.107	93.583	98.242	93.2	105.759	86.174	77.385	96.632	120.83	125.56	133.389	132.947	127.878	140.444	127.814	100.122	80.85	115.68	139.957	99.316	143.963	121.964	117.674	167.444
145	69.062	109.789	79.531	134.559	86.568	126.261	81.607	77.971	125.385	89.39	99.771	117.674	127.625	101.208	124.091	70.424	125.674	128.375	128.12	121.257	100.361	100.074	102.879	129.188	95.041	106.393	90.944	95.97	98.32	103.517	85.913	77.41	91.842	124.245	127.92	131.444	135.105	136.366	142.083	125.767	95.756	77	115.08	145.522	106.526	142.685	131.929	119.826	163.722
146	68.781	108.123	74.344	131.593	89.205	127.609	88.536	90.343	119.5	88.881	95.083	117	127.729	98.698	127.364	66.091	121.93	126.594	121.2	113.914	109.361	101.37	104.394	136.156	91.89	114.179	89.278	98.03	100.08	101.517	84.174	76	89.921	118.774	119.96	131.25	132.789	140.39	131.583	133.698	89.317	79.875	111.86	148.783	99.421	150.833	127.75	118.957	168.139
147	74.375	104.491	76.906	129.932	87.477	126.652	81.179	87.971	120.442	88.508	97.125	110.609	127.417	101.34	128.977	60.818	120.953	129.766	121.76	110.457	107	103.556	102.606	133.188	87.342	103.714	95.806	99.576	102.44	102.448	83.348	70.436	90.263	118.83	127.92	133.861	133.184	131.098	130.694	126.488	98.317	79.475	117.08	154.217	103.974	146.259	124.964	114.13	165.806
148	74.125	104.877	67.969	132.441	90.295	127.37	88.786	89.657	123.692	86.729	95.188	115.804	131.104	99.509	129.682	66.03	122.605	125.125	121.48	117.057	110.528	101.37	101.152	141.344	92.26	99.214	92.306	101.818	96.48	104.862	88.913	76.949	91.079	119.491	126.32	132.083	135.921	133.024	137.944	132.023	93.39	74.85	115.22	146.217	105.684	141.519	127.321	113	158.444
149	74.656	105.491	71.938	132.542	88.886	126.739	83.5	77.657	123.962	84.271	96.479	113.413	128.333	102.736	126.841	64.212	127.163	127.938	120.96	114.943	100.778	105.444	94.182	133.188	87.288	100.607	96	96.364	82.88	109.241	86.174	78.077	88.684	116.623	124.96	136.028	136.368	133.585	131.361	132.581	98.951	79.25	115.08	142.913	104.342	140.093	123.571	113.457	166.861
150	74.312	107.421	74.594	134.729	86.023	128.891	84.5	82.771	120.096	85.136	98.729	114.37	133.333	100.906	127.568	67.727	117.767	125.188	114.52	118.857	101.389	100.704	99.697	126.469	89.384	95.179	93.333	95.485	95.44	98.828	84.304	72.513	96.395	118.34	125	129.5	141.632	131.317	136.639	130.395	100.659	76.425	112.84	147.739	106.842	145.407	122.393	112.935	158.278
151	72.812	105.526	71.875	129.441	91.523	122.457	85.321	88.286	119.788	83.831	99.812	111.348	128.125	103.358	123.318	65.424	121.674	131.5	121.8	116.543	104.722	96.852	94.455	137	83.123	102.107	92.556	94.545	95.8	107.724	82.174	74	87.789	111.925	120.6	132.833	131.737	134.317	131.694	132.535	100.634	78.25	117.08	142.435	110.184	146.093	116.071	114.13	160.361
152	72.875	106.421	75.938	128.763	84.341	129.674	90.857	83.743	120.212	84.746	97.729	114.174	131.479	100.509	120.091	69.515	120.674	129.234	120.8	113.771	101.75	101.148	97.727	134.594	83.068	100.214	92.944	95.848	91.72	100.655	89.348	78.231	87.789	116.642	125.04	130.917	135.895	125.707	124.528	127.767	95.39	78.1	110.44	155.826	107.605	136.722	130.571	114.152	166.889
153	72.812	104.14	73.531	136.814	84.318	125.348	83.464	80.571	113.923	84	96.458	114.935	129.521	106.019	126.568	63.212	117.512	133.266	121.6	118.371	101.417	102.333	101.758	128.531	84.288	99.071	88.417	94.455	90.4	103.724	91.043	71.692	88.079	118.887	118.48	128.556	134.342	129.927	132.528	125.209	89.171	82.2	112.28	140.696	106.105	141.185	127.643	118.435	159.111
154	75.125	103.14	74.094	133.254	93.773	123.348	79.25	85.657	114.404	87	92.312	109.957	130.917	101.66	121.5	62.364	127.372	121.547	119.08	114.629	100.694	109.333	100.667	140.156	85.904	94.5	89.222	97.879	96.44	103.517	85.652	72.256	89.289	123.566	124.04	134.111	135.421	131.78	131.806	127.07	100.512	83.375	113.7	144.652	107.316	146.963	126.429	111.196	166.083
155	75.281	106.158	69.969	129.492	91.864	126.37	82.607	81.914	117.327	87.593	93.625	112.717	129.688	106.283	125.818	61.697	121.721	128.531	124.56	111.971	102.528	102.111	94.485	126.656	85.219	99.714	90.417	97.485	93.44	104.414	82.826	73.462	90.395	116.981	120.48	139.639	133.421	128.341	132.889	127.535	93.22	77.225	116.58	143.652	108.526	144.426	130.25	117.478	163.056
156	73.875	101.018	65.469	132.458	87.409	129.761	78.929	83.257	119.135	85.305	93.958	112.674	125.083	99.849	123.636	60.636	115.512	125.688	122	118.2	102.833	100.111	100.303	124.938	86.877	103.536	88.778	92.061	95	99.655	80.739	79.333	90.737	124.226	123.36	139.278	133.421	132.659	136.083	130.093	96.341	81.55	112.42	130.609	102.421	143.185	120.893	113.587	169.444
157	75.438	99.351	71.031	128.424	93.318	129.087	86.393	85.429	115.577	88.051	90.646	118.848	131.104	99.396	123.841	61.03	120.791	124.578	121.64	117.657	101.111	101.556	96.061	132.719	83.521	93.143	95.528	93.333	92.2	100.966	83.957	73.923	95.816	123.377	115.08	140.472	135.5	126.195	129.861	130.186	96.732	80.125	117.24	140.261	111.816	140.741	120.393	117.022	164.972
158	72.438	104.614	65.406	130.424	90.068	125	84.107	79.086	117.462	85.136	94.542	112.87	127.625	102	118.977	61.121	121.86	127.703	118.72	120.914	103.833	92.185	97.879	133.5	86.301	99.5	92.25	92.576	104.6	103	89.913	71.436	89.368	117.321	118.68	136.5	135.579	127.634	127.5	131.907	95.293	80.15	111.08	144.565	105.553	144.037	133.821	112.804	167.667
159	73.312	101.175	69.344	133.542	89.25	126.065	83.571	86.229	116.788	83.966	94.021	112.522	131.125	101	120.295	66.182	118.047	126.938	123.08	118.486	102.083	94.074	99	136.5	84.027	94.786	96.194	91.212	93.88	97.621	86.565	69.795	93.474	117.057	119.24	137.361	134.605	129.488	132.833	133.023	97.683	76.7	114.32	141.087	106.632	146.815	119.214	114.848	165.028
160	72.312	101.982	66.188	131.847	89.614	125.826	84.25	80.171	116.846	80.746	90.25	113.913	130.604	98.717	125.318	59.394	123.744	126.25	126.04	114.543	98.722	99.556	104.788	133.375	85.027	102.107	92.361	97.152	91.44	104.655	78.435	71.385	88.816	118.774	121.76	144.222	136.947	128.024	131.944	132.395	98.244	78.325	108.4	133	105.658	141.259	124.25	118.348	167.167
161	75.406	101.456	62.031	129.339	87.5	124.043	85.607	81.171	119.538	82.068	96	111.348	132.646	103.396	116.318	66.242	123.395	122.859	120.04	112.829	99.056	97.556	97.394	137.844	84.753	101.429	90.306	96.758	93.32	101.241	85.826	71.179	98.026	118.943	117.56	142.056	138.763	134.146	125.444	127.442	93.439	79.725	120.74	137.348	105.395	141.13	122.643	115.761	167.306
162	70.281	107.544	62.25	132.898	90.182	123.652	83.357	83.6	120.654	81.22	90.896	110.348	130.25	100.811	115.182	65.303	120.209	123.766	114.8	115.629	102.361	97.407	100.455	127.344	85.671	90.464	94.694	92.909	87.92	94.897	76.13	71.256	90.579	120.17	113.88	142.944	140.105	130.293	119.75	125.767	88.415	77.725	110.6	143.565	106.053	136.593	132.179	117.37	162.861
163	77.969	104.053	62.969	126.305	88.5	120.674	89.607	85.2	116.692	82.356	93.021	109.543	129.417	97.604	120.591	62.121	119.651	127.688	120.96	116	104.028	95.815	97.909	124.875	83.616	100.286	95.25	97.212	104.56	101.138	83.435	70.821	90.053	119.925	116.44	143.722	137.763	128.488	130.389	128	98.439	81.375	114.66	138.13	108.211	133.315	131.536	116.022	167.111
164	72.75	101.789	61.594	131.441	87.455	126.326	84.714	83.229	118.115	86.847	95.583	109.283	128.708	101.736	119.136	58.303	118.651	126.672	122.84	117.314	99.167	98.593	98.879	134.781	87.74	104.357	90.056	94.242	99.6	100.931	76.391	78.385	89.158	118.208	110.76	142.556	133.816	130.61	135.944	125.116	93.585	79.9	115.08	136.435	107.895	137.889	127.964	112.391	160.278
165	74.812	103.649	56.062	129.983	84.818	128	88.393	86.943	117.577	83.525	93.479	109.674	129.75	100.774	125.386	59.667	127.837	125.328	124.96	118.229	100.028	97.111	94.545	130.844	85.068	95.107	82.944	94.455	93.24	100.931	82.478	70.974	91.947	120.604	120.56	143	145.5	129.195	120.667	130.163	94.585	79.575	112.14	144.13	102.553	138.352	131.929	119.239	162.667
166	71.188	103	64.375	131.22	84.75	126.065	85.857	85.514	120.846	82.407	92.438	106.5	133.417	101.038	118.932	60.455	114	120.469	114.32	115.314	98.75	98.444	98.091	130	85.575	92.536	89.583	92.455	101.6	105.828	80.522	69.077	92.079	113.132	111.92	149.167	139.132	131.122	131.361	129.419	101.829	71.55	115.3	136.087	103.132	140.556	126.679	114.37	160.556
167	80.562	105.526	61.5	132.983	90.591	128.848	81.036	83.257	120.115	86.712	92.396	110.043	131.688	99.472	122.727	60.576	123.721	120.312	120.96	114.343	99.389	96.481	99.091	124.594	87.37	98.786	92.972	95.485	92.44	100.586	82.348	70.308	90.711	119.491	114.48	143.722	137.526	129.439	126.944	128.814	94.488	78.475	114.54	127.043	109.842	136.685	131.571	116.239	166.472
168	76.844	102.772	67.094	131.475	91.295	123.783	82.607	79.486	113.462	81.424	92.667	110.674	130.188	102.962	121.705	58.152	117.884	120.891	117.52	111.8	99.028	105.111	96.758	126.594	85.63	99.714	90.25	97.576	96.48	105.103	80.826	70.333	90.263	120	114.76	149.611	140.053	128.171	123.944	132.674	91.22	82.725	113.02	138.957	110.105	141.759	122	115.065	158.111
169	77.812	101.316	64.25	131.288	88.523	122	82.786	82.429	117.827	82.373	92.938	107.043	132.104	96.906	127.455	61.303	116.605	124.344	118.44	112.171	100.028	96	100.061	130.969	87.822	92.964	92.111	94.939	91.64	98.241	78.696	73.256	93.132	120.226	119.8	137.306	139.579	125.195	129.083	129.605	94.293	79.975	111.22	133.522	106.974	133.685	126.393	122.804	161.722
170	74.25	100.404	60.031	129.983	85.182	123.413	82.714	82.857	117.673	82.983	91.562	107.348	135.646	102.981	119.091	62.667	121.698	126.609	122.92	112.2	99.944	91.296	97	128.219	86.616	99.179	95.194	97.576	92.12	105.931	87.043	69.256	92.053	115.396	114.92	144.722	140.632	132.317	125.833	125.14	89.683	77.35	113.82	128.783	108.447	135.944	122.429	117.217	167.389
171	72.188	101.789	65	130.169	86.886	127.543	85.786	79.6	114.058	81.966	91.958	106.174	136.125	100.623	118.977	62.727	118.047	124.516	122	115.114	101.222	96.815	101.303	135.469	84.411	96.571	80.5	99.485	89.88	102.862	84.261	68.154	89	115.17	110.08	145.778	140.474	130.317	124.778	131.07	101.317	75.425	116.18	125.696	108.421	133.796	129	117.348	152.972
172	75.156	103.509	56.812	133.831	86.273	119.913	83.036	81.257	116.5	87.136	94.771	105.065	133.021	98.189	119.045	62.182	123.023	123.641	116.08	112.314	97.5	97.815	97.636	131.594	84.548	92.071	81.056	95.788	87.8	109.069	84.565	69.795	88.132	112.075	114.76	142.111	140.789	131.829	129.083	125.488	92.146	74.25	114.54	127.304	105.079	141.37	125	114.848	166.583
173	74.219	97.86	60.719	131.847	89.409	119.957	80.393	78.8	116.269	81.831	93	107.543	131.104	100.774	126.227	65.667	121.512	123.578	122.72	115.143	94.75	99.741	100.091	132.344	86.274	92.036	88.139	95.273	87.48	106.552	86.87	68.769	89.289	117.981	110.36	145.833	136.105	134.366	122.944	125	101.39	78.9	114.4	133.261	106.816	139.741	118.75	119.022	162
174	73.844	99.158	62.25	133.203	89.568	127.761	86.357	80.429	114.615	81.186	96.417	105.913	133.542	103.415	123.114	62.879	119.302	117.562	116.76	118.971	97.833	98.111	97.606	127.5	88.342	86.75	85.056	92.364	96	104.241	78.522	67.641	86.5	124.113	109.6	142.472	139.737	129.512	128.222	124.14	99.439	78.075	112.62	135.609	105.579	140.13	117.429	123.304	164.611
175	73.656	100.596	62.188	132.39	90.909	128.348	88.857	81.486	112.019	79.678	92.146	106.761	134.208	102.208	122.977	60.636	122.953	124.109	119	113.4	95.083	105.407	99.818	129.562	88.014	96.357	81.778	97.091	92.4	108.034	79.087	68.333	89.658	116.245	113.92	142.056	138	127.951	131.056	129.698	98.976	82.325	110.82	137.435	111.105	143.056	123.571	117	166.444
176	75.844	92.053	62.562	130.356	88.773	120.348	82.214	80.514	117.808	80.881	91.729	105.283	131.771	100.453	127.136	64.515	119.256	117.156	117.8	117.829	91.194	101.222	95.303	131.938	87.452	95.929	80.194	87.091	82.08	103.897	79.826	64.308	89.211	120.302	111.8	140.889	136.316	135.098	129.139	125.512	93.341	79.55	114.96	133.348	106.053	142.519	123.964	114.261	161.861
177	74.531	97.544	63.688	132.831	84.136	120.826	82.964	77.6	117.096	84.068	93.625	102.5	132.104	100.509	124.205	61.394	124.512	122.734	114.84	113.429	94.556	94.667	97.879	130.781	83.712	100.643	85.556	89.121	92.68	104.034	94.391	71.436	91.737	119.396	106.12	142.861	138.921	128	126.889	129.837	95.927	84.1	110.62	128.391	106.763	135.167	123.786	116.522	157.611
178	71.062	98.491	60.344	132.085	91.341	125.217	85.714	83.029	113.942	79.644	91.896	106.804	131.583	103.887	123.523	59.667	123.814	116.703	121	116.829	95	104.593	95.273	125.031	83.973	95.5	89.333	93.061	94	103.586	87.522	65.077	91.395	115.755	110.16	136.444	134.105	130.39	125.333	124.953	102.439	78.175	113.06	125.478	107.316	140.815	127.036	115.348	155.861
179	77.938	99.316	61.594	128.153	87.568	120.043	78.607	81.2	113.231	81.678	93.958	103.63	131.312	100.434	126.682	64.97	118.581	121.891	114.08	113.486	93.583	99.407	101.727	121.75	83.384	101.571	85.139	90.182	90.6	94.483	84.609	68.359	85.684	120.566	110.88	135	142.816	130.024	124.694	124.744	97.439	81.05	115.36	120.391	106.553	138.463	125.893	114.957	161
180	76.094	94.351	56.5	129.051	82.045	125.326	83.571	79.343	114.154	77.627	91.729	107.543	132.542	99.189	125.114	66.394	125.512	120.797	119.64	115.743	94.139	94.63	97.061	129.125	83.795	96.75	83.639	92.121	94.72	99.379	78.609	68.949	88.474	112.906	106.76	138.806	138.526	130.512	128.278	130.093	91.732	81.275	111.86	116	106.211	141.537	123.286	113	159.25
181	74.438	100.544	63.094	134.492	86.568	118.5	85.893	80.343	116.538	77.729	91.812	108.391	131.854	102.774	119.886	57.636	117.744	122.484	120.24	113.4	90.444	94.481	96.182	120.375	83.041	96.607	80.639	92.576	93.72	103.207	82.261	66.744	91.868	119.528	109.96	138	141.158	124.122	124.417	126.442	94.146	79	107.7	122.826	107.026	143.537	125.107	116.587	162.056
182	73.406	95.386	58.688	133.864	87.568	122.522	85.571	80.657	113.673	78.593	92.208	109.87	121.479	105.208	126.591	64.515	124.209	121.531	120.24	112.086	96.528	101.741	103.545	123.75	85.356	91.5	81.389	91.576	94.12	103.621	89.174	65.59	92.658	115.358	107.12	136.611	139.553	125.61	130.778	128.047	98.512	82.825	115.76	115	107.026	141.444	124.357	107.565	158.667
183	77.5	92.86	59.844	133.39	89.477	115.478	84.321	78.086	111.25	85.254	89.604	105.326	128.854	100.755	124.545	59.091	122.07	125.703	121.44	113.743	94.167	102.296	100.515	124.375	90.767	91.286	80.833	90.03	93.32	99.069	85.391	66.256	94.237	120.547	111.88	133	132.895	129.171	126.194	126.884	99.293	74.1	111.54	121	105.789	143.815	122.036	116.261	159.361
184	77.281	98.912	55	131.814	86.864	122.239	82.429	75	115.923	82.508	94.562	105.978	128.792	100.17	127.545	63.545	120.884	123.031	121.8	113.457	94.778	104.037	106.879	124.062	85.26	103.929	78.444	93.091	90.72	100.552	86.739	67.154	91.868	118.472	108.16	136.778	134.658	128.22	124.056	132.093	95.561	80.025	111.38	126.435	108.553	144.537	120.286	117.152	167.861
185	76.938	93.789	54.531	133.288	88.273	123.609	85.679	80.8	114.981	77.407	93.938	109.413	126.938	96.585	120.159	64.424	128.209	120.938	118.24	118.029	93.222	96.074	99.364	119.094	88.11	94.857	83.333	90.515	86.2	104	82.609	68.462	93.237	116.868	113.24	130.222	137.5	128.78	126.028	129.953	96.268	79.15	110.8	133.174	109.553	139.296	117.536	113.913	163.583
186	73.281	93.123	59.25	135.746	85.955	125.978	81.929	77	114.558	79.339	93.25	108.609	125.021	100.887	115.409	59.485	122	123.875	119.6	113.543	100.028	97.889	104.788	132.344	85.521	94.893	74.806	90.485	91.88	96.069	88.478	71.282	89.079	118.245	104.88	138.806	136.184	125.415	127.694	124.279	87.659	84.4	114.52	121.739	109.921	142.204	118.5	109.261	162.833
187	72.844	93.965	53.594	134.492	86.75	123.348	78.786	77.686	114.846	81.017	95	109.543	128.792	96.302	129.432	61.727	115.558	123.531	123.4	116.829	93.917	95.519	99.788	120.406	84.671	99	80.889	89.667	84.32	100.586	89.348	72.538	91.789	117.981	105.04	137.028	137.895	126.951	129.389	123.186	92.488	73.725	113.66	113.174	107.605	145.778	126.429	117.739	154.528
188	75.75	93.088	53.938	131.932	86.045	124.696	81.357	74.371	114.981	78.966	88.167	107.478	127.396	101.604	130.318	61.606	120.163	125.906	121.88	108.629	95.917	103.037	102.152	124.281	83.521	101.25	80.111	87.121	93.16	102.724	78.609	73.513	92.132	121.755	103.12	134.361	138.868	129.39	123.194	124.907	93.512	78.8	111.86	125.87	110.921	141.5	126.393	115.935	153.583
189	76.375	94.965	52.219	128.305	83.523	121.674	84.214	77.2	115.288	78.322	87.292	105.587	126.417	99.038	123.25	58.939	125.465	124.344	122.2	113.8	88.472	103.741	94.394	123.625	80.233	102.393	79.583	93.364	90	99	79.522	70.462	91.105	115.868	111.04	136.25	137.868	126.171	125.667	130.233	89.122	77.95	115.9	114.478	104.868	146.444	127.214	111.478	162.556
190	71	96.333	54.938	130.644	90.432	128.848	82.893	79.229	110.269	81.169	91.104	104.217	129.417	99.642	120.75	64.03	124.116	127.562	123.2	110.4	90.222	94.963	99.152	129.062	81.932	99.179	76.778	94.545	98.32	97.517	83.826	68.359	93.053	120.83	103.68	136.417	137.421	124.951	123.722	129.093	95.341	78.175	112.42	120.913	105.026	141.333	115.071	113.913	160.972
191	74.406	97.246	62.844	131.525	87.795	126.848	82.464	76.371	112.5	79.525	88.354	108.283	131.083	101.868	122.568	65.182	119.442	119.547	120.96	115.657	95.139	107.37	105.455	126.125	81.027	94.679	81.583	92.818	93.44	102.966	85.565	70.513	93.711	117.189	106.08	133.111	134.711	125.341	127.667	128.372	93.78	79.15	117.92	118.13	103.868	140.593	123.107	110.609	158.917
192	75.375	96.842	56.375	129.61	86.568	122.609	75.286	77.486	110.385	77.39	90.396	105.283	125.812	98.396	118.545	62.455	125.349	119.016	127.56	110.857	95.917	105.519	98.03	124.812	82.315	101.071	80.944	90.061	94.76	99.345	87.435	69.179	89.132	124.755	110	132.944	134.711	122.854	127.194	127.442	98.805	78.075	112.84	124.913	104.079	139.5	124.536	105.478	159.611
193	72.844	92.439	57.312	130.593	88.614	120.522	83.429	79.343	111.635	78.356	90.104	107.957	125.729	97.83	122.159	63.333	118.581	123.891	119	113.886	94.111	91.704	102.152	126.219	85.301	95.857	82.167	85.667	94.88	111.31	89.13	69.513	91.368	117.887	109.56	137.556	134.053	125.61	125.333	129.163	91.488	82.575	117.52	124.217	106.132	140.389	115.5	114.37	157.806
194	72.875	96.491	50.469	132.831	86.068	121.478	84.286	72.4	108.904	74.305	87.5	105.804	129.896	101.132	126.182	61.394	123.465	123.906	127.2	109.314	89.639	99.593	97.303	116.094	80.397	95.857	78.583	89.424	91.04	102.31	87.174	68.641	92.974	117.358	108.52	129.722	132.684	125.024	125.083	125.047	92.293	79.725	113.08	103.957	104.342	138.019	124.357	105.348	154.167
195	73.469	91.754	51	128.153	86.5	120.326	86.286	73.686	114.846	77.559	87.333	110.37	125.5	99.604	124.682	62.364	122.837	120.484	123.2	109.943	94.806	102.63	98.909	124.531	80.753	101.036	82.583	94.212	88.12	106	86.609	71.385	95.421	119.528	106.32	135.944	136.974	127.512	120.722	125.465	91.902	80.2	116.68	119.043	103.289	138.667	118	110.326	161.75
196	78.125	98.088	54	130.627	88.205	127.826	82.643	73.971	113.962	78.525	84.375	108.109	128.104	100.981	118.341	64.515	120.442	114.297	122.6	114.943	92.722	96.926	100.909	123.688	82.315	95.071	78.028	88.061	92.04	100.724	90.826	71.205	92.5	118.283	108.28	135.194	134.263	128.122	119.611	122.465	90.171	77.2	118.9	113.348	107.5	145.093	119.786	113.87	157.944
197	75.594	95.649	52.75	131.763	88.182	122.761	85.036	77.886	112.654	78.051	89.833	107.326	129.375	97.453	117.591	64.667	122.953	121.766	125.64	111.543	91.472	97.222	97.333	118.5	85.534	101.5	81.056	91.485	92.44	101.759	90.391	72.026	92.5	116.679	96.92	136.444	137.763	130.634	130.833	129.465	95.39	78.25	117.64	108.652	106	142.37	131.75	106.63	153.528
198	70.469	95.684	51.281	133.712	86.295	123.283	85.179	75.543	114.673	79.102	91.292	109.87	128.854	100.774	126.659	65.697	119.442	119.141	118.88	113	91.556	101.926	94.455	126.938	79.685	96.143	78.306	90.545	94	98.897	85.913	73.103	91.711	117.849	104.16	136	133.737	124.707	122.889	125.116	88.171	79.475	110.56	110.435	102.868	141.111	121.857	108.957	157.861
199	73.031	96.667	55.125	128.559	85.523	130.478	84.571	75.829	110.173	76.085	86.646	107.696	128.375	99.019	123.25	60.939	118.767	118.984	119.32	116.143	88.944	97.889	99.545	121.844	82.493	93.75	78.306	90.242	90.56	98.655	86.783	69.769	90.158	110.66	106.16	136.278	140.816	129.268	124.889	124.558	91	78.375	113.26	107.609	104.579	142.407	120.643	111.63	161.972
200	70.906	91.947	51.125	131.797	87.955	124.761	80.143	74.971	112.962	79.695	84.667	105.174	127.312	100.453	122.295	64	123.233	119.328	125.92	116.086	92.944	101.889	100.273	120.281	81.849	100.429	79.556	93.485	88.44	102.655	80.696	71.564	90.684	119.057	98.88	137.361	130.658	126.585	121.75	127.047	91.902	80.4	114.7	116.174	99.737	146.241	124	107.348	156.194
201	76.938	91.877	53.125	133.576	89.545	123.435	78.464	74.657	113.558	77.288	81.938	107.283	127.521	101.264	121.818	60.364	117.349	121.453	115.36	112.686	94.111	98.074	95.939	117.812	82.658	91.214	79.444	85.545	90.44	106.793	93.826	69.949	87.658	120.264	101.96	132.833	133.842	124.341	120.583	125.209	93.902	77.325	110.1	114.522	103.737	145.259	125.607	108.196	159.722
202	69.781	98.246	55.969	131.932	90.364	124.043	87	72.971	114.269	79.356	78.417	102.37	126.646	96.604	126.273	63.424	122.419	118.375	118.6	113.371	89.194	107.852	98.939	118.062	79.452	94	79.5	86.879	87.52	97.724	86.522	62.077	86.868	119.585	104.36	134.944	134.395	124.293	125.028	129.767	94.195	79.5	112.72	112.87	106.447	146.889	125.429	116.739	159.472
203	74.781	94.281	54.219	131.644	88.227	120.674	80.464	69.057	112.692	77.305	84.354	109.304	126.417	101.151	122.068	67.848	124.395	118.219	120.76	110.286	91.75	103.37	100.333	112.875	82.123	98.786	80.944	89.394	87.04	108.483	89.304	66.949	90.263	123.585	94.28	128.778	138.158	126.707	125.528	127	94.805	77.925	113.86	117.522	102.5	138.519	120	111.37	153.556
204	71.094	94.439	53.25	136.339	87.205	118.913	84	76.943	114.327	76.525	87.625	104.587	127.125	98.038	123.818	63.697	125.581	114.219	123.28	107.943	93.25	103.259	99.333	117.844	80.945	93.179	79.944	90.061	81.88	103.724	89.13	67.692	91.263	115.623	107.56	137.611	139.026	127.561	128.694	127.791	88.976	77.175	112.14	94.565	103.921	143.907	121.786	104.761	157.972
205	73.25	94.737	56.094	131.695	87.523	122.848	82.75	74.914	109.481	77.339	85.062	104.13	128.417	99.642	126.886	62.364	120.419	121.641	115.84	114.514	90.028	96.667	95.515	121	80	97.143	79.694	91.939	88.48	102.517	86.391	73.154	90.632	116.358	95.92	132.389	132.289	130.854	126.083	119.047	89.78	80.2	112.92	126.435	104.184	140.611	118.107	114.326	156.389
206	71.219	98.526	58.094	132.661	83.932	124.087	84.429	72.714	111.654	77.373	83.562	102.587	125.333	98.302	123.136	61.697	118.651	122.109	122.04	116.857	91.528	93.444	101.091	116.75	82.986	100.643	81.083	90.303	91.6	102.862	92.696	69.923	90.316	119.981	100.12	137.111	131.816	129.366	123.472	125.977	95.854	74.35	116.96	100.565	104.184	141.111	120.893	107.022	154.889
207	71.938	95.105	48.906	130.661	87.159	122.435	86.964	76.971	111.962	72.475	80.083	105.63	123.5	98.264	119.295	63.182	118.186	118.828	123.68	110.429	94.722	98.815	95.909	119.406	82.589	96.036	81.111	92	88.44	104.138	91.087	70.256	92.211	115.34	97.96	135.611	131.289	124.366	119.778	123.767	96.39	75.975	113.02	95.87	100.079	140.722	122.393	111.674	161.25
208	72.438	95.281	52.25	133	85.682	117.5	81.357	72.543	112.731	78.847	85.833	107.63	129.521	97.849	123.273	65.697	119.605	120.359	123.28	109.4	89.75	99.889	101.576	117.281	85.603	100.75	78.25	88.515	88.56	105.897	89.652	74.231	90.211	122.377	93.08	134.944	138.737	129.854	128.194	124.674	99.659	85.625	112.5	111.174	109.026	147.037	122.143	106.478	163.111
209	70.844	97.754	48.938	133.695	87.705	123.5	83	72.257	115.25	77.492	84.917	107.761	122.396	103.264	122.182	65.758	118.605	124.172	114.64	115.486	87.667	97.519	104.848	115.438	83.781	94.464	79.056	90.848	90.64	101.172	86.174	69.872	91.737	114.377	98.32	135.278	132.211	130.488	120.056	124.512	95.585	74.8	115.04	111.435	101.105	135.259	122.286	109.435	154.444
210	69.938	95.86	52.469	140	85.864	121.522	89.571	79.657	112.846	73	78.646	103.022	122.792	101.358	123.932	62.424	124.581	118.969	125.56	111	94.111	99.926	100.333	116.656	85.74	89.964	84.5	96.182	83.24	104.586	86.565	69.282	90.737	115.83	90.52	136.417	129.711	129.098	125.417	124.349	97.805	77.025	113.6	103.87	108.079	137.407	118.214	105.283	156.833
211	72.094	89.789	49.031	131.576	86.182	126.435	81	73.229	108.269	74.746	84.208	105.848	128.979	98.377	124.818	67.121	123.535	122.406	122.2	113.171	94.833	101.296	100.394	121.875	83.973	95.214	78	91.97	84.76	109.586	86	72.846	91.947	117.642	93.96	139.194	129.842	129.341	121.972	129.372	95.268	79.4	113	101.652	103.842	140.981	128.857	110.087	161
212	73.812	95.754	49.844	128.237	89.182	123.196	81.857	74.8	113.327	75.763	84.792	99.109	128.271	100.132	122.182	61.515	121.814	119.344	122.56	113.657	92.278	100.037	100.636	112.188	84.082	91.107	78.611	88.333	87.8	104.69	92.043	67.744	86.5	113.736	91.08	135.306	138.053	128.732	124.417	126.791	94.244	74	113.26	98.913	103.316	142.278	124.464	105.457	158.472
213	76.781	91.807	57.469	132.017	85.886	121.674	85.607	68.714	114.75	80.932	84.771	102.5	121.354	100.868	124.773	65.697	122.419	115.031	118.72	109.971	91.167	101.63	95.394	114.531	81.178	96.679	79.833	92.152	86.32	102.897	82.913	66.282	93.526	115.943	93.52	135.333	135.132	126.976	124.75	121.977	98.244	76.75	115.14	110.174	106.5	139.204	125.929	110.543	164.667
214	71.125	101.509	46.688	132.271	86.455	121.522	83.75	69.657	111.577	71.847	79.479	104.435	117.229	97.887	124.795	62.394	126	119.062	116.8	115.257	97.333	99.444	101.545	120.375	81.151	91.036	80.556	85.727	85.24	101.793	89.304	63.359	93.132	113.717	88.12	140.389	135.421	128.78	121.083	124.395	91.659	84.6	111.64	101.435	102.711	137.093	123.75	109.065	152.222
215	66.469	96.228	51.594	132.254	89.705	123.522	79.75	76.143	110.635	76.068	85.542	100.652	124.438	97.34	128.182	64.879	123.116	123.188	116.4	114.029	95.75	100.852	100.758	115.562	83.178	96.571	78.5	93.515	87.76	107.172	81.826	68.103	92.737	117.358	88.8	136.361	138.053	128.366	124.639	122.163	87.341	77.25	115.66	100.826	107.921	141.574	124.536	112.978	160.028
216	71.156	95.263	52.438	132.407	87.25	121.435	79	70.914	109.769	78.644	84.188	106.13	128.083	101.17	121.636	64.03	121.116	118	117.28	112.571	96.056	102.074	100.606	125.5	83.11	96.5	79.722	85.909	86.12	99.31	90.478	68.359	91.921	118.717	97.52	136.667	133.763	129.537	126.139	130.395	95.659	77.375	112.76	102.304	97.421	142	118.143	100.522	161.167
217	69.688	98.053	47.562	130.661	94.159	116.326	86.071	71.857	111.923	77.458	85.354	100.739	121.125	99.302	123.341	61.758	121.674	123.594	119	113.8	91.278	97.667	96.455	122.312	82.849	95.214	85.472	92.061	87.84	105.379	92.13	68.359	87.553	111.547	99.12	137.333	131.737	129.683	121.694	124.047	99.317	77.825	118.06	105.391	107.737	135.667	120.071	109.413	163.111
218	68.594	91.754	53.688	134.237	86.886	125.217	81.25	70.829	118.423	74.712	82.938	105.109	125.208	97.887	115.795	63.455	123.907	117.891	120.4	112.857	91.194	103.889	97.091	121.656	81.274	98.643	78.972	89.152	92.56	101.793	91.696	65.667	87.263	115.189	88.12	131.917	135.053	127.732	115.278	123.302	98.878	83.15	113.34	104.739	104.289	140.389	123.893	107.739	163.917
219	71.75	96	48.938	133.695	88.341	129.174	79.321	77.4	112.635	79.017	79.271	102.609	127.229	100.849	123.818	60.788	124.512	119.281	123.96	113.771	86.75	96.333	92	123.562	82.164	100.714	77.028	91.152	86.72	103.586	85.304	69.436	95.632	115.66	96.28	137.889	132.474	127.122	120.722	125.419	100.049	79.975	114.88	99.261	105.974	138.352	116.107	105.761	156.306
220	71.156	90.947	50.156	131.102	86.159	124.63	85.893	72.486	113.769	76.119	80.667	98.348	125.875	98.057	122.727	63.636	120.767	119.375	125.44	114.143	91.417	99	96.03	120.219	83.685	95.893	82.806	90.667	84.76	103.931	88.652	68.795	90.658	124.528	92.6	138.111	127.789	127.463	125.944	131.558	92.22	80.575	114.5	109.174	104.711	135.722	124.107	108.478	161.306
221	69.656	93.193	53.562	129.017	88.864	125.304	86.607	73.829	113.769	77.119	77.833	101.674	124.083	100.075	128.75	65.03	123.116	120.844	113.76	114.486	96.944	95.667	95.091	121.625	85.151	95.857	79.389	95.273	94.68	104.897	99.348	65.513	84.868	117.774	90.2	138.75	128.421	132.951	123.306	122.837	86.927	78.925	116.4	95.043	105.421	143.111	117.036	108.63	155.222
222	72.219	98.965	51.031	127.356	86.341	125.174	87.214	69.029	114.404	72.898	80.104	101.391	123.583	103.755	120.182	64.394	121.488	114.625	120.08	113.629	92	98.407	102.818	116.406	79.89	92.214	78.861	87.848	83.68	103.69	82.565	66.436	93.289	116.83	94.92	131.889	126.211	125.195	123.194	122.907	91.341	81.825	120.14	104.174	104.395	145.13	119.321	106.783	158.222
223	72.375	97.439	49.469	132.22	88.182	122.978	80.786	67.571	112.212	76.102	80.25	102.087	120.833	104.566	122.273	61.939	127.791	113.469	118	113.743	95.472	101.074	100.818	126.094	83.205	99	80.778	83.758	88.48	99.793	85.348	65.744	93.789	114.887	90.04	134.694	131.316	131.098	120.111	124.674	92.561	81.45	116.74	95.826	100.842	137.981	124.357	111.848	161.444
224	66.438	98.263	52.688	133.407	92.432	124.413	86.893	70.571	114.077	75.39	80.729	102.435	124.083	105.208	121.205	62.758	117.628	112.281	123.2	109.629	93	96.444	98.545	123.719	84.644	91.071	80.944	90.606	95.72	105.414	88.565	64.513	94.737	110.774	84.12	137.194	122.737	128.22	115.694	124.279	93.317	76.625	113.88	100.826	109	135	116.464	110.935	156.222
225	69.25	93.825	49.906	128.169	88.386	119.326	76.143	75.229	113.212	73.085	74.917	100.348	122.729	102.17	125.114	60.061	121.209	116.281	124.84	111.114	88.167	97.074	101.152	115.531	85.233	93.929	78.722	92.091	84.96	98.103	89.913	66.128	91.5	117.642	95.88	130.528	132.921	126.366	128.694	123.535	91.488	75.5	115.96	100.435	100.053	139.222	120.857	109.783	159
226	72.875	97.754	50.125	128.966	88.523	121.848	82.571	71.829	110.558	75.712	72.542	96.239	121.229	97.472	123.659	62.455	122.721	116.672	124.92	107.143	84.278	95.926	102.576	119.719	81.849	94.25	78.056	89.333	84.28	103.552	92.783	68.128	90.789	113.528	88.32	137.944	126.605	124.902	129.306	121.558	92.195	79.525	114.02	94.739	101.526	137.648	114.179	109.63	159.861
227	71.344	92.596	49.375	129.254	89	124.913	87.964	73.743	114.192	67.508	78.021	103.109	123.542	101.925	126.682	65.606	127.674	120.078	125.8	107.886	94.028	103.333	94.97	117.625	80	93.107	81.583	89.424	82.72	101	83.826	64.795	95	114.736	98.16	136.722	130.158	125.049	112.361	123.372	89.878	75.625	110.66	98.565	103.763	137.722	116.429	110.565	156.722
228	61.156	99.158	54.031	131.441	85	120.587	85.393	76.714	113.038	74.881	77.312	100.435	123.458	101.906	124.341	64.485	125.977	118.297	122.28	113.971	89.194	98.63	94.242	118.156	80.932	91.714	79.417	90.121	85.76	107.31	90.522	66.179	95.184	117.472	87.36	135.389	130.737	130.561	121.472	122.07	96.561	78.95	114.56	95.783	98.526	140.889	121.036	112.717	158.611
229	63.875	91.404	51.531	130.458	86.114	118.37	87.107	76.114	116.25	71.153	78.042	100.739	125.354	100.604	124.636	59.939	123.744	115.406	123.52	117.371	91.611	95.556	103.879	110.719	79.37	99.893	77	88.636	85.44	103	93.652	64.564	91.474	119.075	86.32	135.333	129.711	124.927	119.056	124.14	92.171	75.875	113.78	103.783	102.816	139.593	122.964	108.609	160.694
230	64.469	94.667	46.5	129.576	84.614	114.37	83.679	78.286	108.519	73.932	76.417	99.87	121.479	102.774	121.136	62.515	124.698	113.047	123.44	112.914	90.722	93.889	106.364	118.656	81.247	94.714	77.417	86.121	84.64	107.414	81.174	62.487	92.026	119.396	94.92	135.25	127.921	130.463	120.556	120.395	95.195	79.825	117.42	99.826	101.895	133.407	119.357	104.109	155.667
231	67.125	93.754	47.656	130.39	84.227	120.065	81.393	73.771	114	74.271	75.833	103.174	120.458	103.057	126.75	63.182	125.186	119.516	122.08	111.057	89.167	94.259	100.182	117.344	79.452	92.429	76.722	88.061	90.44	109.103	95.87	68.564	96.263	122.075	94.84	137.75	129.447	133.317	119.167	130.535	88.049	71.45	114.48	93.739	108.053	143.093	116.786	107.913	156.556
232	65.469	95.667	51.406	133.814	89.5	118.478	88.75	69.829	111.462	72.576	78.271	101.196	128.583	99.377	123.318	62.818	122.465	116.031	118.44	111.857	89.694	98.963	100.939	116.031	86.849	101.25	76.111	90.667	83.6	100.172	92.043	65.641	93.158	122.377	84.28	139.722	129.868	122.22	127.056	119.698	93.805	78.8	113.22	103.826	103.368	141.037	122.143	112.913	156.889
233	64.438	94.509	49.938	134.373	89.614	114.696	84	75.057	111.385	72.576	84.417	97.978	125.646	99.189	120.114	62.455	119.535	116.656	117.16	114.571	87.833	99.37	96.636	120.75	87.945	93.75	76.889	87.242	83.08	101.207	84.304	70.513	90.316	118.264	93.6	136.861	130.184	128.512	120.167	125.884	88.146	79.85	115.74	92.87	101.395	145.87	121.607	114.217	153.278
234	67.406	97.877	45.562	135.475	91.727	125.783	87.107	72.686	112.673	73.966	75.604	101.326	121.708	101.34	122.136	59.485	119.256	112.594	125.04	107.971	86.167	100.704	95.121	115.594	80.452	90.536	77	87.394	85.8	103.034	85.435	67.59	88.789	120.679	86.12	141.611	125	127.22	125.167	122.814	87.805	77.875	114.84	104.826	106.605	142.13	117.714	107.804	157.667
235	68.062	95.105	53.594	130.864	90.386	123.717	85.607	75.6	114.769	71.153	81.771	98.457	122.417	103.113	122.5	61.879	124.047	111.266	121.12	116	90.056	93.074	106.485	119.156	83.384	88.357	79.25	91.576	88.48	100.724	88.957	71.538	85.579	119.038	93.24	135.833	130.184	126.22	127.139	126.07	88.098	78.225	114.62	102.783	102	141.481	117.464	110.435	157.944
236	66.594	102.509	46.875	132.441	87.182	119.391	79.393	75.714	110.404	72.288	82.021	98.5	124.625	98.943	121.523	63.667	120.674	114.953	124.36	106.571	87.389	102.111	101.424	121.25	84.397	91	76.5	86.848	89.2	98.517	90.913	61.41	94.526	112.623	83.8	140.639	125.947	130	121.194	127.279	91.951	75.975	118.32	101.087	103.026	143.685	118.857	114.696	155.028
237	65.594	93.947	49.406	129.356	87.159	127.261	81.143	72.229	113.269	68.593	79.042	100.391	126.104	101.943	120.75	60.97	126.605	111.797	124.52	112.886	91.972	100.074	95.485	119.875	83.466	89.786	72.389	91.697	91.12	99.862	87.565	69.974	89.289	116.245	84.72	142.972	127.658	128.439	126.056	122.349	90.878	73.75	112.84	101.957	103.237	139.944	120.714	109.717	158.333
238	62.938	96.07	48.625	135.847	92	120.783	81.25	75.571	117.5	73.576	80.542	99.891	122.292	99.604	118.136	58.758	121.767	117.188	117.92	110.086	94.667	90.741	100.121	125.156	86.685	93.429	79.556	92.455	81.44	101.207	91.13	67.077	94.868	117.151	87.68	144.361	129.026	125.829	118.694	129.279	93.61	76.825	112.82	104.087	103.658	145.278	125.357	110.217	156.139
239	69.562	98.263	47.969	132.102	84.045	124.435	81.607	73.457	113.865	68.441	80.021	99.739	123.5	101.623	122.636	66	126.163	114.969	117.2	112.943	92.722	96	94.788	119.344	83.233	94.107	72.611	91.515	95.48	104.966	90.696	71.333	92.237	114.472	90.16	135.833	124.842	127.976	113.556	122.581	94.829	76.775	119.36	100.043	105.684	139.556	116.679	108.043	157.444
240	69.969	97	45.438	134.458	89.727	115.217	86.393	73.743	113.654	68.305	82.021	99.283	120.521	102.245	122.364	60.273	123.023	115.828	121.04	114.029	90.472	100.741	102.182	123.219	80.918	91.5	74	90.848	88.96	100.862	92.609	70.513	84.526	117.849	87.16	141.778	133.553	128.829	122.222	128.116	91.317	79.6	113.54	99.478	106.421	143.296	118.821	112.63	152.917
241	65.062	98.263	50.094	131.678	84.864	128.109	83.464	70.343	114.923	71.644	80.5	103	120.75	102.377	121.386	60.667	120.512	112.672	126.72	110.086	93.444	102.444	97.03	125.594	83.192	92.929	75.667	87.121	90.4	102.483	85.087	67.333	91.974	115.755	94.08	139.472	127.211	127.317	120.222	129.791	95.951	76.775	118.76	104.435	97.816	138.37	116.643	108.935	153.972
242	61.688	92.474	48.656	135.831	89.455	121.217	84.143	70.314	112.288	71.932	77.917	102.391	128.792	100.906	120.159	62.606	125.605	113.5	124.28	113.829	94.306	103.37	93.848	126.719	84.548	95.714	73.667	90.879	85.2	99.483	83.13	69.308	92.737	112.774	88.4	139.639	129.474	126.341	123.083	127.907	90.439	76.375	119.44	104.913	105.237	142.019	124.429	110.261	155.333
243	64.906	95.281	49.094	130.763	87.909	119.739	79.857	70.8	108.654	69.153	77.479	98.565	124.417	99.396	122.341	58.636	126.023	115.641	124.2	112.571	89.639	93.667	97.455	123.25	84.644	88.464	76.472	92.879	83.32	102.483	83.739	70.692	90.553	122.132	87.72	138.194	126.447	130.415	118.75	124.442	96.317	73.625	116.26	101.609	106.395	145.093	126	111.348	153.806
244	65.406	96.018	49.031	132.424	86.795	121.935	85.929	73.8	112.5	70.797	78.229	96.587	125.375	102.094	121.659	62.576	120.116	117.625	123.6	111.457	94.611	100.556	94.818	121.125	85.123	91.25	74.528	90.424	85.8	104	92.391	64.256	93.868	115.981	81.16	137.083	130.842	129.317	123.583	126.907	94.415	78.525	118.74	107.609	108.553	136.63	116.071	110.739	160.417
245	66.812	94.93	46.125	130.576	92.091	121.609	84.964	71.6	109.788	68.61	77.875	98.63	123.792	100.094	120.955	62.333	123.884	117.422	115.36	112.086	90.972	100.148	95.848	125.094	84.699	87.393	75.639	91.424	86.52	102.345	85.348	64.051	92.526	120.283	91.64	135.694	130.368	129.122	124.083	126.512	97.488	77.975	118.56	101.913	102.974	137.833	119.929	108.587	160.222
246	66.094	92.281	47.375	136.797	89.341	118.37	81.607	73.771	112.077	70.525	75.938	102.522	123.604	103.849	123.909	60.606	124.442	118.109	120.44	109.857	93.139	99.704	98.697	116.594	84.671	91.964	77.917	85.515	86.2	96.828	89.565	63.872	92.526	119.415	88.2	141.611	124.5	131.439	119.472	123.977	91.756	74.6	117.28	96.739	105.026	135.963	115.036	108.978	154.5
247	67.844	98.386	47.844	135.814	89.045	120.457	83.821	77.286	105.327	72.441	71.167	95.804	125.104	95.132	124.114	59.152	123.581	107.156	119.28	111.114	100.75	101.778	100.939	127.438	84.164	90.464	75.278	90.273	88	97.897	91.87	70.513	97.289	112.321	85.48	142.667	127.579	124.463	124.583	127.14	92.683	74.2	118.46	103.087	104.289	140.407	117.25	106.696	157.417
248	67.969	98.842	47.594	132.169	86.545	118.5	87	69.143	109.404	72.373	79.688	103.739	124.562	99.226	120.364	61.455	122.651	117.297	119.68	108.286	94.611	104.963	99.364	120	85.123	87.893	76.194	83.333	82.28	100.345	89.783	66.026	91.079	120.151	85.76	145.944	123.342	119.634	127.861	129.326	93.951	75.575	120.88	97.739	100.026	134.074	112.107	107.652	154.806
249	69.969	94.632	47.688	132.339	90.068	120.565	80.893	75.371	109.615	74.186	77.104	99.652	125	100.868	127.409	61.03	125.837	115.984	124.08	110.686	92.722	99.926	99.364	118.812	80.493	88.786	75.25	87.091	86.4	97.138	84.304	69.667	93.342	111.377	88.8	140.139	125	129.244	114.417	129.884	95.707	71.8	116.72	103.87	107.079	130.519	118.929	110.565	155.833
250	66.188	93.404	48.875	133.61	91.841	117.761	82.393	67.629	114.923	71.661	74.896	97.609	121.562	98.434	123.295	60.485	122.791	118.297	115.68	111.486	93.278	102.444	99.485	115.469	87.356	88.857	71.028	88.455	86.76	103.207	92.304	65.231	93.263	120.302	89.88	140.889	129.763	132.488	124.861	126.837	90.073	74.825	117.78	102.957	104.184	135.963	120.286	108.913	155.944
MAX	106.125	142.667	105.25	159.847	117.386	142.457	110.321	103.829	152.442	105.085	101.792	144.022	167.708	136.113	163.364	108.152	146.488	163.969	154.84	133.943	144.806	146	137.273	170.094	133.164	130.393	135.833	131.818	167.24	166.379	113.304	122.744	120.632	159.736	162.32	162.028	156.605	156.244	179.25	150.465	149.683	124.025	134.56	203.565	132.816	191.556	138.357	175.783	200.028
(max-f0)/f0	0.379931345	1.508342564	0.766117394	0.309126796	0.72512308	0.798790343	0.535285358	0.514800928	0.54160894	0.674768113	1.201907893	1.266528178	0.375129143	0.808930826	0.413574692	0.601895875	0.193890691	0.368906588	0.872762458	0.668323244	0.475098557	0.969034903	0.774378264	0.628660066	0.488215112	0.640906574	1.29575608	0.421570848	1.251480883	0.715848854	0.128132623	0.585102536	0.518395912	0.328830028	1.159659393	0.329918823	0.730939275	0.516210735	0.316939851	0.687092145	0.650181353	0.916183855	0.174581006	0.734712138	0.071779602	0.53085591	0.209107831	0.602149166	0.517916496
[truncated: 16 more columns]
