# Supplementary material for: Depressive patient‐derived GABA interneurons reveal abnormal neural activity associated with HTR2C
Source: EMBO Mol Med. 2022 Nov 14;15(1):e16364. doi: 10.15252/emmm.202216364 (PMC9832822; doi:10.15252/emmm.202216364)
Supplement: Supplementary file 9 — Source Data for Figure 3 [file EMMM-15-e16364-s008.zip › Figure 3/3D/SA007 tracing.csv]

frame	1	2	3	4	5	6	7	8	9	10	11	12	13	14	15	16	17	18	19	20	21	22	23	24	25	26	27	28	29	30	31	32	33	34	35	36	37	38	39	40	41	42	43	44	45	46	47	48	49
1
2
3
4
5
6
7	140.517	153.362	148.087	127.271	109.52	130.882	114.769	73.736	145.729	125.76	121.687	98.116	150.321	90.455	68.906	105.458	97.887	81.612	139.382	118.119	151.297	139	154.143	140.868	159.5	104.609	151.154	111.037	114.611	139.272	108.081	119.321	125.174	118.333	63.67	127.439	90.514	129.121	63.246	109.115	70.838	98.75	126.37	112.041	139.593	98.3	102.588	145.295	86.395
8	147.379	154.414	148.13	125.375	112	136.824	116.538	75.495	144.203	124.86	122.145	99.977	143.893	92.218	69.469	106.306	94.465	76.673	134.169	129.619	153.859	138.945	156.388	145	160.692	103.377	150.585	111.481	118.278	134.845	109.153	114.524	118.783	117.8	61.636	130.772	93.378	129.606	67.632	108.18	71.297	97.61	121.783	114.32	138.815	103.583	104.824	143.932	90.767
9	143.121	154.931	139.587	131.021	116.72	140.431	116.103	76.308	140.085	124.6	123.928	104.233	143.036	87.291	67.094	105.486	94.873	81.816	135.742	119.238	153.047	138.236	159.163	135.263	156.615	103.609	157.677	119	117.278	137.087	109.048	114.357	123.957	116.8	68.216	132.368	97.541	125.409	64.579	107.246	70.838	95.61	125.761	113.278	132.278	103.283	107.721	146.909	90.047
10	143.724	154.621	139.435	123.958	112.48	129.431	119.41	74.121	140.322	128.4	122.687	94.86	146.643	92.436	68.891	108.708	93.535	85.367	135.742	124.595	154.641	139.945	158.429	139.974	156.846	99.029	156.662	106.667	116.583	136.214	107.911	113.643	122.391	125.067	65.261	127.912	88.838	129.015	68.947	110.672	73.568	95.11	123.783	115.464	133.13	103.25	106.618	138.136	90.233
11	142.759	157.672	143.935	128.167	118.44	136.804	122.051	73.055	141.864	122.44	119.229	98.791	148.857	94.291	65.641	105.361	93.268	84.102	138.225	124.238	147.469	138.636	156.816	140.316	156.462	102.942	153.738	110.926	113.306	136.738	110.089	113.071	123.217	113.267	61.955	127.316	88.054	127.985	64.246	110.754	74	98.58	122.043	116.918	135.019	98.55	102.235	142.159	91.326
12	148.552	154.914	144.826	125.458	120.08	135.078	118.744	74.725	140.068	122.44	122.819	102.442	145.464	91.545	70.547	108.597	95.394	85.796	137.135	124.762	151.297	137.036	163.857	139.079	159.308	105.058	153	111.444	113.056	137.175	112.081	114.595	127.609	119	62.352	129.088	93.784	128.485	63.772	109.213	74.108	96.71	122.5	113.959	133.852	102.65	103.485	146.5	87.419
13	146.276	150.172	139.804	128.521	119.72	136.51	117.615	74.385	143.729	121.32	118	98.07	152.107	94.255	71.438	107.639	90.493	82.061	136.506	123.357	149.844	133.582	159.551	136.158	156.135	100.58	153.231	104.074	111.639	139.107	109.121	114.179	123.261	113.1	65.932	125.719	94.054	126.576	64.772	108.787	71.514	98.48	121.304	114.134	128.907	99.367	106.765	142.818	87.814
14	142.569	150.897	141.37	124.938	116.8	135.255	120.333	71.813	136.763	127.38	118.723	99.372	147.036	91.764	70.047	106.778	92.479	78.327	134.011	121.095	151.141	136.418	159.816	139.026	157.423	102.942	155.2	107.926	120.417	132.942	108.185	116.524	123.478	115.7	62.17	129.912	87.432	128.773	64.158	109.443	75.378	95.68	119.848	116.639	134.426	100.983	106.25	139.432	90.907
15	143.931	155.448	143.848	129.25	114.12	139.627	125.641	74.297	143.932	125.76	117.723	99.884	147.571	89.309	68.828	108.083	93.761	81.571	136.719	128.357	155.734	136.8	156.98	141.237	151.154	103.333	152.123	113.259	119.306	138.796	108.79	113.286	118.522	115.967	60.534	125.018	90.081	127.136	70.14	109.197	74.081	98.74	119.783	117.474	139.741	96.233	108.044	142.773	85.209
16	145.397	155.052	142.065	132.396	114.8	134.275	121.333	72.11	145.542	125.06	123.193	99	148.286	94.636	67.406	105.847	93.915	85.959	138.034	119.452	150.328	137.418	154.714	142	153.962	101.594	153.338	117.926	117.333	139.039	108.992	114.548	125.696	115.833	63.364	127.228	87.432	132.394	63.807	105.852	68.838	97.12	125.326	115.918	134.963	97.55	111.221	142.75	87.767
17	144.483	155.103	142.435	127.688	118.4	134.529	113.744	73.945	140.458	123.92	115.434	104.302	140.929	91.036	67.906	108.931	93.817	81.082	134.764	127.452	150.781	136.691	162.163	141.132	151.115	98.942	146.785	113.778	116.083	138.825	109.831	112.048	125.957	120.933	60.489	129.211	91.243	129.015	65.263	107.18	69.865	96.35	122.391	116.979	137.093	102.067	105.029	141.909	87.279
18	146.517	157.103	141.609	126.5	122.72	135.059	117.128	74.505	138.508	115.84	119.169	101.884	139.571	94.618	69.125	106.792	97.803	77.694	139.629	117.81	153.547	140.4	157.102	134.553	158.423	99.478	155.092	111.741	125.917	134.786	108.581	115.44	126.957	121.433	63.261	125.579	92.135	126.076	66.737	108.984	73.351	98.64	119.891	114.546	132.852	102.083	105.779	142.386	92.256
19	147.345	150.603	142.63	130.146	120.96	136.196	119.795	72.791	139.61	121	117.566	106.535	148.036	89.273	70.266	105.611	90.507	78.265	138.281	125.262	145.688	136.055	154.755	136.711	154.269	99.58	153.723	111.148	118.639	135.903	110.508	119.357	121.348	116.167	62.545	129.263	86.297	126.985	69.105	109.066	68.919	99.02	125.761	116.495	136.426	102.417	104.971	141.295	85.488
20	151.603	162.759	143.63	126.208	120.24	137.392	115.949	73.429	143.305	120.38	116.048	105.116	143.429	91.564	67.219	107.278	90.986	87.898	137.685	119.952	154.641	138.091	156.347	135.211	149.385	99.739	150.015	115.815	116.75	138.34	110.194	115.071	125.826	117	64.216	134.754	92.757	126.591	67.596	108.869	73.189	96.08	124.543	112.814	143.574	102.017	106.029	143.136	89.535
21	143.621	153.828	143.761	128.729	118.4	135.118	116.923	74.505	141.712	126.38	121.386	98.721	149.107	89.4	69.391	105.972	94.352	79.245	137.596	122.881	149.609	135.691	158.102	136.632	152.519	105.536	152.754	110.519	126.528	137.767	111.153	114.702	119.13	119.767	63.989	129.088	95.162	127.879	65.281	110.164	70.514	96.39	127.413	116.66	141.185	96.183	103.647	142.841	88.558
22	148.862	159.914	139.413	128.583	120.36	135.647	118.923	72.275	141.763	118.58	121.675	99.837	139	94.109	70.266	106.917	93.225	88.837	141.18	126.452	147.344	136.836	158.612	138.026	160.904	102.072	151	111.074	119.028	138.485	111.202	113.595	133.609	113.3	61.818	124.351	91.216	126.697	65.246	105.098	73.73	95.02	127.587	112.402	136.037	100.6	104.765	139.818	91.535
23	145.31	162.483	137.891	127.729	120.6	135.098	120.256	75.44	142.034	120.78	123.988	101.419	149.143	92.8	67.875	106.194	92.028	83.51	137.36	117.976	159.328	138.218	156.878	146.553	158.154	103.754	157.215	118.333	118.333	136.534	107.605	117.274	120.348	111.867	61.773	127.509	85.784	125.727	66.649	104.689	71.135	94.92	124.609	115.103	141.111	107.033	104.971	141.795	89.419
24	149.724	153.966	144.043	128.125	120.56	133.137	116.205	72.593	141.729	121.34	121.663	100	145.143	96.418	70.734	108.431	90.704	80.898	137.124	118.452	148.406	138.618	157.673	135.211	156.538	104.13	150.862	112.296	118.167	138.398	109.903	112.75	125.435	116	63.33	128.333	94.892	127.924	71.228	107.557	71.324	98.92	124.174	117.959	135.426	99.083	103.985	139.818	90.116
25	148.845	153.517	143.848	131.292	118.08	132.941	123.59	73.374	142.169	121.1	121.892	99.86	140.75	92.545	70.312	103.764	95.873	78.796	139.652	118.69	152.516	136.145	154.653	136.053	156.192	102.232	153.4	110.852	122.056	138.573	112.984	115.345	120.043	120.4	63.455	131.158	85.892	129.652	65.456	110.803	69.378	97.86	125.717	117.361	143.648	100.817	108.382	147.432	84.372
26	147.121	158.862	140.652	129.396	113.52	139.02	114.282	75.352	141.559	117.92	124.602	101.326	151.571	94.236	70.5	103.319	90.507	85.837	139.719	123.357	147.781	140.527	159.163	134.737	155.654	99.826	156.708	115.222	123.361	135.214	112.331	111.095	122.783	114.5	62.25	135.877	89.486	126.939	65.789	112.213	69.514	94.76	120.413	118.052	140.981	96.883	102.868	140.136	87.93
27	150.966	160.69	139.478	127.438	124.68	134.745	115.795	71.692	145.695	122.92	119.771	98.605	147	94.073	70.781	107.583	92.944	79.918	141.258	119.119	150.891	141.655	151.918	137.289	152.538	101.522	156.415	109.667	117.25	138	112.274	115.548	121.826	113	62.068	129.018	88.73	129.773	68.088	111.607	70.135	97.74	126.043	117.907	142.944	101.9	103.412	138.364	91.326
28	151.431	155.793	142.761	123.625	117.12	137.843	114.846	75.341	144.932	121.86	120.614	102.372	148.679	94.436	65.547	105.667	92.62	78.163	136.112	119.81	152.25	142.636	150	136.947	163.673	99.986	154.185	108.333	128.222	137.146	111.782	114.655	123.087	119.9	60.773	131.684	89.676	128.5	61.614	111.164	75.486	96.51	125.261	112.691	134.574	100.05	104.162	140.909	91.93
29	142.845	154.931	138.652	127.896	113.48	136.49	116.59	73.901	141.424	121.86	119.217	97.674	139.571	90.745	68.469	103.194	93.563	83.102	136.663	128.595	155.938	142.291	153.49	141.053	159.731	99.536	157.785	109.37	125.694	137.883	110.089	114.238	124.957	124.267	65.068	131.263	95	130.258	67.053	105.82	70.784	96.28	127.652	117.804	139.333	104.933	103.5	141.659	99.349
30	142.103	157.517	140.109	128.583	120.44	134.784	117.769	73.352	146.271	122.72	119.373	93.628	147.607	97.073	66.812	104.25	93.366	80.98	140.315	123.333	149.078	133.909	158.408	136.632	156.346	99.116	156.277	113.259	118.361	137.932	110.637	118.357	124.957	113.9	59.023	129.333	91.27	127.182	64.281	106.984	71.811	97.8	122.283	113.536	137.185	99.767	105.632	142.727	94.651
31	152.345	155.603	138.196	134.104	120.4	132.431	119.769	73.516	143.254	128.06	121.735	97.721	147.357	88.018	70.969	102.944	89.366	84.49	141.494	121.786	150.391	137.964	158.143	135.711	159.269	104.493	157.523	113.444	119.306	135.019	108.04	117.929	123.652	114.2	64.795	126.281	87.432	129.409	64.123	106.066	72.486	99.4	122.109	117.907	138.222	102.467	110.191	142.523	90.605
32	152.052	155.655	138.587	129.062	119.08	138.059	118.821	73.473	142.661	121.38	118.458	99.488	145.321	95.291	68.25	103.25	94.648	82.592	138.551	117.286	152.062	145.164	151.837	141.395	157.442	101.362	155.862	112.296	125.972	136.796	111.548	113.94	127.348	118.7	62.057	134.158	93.216	128.364	65.07	106.443	73.135	98.87	126.065	113.918	144.444	102.45	108.868	138.909	99.465
33	146.19	153.414	143.609	127.208	113.28	133.765	118.308	73.956	135.949	119.08	121.337	103.767	149.071	88.4	67.047	106.667	94.859	78.918	135.719	122.071	149.5	141.527	151.714	136.711	150.962	101.652	155.338	113.074	122.111	137.398	111.508	114.464	125.435	118.767	66.886	130.053	93.514	128.818	67.579	108.77	72.216	99.8	125.87	115.773	137.352	98.85	109	142.773	95.721
34	145.983	161.983	141.087	127.604	123.64	129.51	124.333	71.527	142.051	120.38	123.819	102.023	144.679	92.2	67.859	101.778	100.324	81.429	136.966	124.405	152.016	144.618	154.816	134.368	156.962	102.667	156.954	112.444	120.806	135.728	112.169	117.381	119.609	116.833	63.057	130.93	88.297	129.076	63.965	109.066	75.865	99.57	124.196	116.567	144.685	103.317	107.574	145.773	99.023
35	149.121	161.638	140.37	127.542	119.12	135.765	119.769	75.451	137.492	117.9	120.133	97.256	146.75	88.509	69.797	108.569	94.296	80	137.528	122.381	155.562	140.2	157.633	134.474	158.538	100.986	153.292	112.333	128.111	138.99	110.976	118.726	123.739	119.267	59.477	128.211	92.297	126.621	66.807	108.246	75.595	100.28	117.652	116.918	141.5	97.467	106.382	141.909	86.233
36	153.776	164.069	140.065	127.771	121.2	132.647	119.231	73.022	143.712	118	124.53	103.791	142.857	95.527	70.562	102.153	93.07	78.061	138.921	119.31	154.969	139.018	152.633	134.211	153.962	105.507	150.985	112.741	124.222	136.058	110.815	117.31	121.391	112.9	61.92	130.561	89.703	130.273	63.982	109.344	72.297	98.92	121.957	118	141.593	96.4	106.706	140.545	94.86
37	146.138	157.483	141.152	126.292	119.8	138.765	117.41	71.626	139.441	121.44	121.217	97.744	148.214	91.8	67.125	105.139	92.746	86.531	139.809	126.786	148.844	141.964	160.796	140.842	149.673	100.362	156.246	111.963	121.861	138.495	111.919	116.25	122.783	114.9	63.42	132.491	96.135	130.455	63.421	109.262	72.297	99.58	122.217	114.814	141.148	102.1	105.882	140.205	101.349
38	144.897	163.759	144.413	124.75	122.32	137.843	119.205	75.022	142.983	121.74	125.819	96.93	142.714	89.764	64.016	104.222	89.155	86.061	138.831	120.619	151.5	141.691	157.612	136.447	153.25	102.58	159.262	114.963	123.75	137.408	109.879	120.036	125.783	114.4	64.352	131.474	91.027	129.136	65.263	112.852	76.243	99.14	127.435	118.948	141.407	97.167	104.853	139	101.837
39	149.448	158.724	143.587	123.25	120.76	142	121.59	73.396	138.153	121.16	121.012	98.349	142.143	93.564	67.156	106.847	94.211	75.776	133.371	125.357	150.781	144.091	162.469	138.421	156.481	103.348	153.954	99.444	120.167	139.117	108.823	116.31	127.217	117.833	63.33	129.737	88.568	125.333	68.491	106.098	70.811	95.59	124.391	117.722	140.667	99.083	101.912	145.273	95.023
40	148.897	155.966	138.587	131.229	119.52	134.49	117.385	74.143	142.525	117.56	120.12	99.256	148.679	92.655	64.438	107.333	93.338	78.939	139.382	122.143	150.234	142.564	159.286	139.579	160.135	103.551	155.385	114.556	124.361	136.214	109.669	111.417	123.826	125.467	63.42	129.404	87.486	128.47	64.982	107.295	72.784	97.26	121	115.732	142.407	98.55	104.691	138.227	97.372
41	147.138	158.897	142.957	124.458	121.44	135	117.179	75.022	136.305	126	121.554	101.116	142.286	88.727	67.312	104.014	90.042	79.367	136.438	124.762	155.469	134.527	159.755	132.921	148.231	104.884	155.892	113.741	120.639	135.99	113.444	116.952	125.652	121.2	60.33	131.053	96.324	128.182	66.614	107.934	70.162	98.11	122.174	113.515	141.722	98.317	107.382	142.159	100.744
42	144.845	161.81	139.87	129.104	120.2	138.314	120.487	73.747	143.492	117.56	121.614	99.209	144.714	93.6	66.797	108	91.31	83.714	136.91	120.857	151.609	140.618	155.143	138.053	156.404	101.13	152.462	114.741	116	137.583	115.266	115.893	125.957	119.367	62.091	128.772	90.811	123.667	65.702	104.656	70.297	97.48	124.152	116.515	140.87	101.8	106.485	136.977	100.14
43	143.862	161.328	137.717	121.479	117.28	130.647	120.59	73.835	140.085	119.04	118.614	96.977	146.357	91.8	66.078	106.111	89.859	84.878	138.36	117.19	159.078	135.764	153	136.316	158.423	102.435	151.554	113.407	122.806	139.757	113.79	116.274	121.87	120.8	61.534	127.544	95.324	126.727	64.561	109.492	72.135	95.8	121.5	118.67	137	100.333	101.676	139.523	103.14
44	148.259	154.586	141.652	124.083	122.96	134.039	114.615	73.154	147.407	123.02	118.277	103.372	134.964	95.564	69.609	106.194	91.93	80.122	138.764	122	149.969	137.182	158.571	135.211	149.385	102.159	156.446	109.259	124.861	136.311	111.718	114.393	118.043	120.9	62.818	129.14	93.405	127.682	67.07	108.508	72.162	92.25	121.957	113.753	141.796	102.25	107.676	147.227	103.07
45	141.931	154.448	138.587	123.688	122.84	137.765	117.974	75.736	145.373	124.18	120.723	102.163	144.536	94.4	67.688	106.722	92.437	83.469	140.36	119.881	160.953	140.236	158.653	134.474	148.462	100.536	153.785	111.926	125.722	139.748	108.944	118.75	120.913	124.9	63.659	132.807	94.514	131.818	66.158	106.295	70.757	92.68	120.13	118.619	140.759	103.367	104.279	138.864	105.488
46	148.81	156.517	140.022	126.375	119.68	137.608	118.538	73.615	142.424	122.4	117.663	100.767	139.286	96.345	69.375	105.778	88.352	80.469	136.978	120.786	153.094	137.327	157.163	132.132	155.115	105.797	155.446	111.889	129.472	136.204	110.468	112.667	118.435	110.833	61.398	128	92	125.652	65.509	108.377	75.568	94.47	123.37	115.856	141.259	99.967	103.706	138.591	101.744
47	150.121	156.569	141.587	124.583	123	135.863	117.154	74.912	141.373	123.58	119.506	92.977	137.786	91.436	68.172	103.694	91.324	84.163	140.034	121.333	152.703	134.255	155.735	137.395	158.077	101.58	159.231	113.148	121.694	137.33	113.145	111.976	129.087	115.5	59.966	132.93	95.73	127.97	66.719	107.246	73.351	96.59	123.348	118.052	140.944	104.183	104.824	144.182	99.419
48	144.948	159.034	140	128.229	124.24	135.961	118.538	71.363	143.492	126.36	122.024	100.744	136.143	97.473	68.828	105.514	88.915	82.245	140.899	125.905	155.906	138.891	154.306	134.658	151.385	102.609	153.769	111.741	117.472	134.951	112.387	117.262	120.739	122.633	62.966	128.509	92.784	126.424	68.333	110.852	75.73	97.36	122.87	117.021	141.407	100.867	105.471	139.205	105.395
49	144.345	157.569	140.152	125.938	121.64	134.549	121.103	74.407	139.39	129.44	122.627	98.186	142.75	95.891	69.75	107.75	92.563	91.02	134.101	129.786	151.297	136.236	157.755	140.289	159.462	102.725	159.969	112.444	119.444	141.291	113.371	118.44	116.304	119.2	60.466	131.789	91.541	128.091	68.351	106.984	69.838	91.78	123.957	116.856	137.704	101.233	105.088	139.455	99.93
50	146.724	161.138	137.957	127.729	119.6	131.569	117.051	73.648	145.729	130.12	122.108	100.558	144.964	94.073	70.156	106.069	88.141	76.673	137.91	122.762	156.328	137.091	150.776	130.237	153.577	103.696	153.046	117.259	114.056	140.767	112.282	118.952	125.522	120.3	63.5	136.018	95.676	128.379	65.912	106.574	70.459	103.33	121.043	117.041	142.333	102.85	109.279	142.955	103.605
51	151.19	162.534	144.283	126.646	122.04	140.765	119.333	72.33	135.22	128.64	119.952	104.419	144.571	95.236	65.812	110.028	90.211	81.694	140.416	121.024	159.156	146.782	155.184	139.026	172.75	104.232	156.046	111.333	130.417	138.757	114.984	120.226	121.348	129.9	64.091	139.281	93.486	133.924	67.579	106.623	72.135	99.98	126.348	117.907	145.278	104.383	108.191	138.614	100.163
52	149.552	161.793	137.152	125.354	123.12	133.196	122.821	78.33	147.508	133.76	119.964	99.256	147.107	105.982	71.109	107.181	92.465	84.939	140.955	130.262	164.828	154.418	156.184	142.658	181.577	109.174	155.846	112.111	131.944	138.99	119.548	135.524	125	149.1	61.409	139.772	96.378	130.212	79.158	111.279	77.378	108.81	131.587	122.464	142.093	110.633	119.456	143.932	106.674
53	151.948	168.466	147.457	130.667	122.52	138.863	124.795	81.681	141.966	161.36	128.699	105.744	149.286	110.382	78.875	117.861	96.521	93.122	145.494	142.81	159.656	158.2	163.49	151.395	200.5	115.29	159.677	111.963	130.472	142.214	120.371	144.774	126.696	164.867	65.057	134.86	98.135	136.5	88.14	109.803	80.378	121.7	143.348	125.01	156.87	113.933	119.368	139.568	116.349
54	173.345	182.707	173.13	131.562	134.04	136.765	127.641	83.088	144.034	167.64	130.458	114.651	153.357	118.2	88.484	121.611	101.085	102.714	152.022	162.714	177.453	166.273	172.98	151.368	213.904	117.29	167.877	119.074	140.778	145.291	124.726	148.917	129.783	184.867	74.739	138.105	91.919	151.045	101.07	122.393	92.838	130.91	145.152	136.021	153.519	121.117	121.176	137	118.814
55	179.466	190.431	188.283	136.667	126.96	137.275	140.462	95.703	145.169	167.72	132.12	124.302	156.643	127.218	94.391	135.083	106.972	112.918	160.955	178.238	186.75	177.891	185.755	183.211	225.442	123.145	179.092	115.852	159.778	140.854	130.839	154.369	140.391	185.333	84.784	147.105	92.378	158.258	111.491	125.492	90.757	136.32	145.674	138.907	160.852	129.233	117.544	144.091	134.14
56	180.897	195.362	200.304	161.729	148.8	156.255	156.59	121.319	153.136	167.74	133.446	131.884	153.393	132.764	96.984	144.639	126.282	127.449	170.921	192.071	199.938	191.145	208.592	198.395	232.635	127.188	180.046	128.444	175.25	147.136	129.387	153.964	148.217	182.833	83.92	157.737	101.459	164.985	121.596	125.721	95.568	139.95	141.239	139.206	164.685	142.883	120.103	149.545	148.977
57	198.483	201.431	208.587	169.562	153.52	159.824	167.077	135.527	162.898	165.26	141.916	136.767	174.75	130.073	106.75	156.667	127.352	126.265	170.326	204.262	200.469	200.127	217.429	216.342	242.096	137.522	180.2	135.556	185.333	152.903	135.718	156.357	165.87	190.567	87.364	167.088	103.973	165.606	129.895	128.377	113.757	145.23	144.13	139.701	169.537	139	121.912	151.227	149.581
58	210.207	197.966	215.109	175.729	175.04	172.353	180.846	145.769	178.339	166.38	149.325	142.721	185.321	139.164	110.469	162.417	133.282	131.082	173.36	211.929	202.047	201.364	220.796	221.526	239.038	140.333	182.323	138.889	180.306	151.214	133.46	161.107	170.304	186.967	94.375	173.737	112.081	169.561	128.526	130.689	117.297	151.37	143.935	137.794	174.444	147.883	128.118	155.977	151.581
59	212.914	201.724	226.957	184.104	182.96	181.373	174.333	146.846	188.966	177.96	146.325	145.953	202.214	146.418	110.672	167.5	138.93	129.653	175.607	212.881	207.578	200.527	222.612	216.658	241.115	140.014	182.508	148.333	188.139	152.262	138.008	156.69	168.304	188.267	95.466	170.105	118.486	169.121	130.105	135	122.676	154.67	152.326	138.072	178.63	145.067	130.441	165.227	155.023
60	212.828	205.586	223.043	187.854	186	178.843	189.103	151.758	199.475	178.28	158.446	143.767	200.286	162.745	109.188	171.931	142.69	131.918	178.955	206.357	209.188	203.236	220.694	222.289	237.269	137.145	184.277	154	189.667	154.379	139.411	155.667	178.435	187.133	108.625	176.018	131.081	174.485	130.088	143.016	125.189	153.97	151.087	143.969	171.519	148.4	127.618	174.659	156.605
61	217.914	198.638	221.717	188.312	194	181.118	201.462	150.055	205.627	181.82	157.651	145.674	212.357	160.073	110.703	173.972	145.972	137.612	178.438	210.929	212.875	206.2	224.49	221.658	244.981	143.783	183.6	151.741	195.611	154.942	133.065	156.357	178.957	179.5	113.205	179.474	133.135	173.47	137.684	143.525	125.622	156.02	160.37	140.588	172.889	151.533	129.838	170.841	163.512
62	224.672	204.983	228.37	188.146	200.4	185.765	198.487	154.516	206.678	184.04	170.169	142.186	210.286	162.036	117.25	173.944	150.169	131.816	179.18	211.714	209.891	208.055	228.082	224.026	241.538	140.391	182.292	150.667	197.833	159.039	134.718	155.476	177.826	182.033	121.511	182.158	132.324	181.227	138.754	145.557	126.486	159.12	162.87	139.619	177.926	150.55	126.926	171.091	159.186
63	218.741	206.172	226.674	188.021	202.08	184.627	205.538	152.835	209.407	182	174.566	160.465	203.857	155.745	116.078	178.847	148.676	133.265	183.326	209	213.172	207.945	225.102	222	242.865	144.101	180.292	154.963	195.028	157.35	138.452	157.869	177.261	188.133	126.682	187.895	139.027	178.242	138.491	147.984	120.649	155.43	162.826	142.619	175.204	154.533	126.735	178.477	160.791
64	219.707	205.103	224.913	187.75	196.28	188.216	198.282	153.538	211.949	190.7	170.06	149.558	212.357	163.309	115.906	181.667	149.535	134.163	182.315	209.571	213.219	208.4	233.082	220.605	241.577	140.913	180.615	154	192.778	156.039	136.984	158.69	181.13	186.633	131.125	179.877	139.541	173.742	136.158	153.574	132.946	161.44	167.174	146.598	174.333	157.85	132.882	170.341	160.884
65	220.224	204.707	224.109	186.917	200.2	194.98	205.154	158.154	214.186	183.46	170.795	144.86	213.643	159.182	114.094	174.736	150.479	129.571	180.719	208.952	210.359	207.218	227.327	217.579	236.269	136.362	179.169	158.778	191.583	157.553	137.984	154.024	167.043	189.133	127.58	179.105	129.892	171.712	135.632	145.393	125.297	153.79	167	145.608	172.907	153.05	129.353	180.25	161.558
66	224.81	207.759	225.13	188.083	199.96	187.078	203.179	153.813	206.237	193.02	176.663	146.116	210.643	163.527	116.516	181.347	153.296	135.184	180.831	207.976	210.297	201.909	226.122	220.184	238.962	141.101	181.277	152.444	198.722	157.99	138.702	154.012	170.87	182.133	131.693	180.404	134.243	169.652	133.14	156.607	127.568	159.43	165.587	153.041	177.37	152.083	126.647	174.75	154.116
67	216.897	215.793	229.978	187.875	196.12	192.745	207.795	151.648	208.763	191.18	173.663	151.837	208.107	158.236	119.266	181.708	148.507	136.347	181.449	205.119	209.344	201.018	227.286	220.737	240.942	140.551	177.908	154.556	197.028	159.825	132.613	154.488	179	179.633	129.375	176.14	132.649	173.106	143.123	157.311	124.892	159.01	172.022	154.505	173.833	153.133	130.397	176	155.767
68	214.414	207.431	225.022	183.333	199.04	191.549	205.538	151.407	211.712	189.96	177.663	151.744	210.25	166.2	118.344	178.653	149.93	134.98	179.112	210	208.344	204.236	226.082	225.921	240.423	139.116	178.2	153	197.333	164.029	139.081	156.952	170.391	182.4	130.875	186.246	129.973	172.152	132.351	147.049	123.514	157.79	172.065	154.309	175.444	152.45	125.235	173.5	161
69	214.207	203.655	225.848	184.646	196.88	195.686	205.103	151.956	214.61	183.42	178.446	144.535	215.286	162.418	115.797	182.875	147.197	137.551	181.382	206.071	209.688	207.655	225.265	220.184	240.173	136.058	178.323	149.963	197.861	161.524	136.823	156.298	162.739	183.967	127.193	181.018	131.162	170	137.86	150.066	119.676	153.86	171.043	151.01	176.389	156.95	125.191	178	155.698
70	216.379	208.586	222.478	184.396	199	194.157	209.154	151.121	205.542	195.34	179.952	153.628	204.214	164.473	114.5	179.056	147.282	133.184	178.326	207.262	207.812	201.836	225.898	219.816	240.981	140.348	178.954	158.037	202.861	154.233	139.694	158.298	162.478	179.533	128	175.86	127.081	166.97	128.193	155.672	127.838	154.94	170.717	154.969	174.815	153.583	126.338	171.636	154.628
71	215.759	204.879	222.652	186.354	198.64	190.765	207.974	152.231	204.847	188.12	173.301	142.14	207.964	160.873	114.094	176.514	148.606	129.592	176.315	204.643	208.484	201.127	229.837	220.526	240.25	139.029	179.585	155.963	199.583	155.379	134.476	154.595	169	173.567	131.432	173.386	128.865	170.864	131.105	154.098	125.919	155.45	172.522	153.351	173.667	150.05	131.191	170.045	153.349
72	216.259	207.466	223.826	184.042	199.68	190.922	207.436	151.923	207.186	181.22	172.904	143.093	204.179	164.655	117.391	173.028	149.465	129.776	175.36	205.595	206.219	202.164	226.633	220.342	236.769	138	178.338	152.296	199.972	153.699	140.694	151.857	174.826	174.4	128.17	171.737	126.432	167.773	131.632	153.197	119.649	154.61	168.304	150.34	172.685	149.683	127.074	164.705	156.953
73	212.414	206.879	224.935	182.417	197.24	183.294	208.462	149.736	205.814	190.82	169.675	137.256	205.964	167.382	114.547	170.889	148.465	132.204	172.978	203.381	207.406	204.327	225.082	217.474	238.692	142.304	175.077	155.556	197.75	155.942	135.097	153.274	165.391	173.4	127.489	168.649	134.324	168.924	132.175	153.246	122.324	150.1	168.065	158.196	174.259	148.183	126.765	168.341	153.907
74	214.879	201.069	218.957	181.833	197.8	178.98	203.872	149.901	206.22	180.82	167.048	132.884	194.321	158.345	115.484	171.528	148.127	133.02	171.966	201.714	204.594	196.491	221.796	218.816	236.962	137.884	177.692	153.333	199.694	153.796	133.573	153.262	169.043	173.667	124.591	170.509	123.784	167.152	129.263	153.361	124.919	151.84	169.435	155.093	177.222	145.433	126.676	168.091	151.488
75	212.276	206.172	222.935	181.438	202.12	193.157	206.436	147.132	205.407	173.72	173.337	138.907	206.964	147.382	114.672	169.375	142.099	133.082	171.73	201.405	206.469	197.345	226.163	224.368	237.923	141.087	173.492	145.556	197.222	157.981	137.056	155.702	163.435	173.833	129.466	172.281	125.162	162.894	127.018	150.672	129.784	148.97	167.13	152.155	175.444	147.167	128.074	170.182	147.302
76	214.5	202.017	225.804	175.875	201.92	176.745	204.821	144.648	204.847	187.06	162.277	134.837	199.5	159.6	113.625	164.653	142.775	129.265	171.045	198.5	204.312	197.545	219.061	221.132	236.654	139.116	177.6	153.889	189.083	153.097	132.935	152.75	162.304	173.167	123.545	174.737	123.973	165.788	129.193	144.574	122.649	147.61	167.891	157.907	170.759	145.567	127.926	163.818	146.186
77	211.034	202.155	223.13	174.312	200.72	174.275	205.308	143.143	200.915	177.64	160.47	132.698	197.036	151.2	111.469	165.264	140.944	128.898	170.191	198	201.391	191.945	224.633	222.026	235.519	136.029	177.108	142.111	190.889	155.67	130.96	150.595	157.435	172.033	128.182	170.368	126.27	168.409	133.667	148.393	121.054	147.96	172.891	152.825	172.593	145.9	124.471	166.705	148.442
78	210.914	200.69	223.587	178.146	203.88	183.98	205.436	143.275	200.441	181.46	158.277	129.581	196.25	151.218	107.469	161	143.944	124.939	170.124	196	206.203	191.364	226.102	214.711	232.673	138.246	176.138	142.667	197.194	155.379	134.234	152.238	157.87	170.667	126.261	171.246	121.892	162.621	125.491	142.934	122.514	147.66	175.022	156.216	170.926	145.7	126.265	161.068	147.442
79	208.448	198.69	221.13	171.125	200.8	186.275	203.41	140.978	199.593	171.44	158.554	133.163	194.393	156.364	111.438	167.056	141.662	130.245	165.753	197.952	202.438	189.036	227.673	220.474	232.212	138.725	177.246	139.481	185.5	153.058	133.597	149.381	163	168.767	126.284	169.263	124.514	162.212	125.895	146.59	120.459	146	171.152	148.134	177.37	144.467	123.324	164.955	150.512
80	212.155	203.517	220.761	175.292	200.32	180.824	205.231	140.89	201.644	180.62	158.867	129.814	188.929	148.836	109.031	163.444	141.38	124.837	170.045	193.333	201.828	191.455	220.388	218.5	228.192	135.899	174.662	144.296	177.194	153.437	125.306	152.952	158.522	164.667	120.284	169.14	126.703	159.803	125.474	143.951	108.108	143.13	168.978	155.938	169.685	145.117	124.853	161.318	143.628
81	215.293	196.983	222.804	172.729	199.96	169.471	210.026	138.033	194.508	174.34	150.771	129.093	195.5	152.945	109.609	162.167	139.634	125.816	169.236	196.095	199.312	190.418	219.837	220.447	226.846	134.391	179.338	146.074	189.917	155.32	128.831	152.69	154.087	173.8	120.125	165.281	121.324	161.379	126.158	140.377	124.486	142.74	169.348	150.206	169.574	146.067	120.176	163.5	142.023
82	208.172	194.603	219.717	169.958	200.68	177.549	205.128	136.681	198.288	168.68	152.036	132.605	192.071	150.018	111.453	167.319	136.606	127.408	166.685	195.619	198.453	191.836	222.939	218.868	229.077	135.884	179.831	141.889	184.417	156.039	132.476	153.44	150.304	165.367	124.42	170.509	119.757	165.955	125.316	147.115	113.405	143.92	168.174	151.423	172.944	146.3	124.676	160.091	142.279
83	212.621	199.448	217.87	169.042	195.92	174.451	202.051	134.725	194.373	166.52	147.88	134.512	177.714	149.6	109.656	161.319	138.606	119.102	169.124	192.19	200.047	188.255	220.265	222.237	223.096	135.783	175.492	144.111	174.667	154.456	124.048	150.179	154.87	165.533	121.659	167.175	124.486	165.242	127.105	146.328	115.216	144.95	165.522	155.866	168.759	145.7	122.632	156.818	141.116
84	208.034	199.69	221.348	166.458	199.6	171.02	203.436	134.099	190.288	169.78	153.145	134.302	189.643	145.327	105.266	159.153	137.69	121.878	169.775	194.405	193.766	182.655	221.163	216.947	222.462	132.101	175.385	140.222	186.833	150.835	125.097	153.381	151.957	164.267	122.182	156.246	117.108	160.5	121.965	144.984	108.622	143.31	165.696	150.216	170.204	144.5	126.868	154.818	143.465
85	209.741	194.931	218.848	162.188	195.04	163.824	200.564	138.121	192.322	169.56	147.723	129.535	187.536	144.291	105	155.444	135.845	119.408	169.517	196.857	193.453	183.782	220.857	217.211	216.673	135.58	171.015	140.778	174.889	150.029	126.339	151.738	148.478	168.233	118.068	168.14	123.622	158.212	121.298	143.344	114.676	141.73	167.696	148.876	167.481	145.983	118.794	161.227	137.605
86	204.879	194.724	220.804	161.812	198.6	161.843	201.538	133.571	192.864	169.02	145.735	125.279	178.107	144.218	105.672	155.653	134.169	116.429	167.483	195.524	193.25	186.891	218.531	217.526	215.019	132.145	175.508	142.111	190.333	149.903	121.645	148.548	156.435	165.667	118.159	160.825	126.027	155.667	121.246	139.557	115.865	138.09	172.696	153.361	165	141.7	122.926	161.818	140.907
87	205.638	200.121	221.826	158.083	191.6	163.725	202.333	134.209	189.678	172.9	148.12	128.814	187.929	133.455	107.219	155.222	132.507	117.837	168.944	190.881	193.328	180.418	216.184	215.711	219.288	129.783	173.369	136.593	176.639	150.272	123.194	150.738	152.087	161.8	115.102	161.035	118.649	149.924	124.877	141.934	110.27	140.58	159.478	150.237	172.778	144.55	120.515	152.659	140.116
88	208.224	196.414	218.522	152.812	197	167.392	192.692	134.769	191.339	166.52	142.699	121.512	175.893	138.236	103.562	160.403	138.085	118.673	168.652	193.81	191.031	189.964	214.49	219.237	213.769	129.797	173.123	129.778	184.306	147.835	121.548	152.833	150.043	164	119.966	158.491	123.027	152.242	122.491	138.164	110.892	139.08	165.109	151.34	167.685	142.683	115	162.227	139.279
89	206.224	197.052	221.522	155.458	198.16	165.608	201.282	131.527	185.559	167.84	142.518	126.767	177.357	130.545	103.875	159.264	137.479	120.49	168.809	194.667	195.062	185.4	216.408	214.921	217.481	130.638	174.662	138.556	179.472	146.689	120.726	146.679	148.783	161.133	113.341	157.86	121.595	151.197	121.947	137.492	105.919	139.99	165.609	152.577	165.185	140.267	112.632	159.023	139.047
90	207.759	194.948	221.826	156.979	183.88	158.137	199.077	134.374	184.051	168.76	137.723	122.744	179.393	131.055	104.344	158.486	132.648	119.857	165.461	194.024	190.016	187.491	214.388	220.789	218.5	130.13	173.585	137.704	178.583	147.495	120.323	149.75	149.87	160.6	116.102	167.667	118.378	152.03	120.263	142.836	103.838	135.04	171.391	146.649	171.204	145.617	115.779	154.682	134.953
91	205.897	191.897	217.522	159.729	195.68	154.902	196.974	131.593	178.492	166.02	144.542	125.698	178.5	134.927	104.172	159.125	134.549	119.551	165.213	195.071	190.062	187.764	216.755	219.974	215.75	127.681	171.169	136.148	173.667	150.515	117.742	149.369	149.391	165.6	115.455	155.772	117.297	151.273	122.754	140.016	113.216	134.06	157.37	145.351	172.741	143.483	111.529	156.545	132.93
92	209.966	191.672	216.848	151.646	193.72	159.49	193.41	131.681	178.136	166.5	143.012	121.209	182.357	132.8	107.297	153.333	132.606	120.653	167.124	194.238	187.953	179.364	213.51	218.263	214.635	127.029	167.185	137.519	171.833	149.709	120.016	149.357	148.261	158.3	114.807	160.877	120.216	148.833	118.404	137.115	111.27	135.42	166.217	147.619	167.444	140.267	118.309	153.591	135.558
93	207.328	193.121	216.739	151.271	193.64	157.941	198.667	131.538	182.78	165.1	142.542	122.581	184.357	133.182	100.297	156.431	133.789	119.531	165.719	194.238	192.391	175.509	213.735	220.237	218.115	132.391	166.446	133.407	167	146.777	118.976	152.702	152.261	160.633	113.636	154.579	115.514	152.485	120.965	135.066	106.703	136.01	167.587	144.608	168.389	141.2	117.015	153.182	133.791
94	206.086	191.328	215.348	159	183.48	156.059	201	132.363	182.458	165.96	140.145	124.093	185.214	133.127	108.234	150.75	132.732	121.204	168.056	192.667	195.328	181.6	211.102	219.711	213.019	124.638	166.092	130.333	174.417	147.32	117.532	150	151.435	152.667	113.443	154.737	116.703	147.455	120.175	136.377	106.811	134.26	165.196	148.01	173.037	142.417	113.853	157.114	133.744
95	205.759	196.621	214.739	154.229	193	148.961	198.846	130.275	174.508	164.52	137.337	119.535	181.964	136.291	101.375	152.069	130.944	116.694	166.685	189.452	193.531	175.164	211.694	215.289	212.923	127.522	168.6	134.481	171.611	149.107	117.234	150.917	155.87	159.333	110.307	147.982	111.351	146.045	112.07	134.459	109.541	135.48	157.783	146.825	169.815	139.65	116.338	150.795	127
96	205.914	192.414	216.63	157.812	191.28	150.843	199.718	131.571	171.746	165.84	134.639	124.395	164.75	128.327	98.766	147.181	133.423	120.51	168.27	192.595	183.516	184.327	213.612	218.526	214.827	127.014	163.569	134.481	172.806	146.398	115.532	147.69	140.435	158.5	111.205	153.667	112.892	146.409	115.246	132.852	103.595	138.08	162.457	146.124	164.111	135.4	112.456	152.705	134.907
97	208.862	196.483	216.674	148.396	187.48	153.176	199.59	131.418	171.593	168.58	134.892	122.558	175.036	132.091	101.031	145.694	132.268	118.204	167.292	191.381	188.172	177.164	208.449	214.237	209.885	128.319	165.415	131.185	170.639	150.883	111.645	152.357	143.913	159.133	110.659	150.14	110.865	144.667	113.965	132.262	109.054	136.41	160.87	142.371	162.685	139.5	114.544	149.25	131.163
98	198.517	193.224	217.348	153.125	186.72	152.98	197.872	127.956	185.322	168.1	132.542	120.465	171.321	122.618	101.719	149.222	128.085	120.776	165.258	191.071	183.297	183.4	206.837	219.079	210.231	127.159	165.615	127.296	163.861	143.427	115.621	152.738	151.174	160.767	111.636	151.421	115.919	147.061	117.456	136.295	105.459	132.23	158.435	145.567	168.019	139.5	115.132	157	129.721
99	203.5	194.293	214.652	144.396	195.12	158.118	202.538	128.956	170.627	169.24	136.843	123.209	167.75	128.945	99.594	147.403	131.268	120.041	164.966	188.024	188.062	180.255	205.224	217.658	206.981	125.261	164.862	124.963	164.75	147.99	117.871	150.798	147.652	157.533	114.466	153.07	110.892	146.955	115.895	135.115	101.459	130.75	156.109	146.66	167.019	138.433	110.456	155.955	133.14
100	204.5	188.793	216.435	147.854	184.04	149.51	200.949	130.154	179.373	166.7	137.349	121.558	170.464	129.218	98.391	147.736	131.437	117.306	163.056	190.667	189.75	174.255	205.51	214.947	207.923	125.232	161.385	131.296	163.111	149.126	116.363	149.048	137.435	159.033	111.727	144.895	111.243	138.091	108.895	124.869	102.432	131.13	156.957	143.856	164.352	134.083	115.397	147.5	124.977
101	204.466	192.586	215.696	150.458	178.56	150.824	201.385	128.22	174.525	161.18	137.687	121.907	166.464	128.564	99.266	142.236	130.521	116.347	164.798	187.905	180.781	180.836	196.796	216.763	209.827	125.942	163.508	124.963	156.917	144.854	117.726	151.69	144.043	158.533	106.841	148.667	103.838	141.909	112.316	133.164	101.568	134.11	155.043	146.371	162.796	139.2	110.765	151.727	117.349
102	204.569	186.638	219.435	147.667	185.36	149.882	195.359	128.516	177.508	170.76	137	123.953	171.464	128.218	99.375	148.111	133.014	118.265	163.067	187.524	188.328	178.818	203.163	216.947	208.173	125.797	162	125.519	163.25	149.893	115	151.607	138.522	166.5	108.818	144.386	107.324	140.773	111.018	131.279	102.243	134.13	158.37	141.68	165.741	135.717	115.206	149.886	118.814
103	204.931	188.534	221.522	144.021	192.08	157.549	195.205	128.659	176.797	172.34	129.819	121.326	169.393	131.309	94.031	148	127.324	118.184	165.135	187.214	187.125	176.691	198.51	217.553	207.692	126.768	164.308	133.185	156.306	145.544	110.855	152.44	142.565	165.3	111.011	142.439	106.351	139.167	107	127.213	103.919	134.27	156.217	143.443	161.167	140.133	114.794	148.114	116.512
104	207.552	191.103	219.109	140.583	183.76	147.02	198.308	129.187	169	171.56	133	120.233	166.179	131.236	92.891	147.083	125.986	117.735	162.146	184.714	184.547	171.073	190.816	215.421	204.423	119.449	161.985	120.333	157.028	149.932	114.315	151.298	142.304	158.267	108.455	146.667	107.135	136.576	108.246	130.033	101.216	132.34	156.152	137.381	165.056	133.333	112.926	146.386	120.14
105	202.69	191.638	217.935	140.812	184.64	147.569	191.949	127.703	174.797	166.24	127.735	114.86	172.286	132.345	96.406	141.403	127.239	118.102	161.236	192.286	185.125	176.091	197.714	216.026	202.058	125.362	160.154	122.519	155.306	146.922	115.516	148.143	157.957	158.633	109.034	143.404	111.243	138.879	107.719	127.852	103.378	134.01	152.457	142.402	161.796	138.833	109.294	143.273	120.837
106	200.81	190.31	221.022	140.521	173.52	147.784	193.59	126.209	165.203	168.16	133.855	119.349	163.643	131.418	95.688	146.153	130.169	119.673	164.348	185.31	183.172	177.709	194.694	214.711	200.981	118.565	164.908	122.185	155.139	146.359	114.137	154.524	140.522	155.367	105.784	140.719	97.622	139.864	107.035	130.557	98.432	135.18	155.457	144.155	165.519	134.533	107.882	150.205	120.628
107	204.879	188.276	219.239	141.917	176.84	149.471	197.846	126.56	173.068	170.76	135.518	123.651	167.929	127.109	98.875	146.069	126.887	117.02	165.742	186.643	188.656	177.073	193.327	214.658	197.846	124.13	159.846	126.259	159.972	146.621	114.282	154.917	147.348	155.233	107.659	138.158	104.162	138.121	106.105	124.393	104.243	132.04	150.717	137.454	158.407	133.55	112.382	145.409	118.326
108	206.241	189.966	223.457	141.5	181.44	148.725	196.026	126.868	170.034	173.1	130.313	115.953	164.393	131.436	92.625	140.361	129.239	116.735	164.112	181.095	180.469	172.145	198.918	212.316	200.712	120.913	164.477	127.037	156.417	145.301	113.315	150.31	141.565	161.267	103.852	138.544	98.405	139.076	103.333	126.77	101.892	129.69	151.935	139.072	156.907	137.483	112.368	141.182	113.884
109	198.431	185.603	220.609	134.688	172.8	141.255	190.436	127.582	165	173.26	131.398	115.721	169.107	117.764	96.094	144.75	131.423	115.041	160.011	186.071	182.375	170.164	194.735	213.447	201.769	121.638	161.462	126.704	151.694	145.544	109.427	149.464	143.348	159.467	106.489	141.526	99.108	135.515	100.544	128.918	101.73	132.81	151.565	142.701	162.759	134.033	112.603	149.136	115.558
110	204.759	188.879	223.739	136.042	174.56	149.725	197.513	125.143	160.898	172.6	126.59	123	157.929	123.836	95.844	144.056	125.197	114.694	161.573	185.143	177.031	177.855	188.612	212.395	209.077	122.043	163.308	117.481	155.861	145.796	113.371	149.583	146.391	161.667	106.591	139.368	103.459	136.394	101.632	126.459	96.892	132.06	152.587	145.299	164.574	133.65	112.382	144.341	115.302
111	201.879	182.19	218.043	139.521	171.72	150.255	187.051	123.341	167.322	168.7	130.711	120.395	157.536	121.327	92.875	143.111	124.169	113.918	164.427	180.833	181.219	176.273	184.939	209.289	205.462	119.638	167.785	124.37	148.472	148.204	112.379	149.821	141.304	162.167	104.341	144.105	98.73	136.742	98.281	122.443	97.946	130.31	147.674	141.948	159.574	135.817	107.029	150.295	113.186
112	199.328	185.103	216.348	143.479	171.84	151.412	193.051	125.198	171.136	171.92	128.759	118.907	165.429	129.655	93.5	140.486	125.113	115.102	162.652	181.143	179.438	179.127	189.02	215.395	203.346	119.768	162.908	128.111	153.472	145.485	108.976	153.286	147.391	166.767	105.693	145.228	100.865	137.379	105.088	125.82	97.405	131.85	150.696	142.711	160.296	135.133	116	147.409	113.721
113	201.017	187.672	219.283	136.667	163.2	143.098	195.128	122.538	170.356	172.48	123.747	115.837	168.071	129.218	94.703	144.806	129.93	120.265	161.225	178.548	181.828	171.018	181.837	212.316	203.038	119.507	161.292	126.704	156.528	149.913	114.879	148.024	140.478	161.867	104.943	145.737	98.162	130.348	101.719	122.197	101.243	131.87	146.152	140.691	155.574	135.883	113.765	145.295	117.093
114	201.707	186.448	217.587	135.708	164.8	143.373	190.231	122.989	161.356	170.86	125.867	110.744	159.536	118.909	93.516	144.069	126.732	115.939	163.697	180.071	176.031	175.218	184.163	210.447	203.25	117.58	160.338	122.148	155.833	145.388	112	148.798	142.739	162.933	101.261	139.702	98.054	134.061	102.14	124.246	99.784	128.06	150.717	140.495	155.074	131.85	112.853	147.477	112.884
115	202	181.81	217.696	140.979	166.72	145.353	189.974	125.385	167.458	174.38	129.855	115.14	165.286	121.909	96	142.847	126.845	111.51	161.652	180.881	177.812	175.436	189.571	211.816	202.788	122.101	159.231	122.185	148.639	145.252	115.153	150.345	142.696	163.933	104.886	147.596	97.378	135.985	102.316	124.361	95.514	131.33	156	143.546	153.981	131.383	110.426	144.25	111.326
116	204.931	187	216.652	139.917	155.84	142.941	188.128	124.67	161.203	170.6	125.687	117.093	153.25	121.036	91.984	144.292	125.366	110.184	162.921	183.238	176.094	174.236	185.898	209.395	199.558	117.826	155.662	119.444	152.444	143.553	113.621	150.083	141.435	160.667	104.477	139.263	98.189	130.212	105.07	120.295	102.676	127.34	154.13	139.485	153.574	133.483	112.25	144.659	109.023
117	195.293	184.224	217.63	137.729	170.4	143.275	184.692	122.396	164.61	171.66	130.398	116.093	163.071	122.891	93.141	141.944	128.028	115.571	163.281	180.357	175.828	174.4	185.163	203.658	199.558	122	163.862	123.074	150.972	144.757	112.435	154.452	141.565	164.933	103.795	141.965	99.324	132.136	101.439	121.607	93.73	128.82	151.435	142.32	154.481	135.783	113.691	138.841	111.442
118	205.466	185.724	213.87	129.042	158	138.784	189.59	124.67	168.339	173.52	127.036	116.419	162.571	122.873	88.734	139.014	128.127	108.633	159.27	176.905	175.359	174.782	182.143	203.342	201.385	116.725	155.923	114.37	146.861	146.825	110.944	151.179	140	160.733	103.545	151.211	90.676	129.621	102.509	124.443	92.081	129	155.304	142.237	154.185	134.55	111.441	148.136	113.302
119	203.103	181.431	216.261	139.333	155.36	144.529	188.641	123.374	163.542	172.62	126.446	106.93	158.643	119.782	93.047	138.806	126.169	113.163	160.809	180.262	176.094	177.673	178.571	204.658	198.5	120.145	158.262	124.074	150.472	145.495	110.968	151.702	145.783	163.5	101.318	145.614	94.054	133.182	100.789	124.984	94.595	128.19	150.435	140.856	156.259	134.6	111.485	141.773	112.116
120	197.052	182.017	219.043	139	157.88	147.431	188.205	122.813	164.458	174.96	131.265	117.233	172.286	117.164	90.953	140.056	124.028	113.184	162.067	176.952	173.625	169.6	178.204	207	198.865	120.29	165.369	120.852	146.111	143.612	112.185	150.94	141	164.767	101.205	142.421	95.784	130.697	102.368	122.115	93.838	129.9	148.717	137.753	159.685	132.267	106.544	139.682	109.977
121	200.552	187.052	215.891	133.125	159.56	138.078	182.077	123.934	159.864	173.22	125.59	111.163	165.571	118.655	88.688	139.556	123.986	113.265	160.955	177.095	172.188	169.145	174.939	208.368	202.096	120.029	160.508	126.852	153.417	148.456	112.435	151.786	145.261	168	102.42	145.509	98.405	130.727	96.263	120.082	94.378	129.35	147.478	141.412	153.111	129.717	107.794	145.318	105.884
122	204.19	184.81	216.283	133.542	157.44	146.333	184.026	124.505	164.576	172.24	125.193	113.93	158.821	117.818	86.484	139.431	124.479	115.612	160.191	177.571	176.531	174.364	183.367	201.211	202.885	116.072	156.508	118.296	157.444	145.544	109.097	149.214	141.217	167.8	98.58	141.456	96.27	129.591	97.246	117.984	90.973	127.67	147.783	141.381	152.037	132.867	111.25	140.795	106.581
123	201.534	183.534	217.152	136.812	152.92	137.529	183.897	125.231	154.729	169.14	123.47	110.419	162.464	118.491	91.562	130.972	123.606	112.653	157.899	182.381	178	171.673	182.796	200.789	195.923	116.174	163.923	117.963	152.611	149.194	112.645	150.429	151.043	155.9	100.216	141.386	100.514	127.97	100.649	118.197	92.378	126.12	146.848	140.299	152.759	129.283	110.985	143.091	109.488
124	200.621	184.793	214.783	136.396	155.64	142.118	186.769	123.33	164.305	169.4	128.892	107.535	161.429	114.345	86.812	136.111	124.07	115.837	161.045	173	176.828	172.091	177.837	205.658	200.865	121.899	159.785	115.111	152.194	145.408	111.331	148.262	151.435	162.333	103.045	143.404	97.946	129.167	99.193	118.525	93	126.06	147.891	136.124	159.13	133.467	110.721	144.818	112.86
125	200.828	178.707	216.848	136.854	147.88	147.235	187.128	122.33	161.831	169.18	125.976	111.651	158.893	116.727	83.844	136.722	124.958	111.286	159.652	176.357	175.172	168.182	172.551	200.763	199.25	117.29	159.615	119.741	143.222	144.806	110.919	147.417	143	159.933	100.205	144.018	95.216	130.742	99.281	120.164	90.108	128.91	152.261	136.629	150	129.5	111.441	138.977	111.93
126	198.724	187.034	210.783	137.917	146.76	147.804	187.128	124.209	163.712	169.4	129.036	110.791	155.071	119.455	88.734	136.153	122.732	110.286	160.112	177.357	174.062	166.527	171.959	200.158	200.346	119.681	159.354	119.185	149.667	148.573	108.863	148.702	137.826	167.333	97.966	145.614	95.162	133.121	98.14	120.656	93.081	127.46	147.783	137.495	149.593	130.517	108.353	140.864	109.86
127	199.207	180.397	210	136.5	150.12	138.549	183.923	120.264	157.661	169.36	126.735	108.605	162.536	113.073	86.234	134.861	123.746	109.51	157.978	171.167	175.234	170.709	175.49	196.921	193.173	115.768	158.015	121.148	147.361	144.262	110.556	150.452	144.913	160.033	101.557	143.14	94.378	128.591	95.053	120.623	94.73	122.98	152.478	136.227	153.722	131.3	109	148.75	103.302
128	199.448	184.017	211.413	130.167	145.76	146.882	178.462	121.209	159.661	172.72	123.928	108.674	159.214	115.418	86.047	136.264	124.239	109.571	157.461	169.214	175.047	168.855	177.653	192.526	202.404	116.203	157.631	115.333	153.889	143.612	107.016	149.988	141.043	162.433	98.864	143.439	92.622	123.985	97.684	117.852	95.865	124.67	148.913	137.216	149.759	129.033	114.765	138.977	108.581
129	201.879	186.172	215.63	135.667	146.92	139	179.077	120.868	161.898	171.9	125.795	106.047	163.357	111.382	85.344	130.944	121.704	108.02	158.652	172.024	175.219	173.6	170.612	196.737	198.846	117.203	158.169	118.481	152.306	142.612	111.565	150.286	155.87	161.433	96.955	140.93	90.703	119.833	96.544	121.836	94.432	122.52	146.152	135.01	154.611	127.667	106.221	145.977	109.581
130	194.603	180.966	213.935	135.854	152.48	143.333	183.718	120.363	158.627	169.42	119.482	110.767	156.893	112.2	83	133.944	122.718	112.531	156.517	169.738	169.406	167.509	178.082	199.711	201.192	116.449	159.662	121.259	150.028	145.068	108.452	149.833	145.043	158.333	96.148	137.404	95.351	125.894	98.386	115.131	93.919	124.82	147.391	134.845	149.296	125.067	107	142.068	105.279
131	196.638	180.966	217.087	137.167	146.96	143.471	184.769	119.956	156.797	171.96	130.759	112.907	161.321	111.109	86.578	130.944	123.056	107.755	156.393	175.857	175.344	168	170.694	203.368	199.962	118.29	158.385	114.593	148.222	150.35	110.185	153.488	143.304	158.1	91.92	146.807	96.973	124.485	94.614	119.803	92.811	124.51	145.217	140.804	152.037	127.767	106.471	142.341	104.163
132	197.638	175.241	214.5	135.438	147.48	140.902	175.846	118.56	159.254	171.88	126.771	108.047	157	112.273	85.906	134.361	120.606	111.673	159.247	165.071	175.25	168.782	168.327	188.211	197.654	114.464	158.169	116.037	148.944	140	109.766	146.107	150.652	159.133	97.591	143.772	89.351	126.576	96.228	117.164	89.73	121.97	138.913	134.299	152.556	128.05	107.985	138.295	107.767
133	198.655	177.983	215.348	134.729	139.68	146.843	173.923	119.879	158.119	166.6	127.253	111.977	162.179	112.436	82.375	137.792	120.634	107.041	158.921	166.405	173.438	167.273	174	198.842	198.212	114.841	160.108	113.296	149.917	144.932	109.153	145.25	147.565	159.933	93.443	139.947	94.27	126.348	94.667	117.787	90.189	125.98	148.543	135.103	144.019	128.2	108.221	134.25	107.116
134	199.586	178.862	214.413	134.312	145.12	147.824	168.718	121.099	154.61	170.3	123.325	102.326	150.286	114.218	84.266	128.722	123.535	105.327	154.562	170.167	177.25	172.109	165.469	194.974	198.846	113.681	161.015	115.37	148.417	144.971	108.468	148.821	142.391	165.667	95.102	144.86	92.595	124.652	95.404	121.344	93.676	124.67	145.283	136.041	149.259	128.6	106.103	138.318	104.349
135	194.845	180.569	209.935	133.792	135.92	146.608	181.385	122.582	159.983	173.68	127.554	105.651	156.571	113	80.891	131.083	122.254	109.245	158.539	163.286	169.781	167.218	168.633	196.237	197.692	116.754	156.892	118.519	147.639	146.67	110.508	149.024	145.087	164.167	93.523	141.228	88.757	127.47	97.614	117.918	94.054	125.07	144.848	130.258	150.093	121.133	107.765	137.795	103.581
136	197.603	178.448	216.978	136.75	146.88	141.569	176.333	118.571	154.407	167.8	128.639	104.488	164.214	110.327	84.984	132.903	122.028	106.51	157.191	161.69	175.719	169.2	168.102	197.684	196.385	112.696	158.246	112.704	147.333	148.408	109.266	148.476	145.391	161.233	89.739	143.053	92.622	123.561	94.596	123.311	89.189	124.31	143.87	138.938	151.37	126.933	108.912	141.682	110.907
137	193.069	180.103	213.848	134.854	130.52	144.824	178.923	118.363	161.186	174.88	125.434	106.047	157.607	112.855	78.672	132.194	116.704	107.061	158.989	167.143	175.672	168.382	177.286	181.579	193.827	111.13	159.769	115.815	151.417	143.825	110.113	147.321	139.391	162.1	91.875	140.456	87.486	118.591	95.404	115.393	90.162	122.02	145.348	136.835	149.407	120.867	110.324	138.159	108.535
138	197.879	178.483	212.065	137.625	144.6	145.137	175	120.319	160.525	170.92	128.169	107.233	157.25	114.673	80.25	128.569	121.577	108.184	152.427	168	176.797	169.564	175.51	197.737	196.846	120.203	159.215	116.963	150	147.175	110.29	147.762	146.522	164.5	93.795	143.895	91.027	120.712	92.509	115.754	90.135	125.84	142.261	132.907	151.852	118.817	106.647	145.705	103.558
139	195.948	174.897	211.587	130.833	137.12	142.49	177.641	120.527	157.119	172.94	121.084	104.674	153.107	112.4	84.172	131.653	119.113	106.735	155.472	170.881	176.844	164.491	167.857	193.079	200.904	109.449	157.662	110.63	142.972	145.728	109.766	148.393	143.522	157.333	91.42	140.947	89	121.439	95.526	113.689	88.73	121.74	140.761	135.495	151.981	123.85	109.632	140.386	102.93
140	194.966	178.448	211.478	132.542	134.88	144.961	180.359	118.703	153.864	171.98	123.012	103.767	153.25	109.309	80.016	134.083	119.239	101.571	154.225	164.095	175.797	169.327	170.122	193.842	193.288	115.449	159.4	114.222	148.694	142.942	110.589	147.119	140.957	164.833	90.489	141.421	88.703	124.591	96.667	116.525	87.649	125.46	143.978	134.567	145.352	121.117	109.206	141.864	102.535
141	195.931	180.31	215.326	139.458	140.12	145.667	179.744	120.736	161.424	167.98	127.566	107.86	162.964	106.491	80.281	129.056	121.338	106.939	153.18	161.262	175.328	169.491	171.286	189.105	193.615	117.478	155.692	108.333	143.889	142.311	109.734	149.226	151.652	159.933	89.875	139.912	84.135	121.561	92.737	120.41	87.541	121.07	142.739	137.979	148.352	122.083	107.059	138.682	102.302
142	198.707	178.966	215.37	131.375	141.96	142.275	174.718	119.714	158.525	170.6	123.253	103.953	150.036	109.927	82.047	131.139	120.211	104.571	155.427	165.69	175.922	165.655	169.694	191.553	195.288	114.072	156.246	113	145.972	145.165	109.935	148.321	141.391	163.5	93.545	143.175	80.757	114.242	92.474	113.23	92.243	123.03	140.696	132.732	150.019	121.317	107.706	144.205	96.86
143	196.138	178.207	212.174	134.875	135.32	141.255	176.231	120.341	153.949	169.82	123.12	106.512	161.536	111.618	85.766	130.014	119.676	103.51	154.225	160.929	173.891	169.364	169.755	191.737	191.712	113.029	160.8	109.704	147.278	146.233	108.815	143.476	147.696	156.5	87.523	138.561	88.216	113.924	93.667	114.541	89.541	126.08	138.739	135.598	148.241	118.45	111.324	138.409	100.442
144	194.741	174.534	212.261	132.5	131.72	149.294	171.923	115.769	157.237	169.8	122.265	108.395	152.571	111.545	83.875	129.153	119.732	106.265	154.539	163.238	174.5	167.891	165.429	196	195.635	116.261	159.969	114.259	155.028	143.854	108.976	144.512	149.174	156.033	89.511	135.509	81.568	116.606	90.544	116.344	88.027	121.01	145.609	135.876	149.259	124.117	105.176	139.432	104.605
145	197.362	174.431	214.63	132.042	137.2	143.529	175.103	118.516	156.237	170.2	123.012	103.907	155.964	110.273	78.078	133.139	121.155	106.837	153.303	163.357	167.375	169.709	166.061	189.395	190.423	112.42	156.862	111.963	147.556	142.922	110.855	142.893	145.87	161.533	90.773	142.719	85.595	117.333	90.404	114.803	88.216	118	146.065	136.186	147.204	121.317	108.471	140.5	102.698
146	194.328	174.379	210.696	134.25	129.76	144.588	170.487	118.44	160.593	167.34	121.434	102.884	152.679	113.291	80.391	127.764	119.423	106.449	154.281	160.167	175.297	164.709	164.49	187.632	190.077	116.217	157.938	112.074	147.389	145.34	107.121	147.893	152.913	167.067	90.534	141.439	89.108	116.091	93.965	115.426	87.081	122.01	139.739	130.402	143.944	120.217	107.382	141.818	100.14
147	192.552	172.19	212.522	135.792	137.96	145.686	168.026	114.736	153.678	166.12	127.205	104.744	158.143	111.618	81.875	128.833	116.746	103.735	152.506	165.714	175.391	167.818	162.816	191.947	194.173	112.536	159.846	112.259	148.194	145.107	110.613	146.488	145.739	167.167	89.648	138.333	89.027	120.348	89.158	116.295	88.378	121.95	143.565	131.072	148.63	116.667	107.015	144.159	103.605
148	198.707	177.172	211.152	132.333	128.84	140.588	176.872	117.308	158.61	170.16	125.59	104.558	147.821	112.273	80.562	131.694	120.197	106.367	151.742	159.381	170.016	169.382	164.694	188.711	193.654	117.174	158.477	108.222	147.056	144.252	110.266	146.667	144.261	165.8	87.932	141.333	89.568	119.409	90.667	115.984	85.027	123.09	138.696	133.01	150.759	123.617	107.456	138.364	99.953
149	195.897	177.414	215.957	134.458	134.44	142.078	175.795	116.615	155.559	166.1	125.47	105.767	152.321	107.164	80.703	131.417	119.521	105.673	151.921	161.881	171.438	163.273	165.388	185.816	196.058	111.609	157.785	106.556	146.444	140.748	110.339	148.274	145.826	161.367	86.182	139.263	89.541	119.303	90.228	116.967	89.595	121.12	140.609	138.062	145.796	117.883	106.574	142.545	103.767
150	192.776	174.466	209.565	130.312	130.24	145.588	167	116.308	156.508	171.2	121.94	106.628	160.75	110.218	83.406	132.069	118.521	104.49	152.079	156.524	173.609	162.764	165.163	189	187.519	111.319	157.323	101.815	141.583	144.476	106.129	143.417	144.478	165.1	86.193	137.351	83.838	116.561	89.912	113.361	85.216	123.55	140	131.649	144.685	124	110.044	135.25	105.395
151	192.034	176.828	211.022	135.375	123.52	142.922	165	117.692	158.729	166.1	125.012	107.116	155.464	106.491	80.5	129.722	117.732	101.122	152.652	162.905	172.891	165.091	169.776	185.974	191.5	113.609	157.385	111.296	147.583	143.786	108.5	144.167	144.957	163.733	86.67	142.456	80.216	118.727	89.614	114.623	82.703	122.2	134.391	132.392	147.333	119.383	112.75	144.864	107.744
152	196.5	178.345	207.543	134.333	129.8	145.529	168.231	112.956	160.085	171.88	122.398	112.419	153.107	108.455	82.531	120.681	119.859	104.367	152.82	157.429	177.109	162.364	162.551	189.711	187.308	113.246	155.708	104.037	147.75	146.806	108.419	146.845	145.739	158.967	85.568	142.667	89.081	116.879	86.632	115.492	86.973	117.69	137	131.639	150.667	120.5	103.279	146.091	106.628
153	192.466	173.31	212.435	137.75	132.12	142.824	170.051	116.418	159.61	171	125.47	103.488	146.036	109.364	78.938	129.958	118.62	104.755	149.708	155.143	174.953	164.382	168.286	193.763	188.308	115.507	157.954	101.852	145.333	145.117	109.968	144.357	151.609	159.7	86.045	140.825	89.189	117.833	87.842	116.984	85.081	118.46	134.565	133.206	140.685	117.65	100.941	141.227	106.977
154	195.397	178.362	206.478	130.521	125	142.471	165.974	117.462	154.305	168.94	126.855	108.419	155	110.182	78.781	127.861	114.944	99.265	151.303	156.429	174.406	166.964	169.224	190.579	193.942	110.232	157.662	108.185	148.472	142.058	107.669	141.893	149.696	163.167	90.466	139.561	83.838	121.106	92.667	109.197	88.27	120.68	141.804	134.66	148.981	121.667	107.75	139.705	101.465
155	195.362	176.638	212.174	134.417	121.88	144.078	168.846	112.956	156.525	165.68	124.783	107.093	156.036	106.618	79.188	130.875	116.155	102.51	148.831	152.286	173.203	164.709	167.306	182.711	186.904	115.58	158.246	104.185	145.306	145.689	110.323	143.619	141.304	162.667	86.727	138.895	84.054	118.848	90.421	112.148	82.649	119.04	137.63	128.165	147.389	115.833	105.75	139.795	105.674
156	189.897	177.224	211.913	133.75	119.56	139.902	164.205	115.33	156.864	169.3	125.458	100.791	150.429	108.836	77.969	126.458	114.197	102.204	154.124	162.5	175.984	167.509	165.98	196.421	190	112.855	154.985	97.444	145.167	139.728	107.855	144.56	149.652	161.033	86.227	144.702	85.541	115.424	87.211	117.262	83.622	119.59	131.717	130.34	145.741	118.317	102.912	137.864	100.581
157	190.603	176.793	208.609	137.812	132.12	143.882	173.051	116.549	158.508	169	123.12	104.279	153.393	106.073	80.047	133.042	117.056	101.531	149.708	159.952	175.047	168.273	174.51	184.132	189.365	112.913	163.369	98.852	149.611	139.359	107.169	144.333	143.174	166.4	81.659	140.368	86.973	118.47	88.86	113.672	79.676	122.31	141.109	129.608	133.815	113.65	109.515	140.432	103.558
158	188.655	176.431	214.109	130.833	124.36	144.196	161.692	116.319	154.119	167.94	127.193	110.093	153.607	107.691	79.312	128.111	116.746	102.184	149.281	154.429	171.969	169.4	169.776	188.553	189.558	117.435	159.338	99.889	146.917	138.117	106.798	144.512	147.478	162.933	89.102	142.456	77.189	115.485	86.561	110.492	80.054	120.24	136.348	131.454	140.852	114.017	109.75	140.045	103.721
159	193.966	174.328	211.957	131.188	117.56	142.608	167.128	114.989	155.153	168.84	120.867	105.279	159.464	112.855	77.281	124.917	118.099	102.286	151.281	152.095	170.234	169.782	166.939	185.263	191.865	111.841	155.892	102.963	148.861	141.087	107.427	146.107	144.522	164.833	85.17	134.491	83.865	114.47	84.175	114.361	76.73	121.87	134.522	127.866	143.333	114.55	105.75	137.932	101.07
160	191.328	172.948	210.152	134.75	117.6	145.275	164.641	115.835	159.22	169.1	119.771	101.233	158.25	106.436	76.391	124.736	114.479	102.367	151.472	156.643	172.031	164.636	163.959	182.658	188.25	117.478	159.323	101.963	147.333	144.019	109.185	142.107	141.957	166	83.602	136.596	77.919	108.576	86.439	114.951	77.811	115.44	133.304	128.608	139.593	113.717	110.515	139.568	99.186
161	189.603	177.862	211.804	136.625	108.56	144.118	158.769	113.67	161.305	170.08	124.506	105.023	159.357	107.418	75.969	127.431	115.239	95.327	152.461	157.905	172.984	165.982	158.306	183.921	189.019	111.246	152.215	98.333	147.611	145.087	106.427	144.69	142.087	164.467	87.841	136.561	84.919	112.379	89.474	111	83.73	122.44	131.978	126.804	136.278	116.133	105.309	142.205	101.814
162	192.897	175.621	214.457	135.229	106	138.627	166.308	114.132	157.576	171.28	125.048	107.767	154	111.964	79.75	126.819	111.366	97.449	151.315	159.143	171.906	165.618	165.918	182.842	184.462	110.565	155.677	94.667	151.528	142.282	107.25	142.083	141.174	163.933	79.886	142.877	91.865	118.015	84.123	114.59	77.405	119.45	127.13	126.124	142.593	119.433	102.235	133.477	104.302
163	193	173.983	208.761	128.583	112.96	137.255	166.077	114	157.797	170.2	122.373	109.233	153.964	109.491	78.969	122.208	112.225	100.388	149.674	159.786	167.391	161.982	169.51	180	188.154	113.246	157.2	103.556	149.25	139.524	107.718	143.833	152.565	162.467	84.205	143.175	76.919	112.879	89.649	113.377	80.459	118.91	133.696	127.485	141.593	116.1	104.691	142.409	99.116
164	191.466	175.052	209.957	134.125	112.28	136.431	166.667	114	158.136	167.82	118.47	104.279	149.821	112	77.672	122.917	114.394	98.327	154.708	152.667	171.078	164.655	160.041	180.5	188.135	114.797	158.646	90.444	141.472	145.019	104.419	145.369	141.043	167	86.807	133.649	79.568	113.758	83.982	113.738	75.514	122.58	135.674	129.825	137.981	111.95	110.735	140.432	104.372
165	194.241	174.603	210.696	133.479	106.52	142.529	165.667	115.286	160.305	166.92	123.675	105.256	163.179	106.6	80.781	124.917	110.493	96.857	151.427	158.167	169.203	162.018	157.163	186.263	189.385	112.362	161.492	95.926	145.167	140.592	105.387	140.619	142.13	163.267	85.591	134.316	76.081	112.121	87.211	112.902	81.405	121	134.565	124.464	136.759	111.25	105.426	135.432	98.233
166	191.069	172	208.174	132.958	104.92	140.961	168.231	113.11	156.39	168.72	123.482	100.535	159.821	104.055	78.891	123.611	111.366	95.714	148.326	157.405	171.031	164.436	163.633	184.921	189.327	115.594	160.662	92.704	141.028	142.621	107.976	141.988	145.957	158.933	84.273	135.772	80.649	113.848	82.14	111.082	78.27	119.69	129.261	127.588	145.037	107.2	103.603	142.477	99.209
167	198.5	174.155	207.587	132.708	109.4	145.686	161.564	113.626	158.136	165.86	123.687	102.186	153.464	103.127	80.406	126.778	110.986	93.776	150.91	152.405	171.719	162.291	160.02	188.579	182.981	118.058	158.2	84.926	145.194	142.301	107.774	144.714	147.652	158.767	81.67	138.965	76.946	116.227	85.754	115.508	77.081	119.56	126.587	125.247	146.463	114.05	105.912	145.432	101.977
168	188.776	169.207	206.652	133.5	108.12	140.863	163.667	111.978	158.102	166.44	120.651	102.535	151.571	107.527	73.156	121	110.704	98.082	151.438	156.31	172.562	161.709	161.367	183.974	187.5	112.188	160.769	99.556	143.028	143.301	109.839	141.869	152.13	162.6	82.841	135.509	79.135	112.227	85.386	110.77	75.919	121.76	124.848	128.546	140.426	113.567	108.015	140.182	97.581
169	190.431	172.638	204.391	126.375	106.2	140.588	166.282	113.077	156.254	169.48	121.145	106.465	156.679	106.473	79.078	123.264	112.366	94.469	148.36	155.571	171.453	165.418	161.755	184	189	115.449	158.015	92.074	142.583	139.495	108.258	146.143	141.739	162.333	82.386	141.175	81.081	112.848	89.614	109.164	75.676	118.76	127.348	129.041	140.333	117.55	105.75	143.955	102.628
170	193.707	177.259	211.891	132.188	104.96	145.51	168.462	112.78	158.966	169.3	123.398	105.047	164	102.655	76.109	123.125	114.282	94.367	149.888	155.929	173.906	164.909	165.286	180.789	188.519	114.246	158.277	89.259	146.111	143.903	106.839	143.488	140.739	166.367	81.875	125.842	83.081	107.924	87.211	109.787	75.838	115.78	128.696	122.567	144.13	109.85	107.956	135.659	101.163
171	187.466	169.103	210.217	134.104	102.24	144.784	167.077	112.143	156.542	169.16	120.313	99.837	153.429	110.236	79.234	123.069	113.211	96.388	150.618	157.143	172.875	160.8	165.51	178.711	188.154	114.971	157.769	92	145.417	141.252	107.605	146.036	148.565	164.433	83.557	140.421	76.865	114.348	86.526	114.344	76.324	117.59	131.587	124.907	143	106.717	105.412	139.75	108.07
172	187.328	172.224	204.674	129.25	108.16	140.608	168.564	113.418	160.017	164.16	119.94	104.023	161.393	110.873	79.312	125.486	110.056	98.245	150.854	153.619	170.094	166.073	158.959	180.684	186.192	115.203	156.692	89.481	143.806	143.864	107.758	144.833	145.913	165.5	80.67	134.193	81.811	114.53	89.14	112.148	69.919	119.34	125.478	123.485	142.259	112.417	105.971	142.886	95.605
173	193.259	169.362	212.239	129.875	103.4	142.882	166.179	112.495	158.644	168.7	126.771	105.605	149.786	104.709	76.922	122.694	111.761	89.531	149.337	153.81	171.938	158.236	164.286	176.816	184.346	109.261	159.138	91.333	140.278	145.592	109.629	143.202	136.522	162.433	85.057	134.754	82.892	111.879	86.614	110.148	68.973	120.34	132.065	127.464	144.685	109.867	106.294	138.955	98.395
174	193.707	171.603	207.37	136.729	100.68	139.137	167.923	111.33	157.288	166.8	124.675	104.326	154.571	108.582	78.406	124.694	112.732	97.286	147.191	149.81	172.75	164.745	160.367	175.368	185.788	111.652	161.538	89.963	144	144.883	107.403	141.31	136.87	168.867	81.568	136.789	73.351	110.076	82.947	116.23	72.378	122.89	131.196	122.34	144.685	106.967	98.118	135.523	101.605
175	191.207	171.672	211.63	130.021	95.76	145.451	159.436	114.121	158.407	169.72	120.325	102.512	156.357	108.364	76.75	122.319	112.437	91.286	146.787	151.857	171.891	163.618	161.306	174.158	184.731	115.362	155.031	93.481	142.833	146.709	107.694	140.619	143.304	163.667	81.534	140.982	80.622	114.273	82.842	110.361	77.486	119.35	127.957	121.918	135.037	106.533	104.279	140.341	98.07
176	193.81	172.776	203.978	131.354	102.96	143.039	166	113.495	161.034	166.8	123.904	102.07	150.821	112.127	80.312	125.181	113.535	93.306	148.876	141.881	166.984	165	160.653	178.789	189.904	112.957	154.877	87.741	143.111	144.621	106.629	142.345	144.304	166.533	81.364	136.702	82.784	113.091	83.456	115.295	78.757	119.08	122.261	121.856	134.389	104.983	101.397	139.455	97.767
177	187.845	171.879	205.935	130.229	105.6	139.843	165.359	112.385	155.39	163.96	123.916	101.651	157.071	112.8	76.875	127.097	109.211	91.918	147.427	150.643	169.297	163.036	161	180.737	187.712	111.304	160.585	93.074	143.528	143.029	105.589	141.821	137.217	165.733	84.841	134.421	69.297	108.652	82.105	110.885	74.757	119.79	127.522	124.577	135.87	103.317	105.221	136.568	102.907
178	184.586	174.069	204.391	128.146	102.56	141.627	162.077	112.286	160.339	162.46	119.217	102.465	158	106.836	74.547	126.889	111.127	94.204	147.798	149.5	167.203	159.709	153.898	179.026	183.462	112.072	156.585	87.481	141.25	141.971	107.355	143.393	140.696	161.233	84.182	132.351	75.73	114.97	84.737	110.508	73.676	117.21	123.109	123.794	140.574	109.417	102.485	143.273	97.651
179	182.397	176.621	199.804	135.083	102.48	139.529	163.385	111.11	164.203	166.18	125.928	102.814	155.464	109.055	76.891	124.375	113.817	90.755	148.337	151.405	169.016	160.309	171.286	171.079	185.077	111.899	157.185	90.333	144.389	140.262	107.347	145	134.783	164.667	82.727	137.561	75.324	114.379	84.421	111.426	78	120.95	124.5	121.99	142.315	106.05	100.971	143.773	100.651
180	193.603	175.431	202.717	127	101.2	142.451	157.128	110.484	158.068	170.06	120.747	101.209	155.571	109.745	76.578	123.431	111.62	88.816	145.146	153.571	169.047	161.545	165.286	171.895	186.615	111.116	153.169	88.074	143.917	140.447	106.323	142.179	135	160.067	82.625	132.982	80.297	110.667	82.895	107.689	70.081	120.4	124.957	129.619	134.889	108.05	101.162	144.227	106.837
181	189.276	170.931	200.891	131.542	100.8	139.608	160.718	112.374	158.305	163.36	119.747	104.023	160.464	109.927	77.781	126.514	111.662	87.816	146.371	146.119	170.578	155.655	160.714	175.026	189.135	112.449	156.277	86.37	142.778	143.136	111.266	139.167	150.913	160.233	82.386	134.719	76.865	109.576	81.684	107.607	72.243	119.83	132.13	123.175	137.093	107.233	100.941	142.795	98.349
182	184.793	169.793	205.5	130.521	107.72	139.765	165.718	111.846	159.356	165.24	123.337	100.767	162.25	111.582	74.359	121.264	111.169	91.612	150.022	151.833	169.359	164.218	154.367	178.947	185.481	111.493	158.292	76.926	143.778	140.447	107.903	140.988	146	165.433	85.136	135.754	77.622	111.121	82.877	110.787	67.081	122.35	125.304	119.814	139.815	104.283	99.515	139.614	104.093
183	190.345	175	205.413	126.938	97.16	140.157	166.051	110.901	155.508	163.7	122.373	101.512	155.75	110.345	74.031	127.583	109.366	88.673	146.09	147.31	167.375	158.818	157.755	178.132	184.519	110.29	156.338	85.222	139.75	141.971	108.29	142.643	143.696	161.567	81.307	134.667	82.73	111.833	84.877	109	68	118.04	121.848	124.928	136.444	102.083	100.206	141.432	97.814
184	188.707	177.103	203.152	127.667	98.36	142	161.821	112.055	159.136	160.94	124.024	99.907	151.893	108.455	75.484	125.486	111.352	88.224	146.764	140.548	169.219	163.636	161.592	172.526	184.058	115.391	155.123	85.259	143.111	143.903	109.274	143.833	144	164.5	81.045	138.509	71.324	110.727	81.895	108.787	73.622	119.98	124.739	125.588	135.704	106.25	103.603	139.591	96.767
185	186.345	175.31	208.565	135.562	94.48	140.765	165.769	111.769	156.542	162.34	121.518	98.419	165.714	108.127	76.656	122.028	106.634	90.918	146.18	151.333	168.562	159.455	157.735	173.711	184.615	114.739	156.046	91.63	147.889	142.621	106.282	141.786	135.217	164.167	81.386	134.982	74.784	112.47	82.333	109.328	70.432	121.4	126.304	123.804	137.611	103.05	99.632	143.614	98.209
186	190.276	172.81	205.196	128.729	92.64	134.373	160.077	111.022	159.458	164.86	122.157	98.465	159.464	107.636	76.844	126.861	109.887	91.143	149.742	145.238	168.203	159.691	162.061	178.079	183.538	113.507	154.308	90	144.667	139.796	108.508	141.762	146.696	167.667	83.386	142.105	76.378	110.076	83.737	110.852	70.27	121.91	120.826	122.082	138.5	104.5	99.691	137.909	107.163
187	187.155	169.483	204.283	131.604	96.92	132.51	161.59	112.604	157.492	164.7	120.373	106.395	157.286	106	75.609	125.028	107.746	83.796	146.652	144.119	163.578	165.455	160.673	173.789	182	111.406	158.031	84.704	142.778	142.971	104.427	138.369	139.522	164.133	81.341	136.474	78.892	113.803	79.211	110.148	66.297	121.41	127.196	121.144	136.759	102.75	103.441	144.273	99.326
188	184.414	171.948	195.109	126.417	94.92	130.216	163.667	110.308	159.593	162.5	120.482	102.116	156.214	108.018	73.688	124.736	109.803	85.878	146.461	146.167	165.438	161.345	161.082	174.526	184.154	110.87	156.523	85	137.889	140.718	111.194	139.19	140.609	163.7	80.466	134.368	73.865	107.136	79.702	110.984	66.27	124.07	125.935	120.381	135.667	105.567	99.162	140.25	101.651
189	186.741	171.793	205.022	130.542	93.32	135.059	164.897	110.22	152.542	165	122.205	99.163	158.393	112.345	77.062	123.139	109.38	81.898	148.674	148.286	171.047	155.909	154.184	177.079	187.135	113.536	155.862	85.815	144.861	142.631	108.911	139.226	136.13	161.4	82.375	135.368	75.027	106.924	84.789	108.115	69.486	119.28	116.804	123.216	137.852	104.75	100.5	136.932	95.907
190	185.552	172.81	202.13	131.833	97.96	137.216	163.282	109.088	154	159.78	121.699	95.814	163.893	107.364	77.125	119.861	108.676	86.224	147.573	149.548	163.547	159.127	159.367	178.658	183.019	110.043	154.954	88.778	143.167	141.592	106.524	137.905	141.043	164.1	85.75	136.719	78.703	112.379	84.175	111.541	72.054	118.13	115.978	122.722	140.556	104.55	98.985	143.795	98.86
191	187.81	171.569	199.826	132.125	99.92	136.784	164.231	111.165	159.881	165.52	123.88	104	157.857	107.818	76.938	123.264	108.986	86.816	147.202	153.405	167.719	163.873	164.735	172.316	180.538	111	153.262	86.407	145.694	141.097	105.718	137.714	140.391	164.967	81.42	131.228	72.486	109.924	82.614	112.311	73.459	124.86	125.283	125.887	138.796	102.633	97.647	143.614	95.977
192	190.672	170.224	203.978	128.875	97.72	137.176	165.154	113.297	154.593	162.14	122.651	99.814	158	104.636	78.328	126.014	106.859	87.122	144.697	147.643	168.25	163.527	164.571	180.342	182	108.217	154.738	83.815	145.111	139.476	107.669	141.893	141.261	159.8	83.42	136.895	73.459	114.045	81	111.344	63.865	121.5	121.174	124.258	139.907	99.083	98.912	139.068	102.535
193	190.069	171.69	200.478	132.75	96.24	132.824	162.462	109.484	157.78	158.64	124.578	101.395	149.464	106.727	76.953	123.569	112.746	84.571	150.438	146.071	171.094	165.709	155.939	177.921	184.981	110.913	155.615	81.667	144.361	143.505	109.653	138.488	135.87	160.6	79.148	135.86	71.459	110.015	80.105	110.213	70.595	119.53	123.935	122.928	140.926	99.7	97.397	143.068	96.395
194	186.362	171.138	203.457	130.604	100.2	138.353	166.359	112.725	156.441	164.74	121.831	104.093	156.929	107.909	77.125	124.236	111.592	87.755	146.888	147.262	167.906	160.636	155.367	177.289	184.5	111.058	158.738	84.852	140.944	141.845	107.669	135.476	140.913	163.867	79.602	130.772	73.541	109.061	79.825	110.115	63.243	120.5	123.435	123.948	136.389	106.25	98.632	148.205	101.419
195	180.431	173.776	200.609	129.083	89.32	131.451	161.923	112.769	152.051	159.14	118.988	100.163	158.071	110	74.062	120.556	108.563	87.02	146.697	149.286	166.484	159.727	164.918	180.132	177.769	112.348	149.308	84.963	147.361	144.757	105.21	140.893	137.304	165.8	84.023	132.842	72.892	110.061	82.509	112.361	63.054	120.34	124.152	120.381	141.093	103.767	95.382	141.773	100.419
196	186.879	170.586	201.87	133.854	93.84	136.569	160.795	110.615	154.712	161.88	122.554	93.721	159.536	109.782	74.578	124.181	109.507	82	146.303	144.024	169.641	154.927	165.837	171.105	182.808	111.319	153.262	77.37	143.472	146.825	109.282	141.06	138.522	163.6	83.386	140.263	76.676	109.909	80.526	110.852	66.919	121.15	128.761	122.031	141.296	102.717	103	145.523	97.186
197	185.276	173.759	200.63	131.479	99.24	139.039	160.487	112.824	150.271	160.72	123.53	104.372	151.571	106.709	75.422	118.042	110.93	82.837	148.393	156.548	168.156	159.273	156.061	168.053	181.365	114.029	159.431	82.074	143.778	142.845	105.71	140.881	141.043	163.067	87.511	133.632	75.216	108.47	82.93	108.344	70.297	118.8	122	119.309	135.63	107.667	97.368	144.545	100.302
198	186.897	169.345	199.022	130.021	97.48	137.137	163.231	111.011	151.305	161.32	122.337	101.442	158.357	109.109	74.922	119.028	107.944	83.408	148.056	151.119	165.078	159.236	157.347	177.263	182.192	113.884	158.754	86.741	147.556	143.437	105.871	142.429	134.739	164.533	81.773	138.351	72.378	106.364	79.947	113.984	66.162	120.53	120.696	125.371	135.315	104.1	101.838	141.295	100.86
199	181.879	173.552	201.087	127.542	96.88	131.941	160.103	113.121	154.203	159.56	123.506	94.651	159.036	109.964	76.859	123.514	106.62	81.837	143.618	147.452	167.688	159.909	160.939	168.526	183.385	113.029	155.2	88.407	142.139	144.049	107.21	140.024	140.783	163.967	82.568	131.263	75.351	112.242	78.719	110.131	67.892	120.71	125.109	122.062	137.519	101.567	97.824	145.682	101.116
200	184.586	172.138	199.5	128.167	95.72	140.157	155.538	111.198	149.085	156.52	124.337	99.977	151.214	109.127	75.703	123.181	104.127	84.837	146.191	143.833	166.531	163.6	155.143	170.816	183.577	110.13	152.4	87.074	148.778	139.767	108.581	138.929	138.826	160.367	79.841	136.772	73.784	108.121	76.93	111.131	68.973	122.34	123.217	122.34	131.111	105.2	96.779	144.318	97.651
201	185.397	173.707	199.478	132.083	93.08	146.471	162.231	111.505	149.288	163.42	119.723	105.116	151.75	107.727	72.469	124.792	105.775	79.776	147.079	145.405	165.984	160.382	155.612	176.605	186.788	110.594	156.262	86.185	139.5	143.796	110.274	138.56	142.043	166.667	81.705	134.772	77.541	107.742	77.719	110.754	65.73	122.06	122.652	122.216	141.556	106.883	98.794	145.091	98.744
202	185.328	173.5	202.239	124.625	100.76	132.471	161.923	109.11	150.78	160.6	120.217	93.419	152.679	106.364	74.938	122.361	107.62	84.02	147.247	154.238	171.328	162.364	149.735	173.842	182.192	109.884	156.877	85.074	145.528	140.961	108.298	137.083	132.435	164.133	80.239	136	70.973	105.076	81.211	111.459	72.054	121.92	123.152	120.845	136.463	106.717	100.912	141.091	100.256
203	185.328	172.448	197.5	126.667	98.4	138.314	161.718	109.681	157.831	153.1	115.928	102.419	161.143	114.764	76.344	125.486	104.803	80.041	146.371	146.095	165.109	156.218	151.939	173.632	186.327	112.377	158.169	79.556	139.472	143.019	107.46	137.619	137.348	162.767	83.773	135.298	74.351	108.5	79.175	110.033	65.459	116.32	123.63	122.856	141.519	100.367	99.471	142	102.651
204	179.81	173.828	195.022	131.75	96.2	137.314	152.974	108.319	154.881	160.82	122.807	99.628	152.214	105.673	73.859	122.75	106.296	83.551	147.213	144.714	165.734	159.236	159.163	168.658	181.673	111.217	154.662	84.778	145.361	144.796	107.024	136.143	140.435	165	80.602	130.825	77.189	106.955	77.088	113.934	67.568	122.89	126.043	123.144	132.796	100.7	99.265	141	97.326
205	186.052	169.5	197.87	122.979	100.72	135.431	155.231	111.967	150.085	157.32	122.783	98.581	156.75	108.218	75.359	125.042	106	80.857	144.562	140.69	167.156	162.345	157.531	171.132	181.865	113.116	152.169	80.852	134.833	139.738	105.742	142.298	128.261	163.767	82.091	133.596	77.108	106.712	78.772	110.541	64.216	123.61	127.261	125.052	133.574	104	99.529	138.977	96.209
206	184.241	173.172	204.087	129.792	97.68	138.314	161.128	109.385	152.746	159.32	119.349	101.791	154.536	114.436	75.047	124.306	104.338	80.735	148.539	141.857	166.703	159.764	148.714	173.474	186.942	110.42	150.477	83.556	143.444	144.194	107.54	139.024	134	166.767	82.636	130.263	71.297	106.621	78.596	114.115	66.081	122.11	122.435	122.082	128.204	100.183	97.074	136.273	98.558
207	181.414	170.052	201.13	127.646	97.44	134.451	166.051	109.055	151.881	156.04	118.916	100.395	159.786	110.055	72.031	124.028	105.676	81.633	146.854	141.667	164.781	161.745	150.02	174.737	186.615	110.797	152.6	82.704	142.639	143.252	107.621	136.905	136	161.8	82.057	126.614	74.838	108.5	80.421	108.016	65.946	118.37	123.783	122.361	135.463	106.2	94.324	143.682	97.14
208	184.293	162.707	202.413	128.792	100.24	138.706	159.923	109.978	157.746	154.8	121.265	98.116	158.429	104.582	71.953	123.111	103.873	83.633	147.697	147.905	167.047	157.636	150.306	177.658	181.327	110.928	152.415	82.37	144.417	143.563	108.54	132.833	138.348	164.567	80.932	136.474	73.378	109.227	77.877	109.836	66.27	120.16	118.63	120.227	134.907	99.45	97.779	143.273	100.605
209	188.603	173.569	199.174	126.688	95.2	137.529	155.667	106.505	150.068	162.42	120.819	101.326	160.25	109.364	73.438	121.042	105.69	82.286	146.236	135.643	160.141	160.127	154.755	177.079	180.846	108.304	154.308	78	144.111	142.427	105.065	136.321	126.435	166.033	76.568	134.368	73.568	109.197	80.123	108.23	64.568	117.62	122.435	120.629	138.241	102.467	98.426	146.591	95.14
210	181.552	167.741	207.5	130.854	92.48	138.216	163.154	108.89	150.695	159.16	120.53	103.419	151.536	109.273	75.938	122.194	103.507	83.857	148.933	148.071	165.297	159.8	160.531	164.474	184.942	112.362	153.723	77.63	143.917	143.33	108.105	139.333	138.739	166.867	81.807	136.246	79.405	109.152	78.93	107.574	69.027	119.68	118.022	124.619	131.5	100.083	100.853	141.682	97.256
211	187.862	174.672	202.587	128	102.24	134.235	153.256	108.154	155.424	162.32	117.578	106	163.286	109.564	72.969	124.375	104.099	81.531	144.146	143.643	167.828	158.982	156.265	168.184	188	112.246	151	87.37	140.944	143.078	104.847	139.429	133.348	166.467	82.08	135.737	72.27	107.121	75.158	109.934	69.135	119.43	121.13	124.052	140.796	104.317	96.294	138.614	97.14
212	182.5	168.241	200.413	132.021	94.48	133.059	154.769	108.571	153.831	154.64	120.096	97.465	159.607	105.109	69.797	124.722	105.873	81.776	145.854	145.452	166.969	156.818	150.98	176.184	184.538	109.536	152.092	84.63	138.361	144.534	109.081	139.69	130.783	164.267	80.682	132.228	74.973	104.47	75.368	114.377	67.297	124.79	123.652	117.536	133.185	99.933	95.162	138.205	98.674
213	187.793	164.983	205.174	128.021	103.08	138.392	164.769	109.846	147.356	159.16	122.072	94.488	152.821	107.727	75.75	123.653	104.662	78.551	147.562	144.548	166.328	160.6	160.755	175.605	182.404	109.609	151.277	82.074	143.167	143.243	107.556	139.631	137.696	165.267	85.477	133.842	68.946	110.894	79.316	113.213	66.703	120.47	121.652	122.144	138.315	100.95	100.838	138.295	99.419
214	188.362	163.293	194.674	130.521	103.72	138.608	154.359	108.648	150.458	156.68	117.578	101.535	160.036	109.655	72.984	124.611	106.451	78.755	147.169	146.095	166.422	158.273	148.735	172.605	183.904	112.087	156.415	84.926	139.417	142.379	106.75	141.571	131.696	165.533	80.33	135.632	72.541	102.424	79.895	110.279	69.784	117.92	128.022	122.557	132.611	99.733	99.985	141.864	100.395
215	183.672	171.414	202.152	127.312	98.24	139.824	155.949	110.022	150.627	158.24	117.241	96.372	154.143	106.236	77.219	126.292	105.465	79.429	145.315	147.714	161.406	160.927	157.51	172.395	184.827	108.232	151.769	80.741	143.417	145.029	106.968	137.143	127.348	162.4	80.318	134.596	68.649	104.576	77.561	111.492	68.865	118.25	120.87	120.742	139.667	98.95	100.162	141.795	97.953
216	188.466	173.828	201.935	130.625	92.76	136.549	160.564	108.462	153.051	155.34	120.783	100.558	150.071	103.836	73.703	119.819	104.056	78.816	146.955	144.976	168.891	161.473	152.939	177.342	183.692	109.246	156.277	77	139.25	141.466	107.145	139.702	136.13	165.1	79.295	132.333	76.135	104.409	75.877	110.951	69.135	121.15	118.63	122.031	137.111	99.733	99.456	140.409	97.814
217	180.448	170.862	197.174	128.312	102.84	139.608	160.154	106.22	152.678	159.38	120.867	99.023	152.179	109.436	73.094	125.306	102.789	76.878	144.674	153.429	162.453	156.418	157.286	178.105	185.731	111.116	152.138	73.593	143.667	140.728	106.548	140.226	129.261	161.933	78.682	132.298	69.054	102.364	77.158	111.164	66.703	121.6	118.848	119.32	135.722	100.133	97.132	137.818	100.07
218	183.586	169.103	198.543	127.833	105.48	137.275	156.179	110.143	151.136	157.14	116.313	95.907	163.107	111.218	73.344	124.806	106.704	82	147.258	145.929	164.938	160.709	151.755	168.816	179.385	110.507	152.708	85.852	132.111	146.767	105.702	136.071	136.217	167.167	78.659	129.702	70.703	105.924	76.404	108.803	67.703	116.38	119.522	122.784	133.204	100	96.324	142.727	97.093
219	179.862	169.672	201	128.479	102.24	143.569	156.872	107.11	153.542	154.74	117.964	101.837	158.107	110.491	75.047	126.25	100.113	81.653	145.517	148.452	159.312	161.455	154.98	172.5	179.942	111.478	154.215	87.333	142.222	143.097	107.54	136.536	134.826	158.967	81.761	132.509	70.378	108.091	76.105	111.902	68.324	122.12	118.174	119.093	137.259	99.167	96.059	142.114	96.349
220	186.707	167.448	200.717	129.688	102.12	136.941	154.308	106.835	153.949	158.52	119.88	100.372	147.607	112.055	72.859	126.528	104.718	80.653	146.584	145.548	167.531	158.091	154.898	171.974	178.231	115.217	149.508	79.185	142.75	142.864	107.46	138.833	139.348	165.967	81.693	136.632	73.27	110.303	80.018	113.344	66.811	121.07	119.63	119.536	127.389	103.85	100.074	142.932	97.186
221	181.621	171.155	194.239	126.708	95.68	137.686	159.821	107.571	151.186	156.22	118.193	102.07	147.107	108.382	76.625	124.139	104.099	78.571	143.112	140.452	168.141	167.145	149.184	173.132	181.885	114.725	155.262	84.963	138.361	142.786	108.242	139.476	136.043	166.5	81.602	136.754	72.405	104.939	80.14	110.787	66.811	120.22	127.196	121.928	131.407	104.583	97.853	139.295	94.209
222	181.759	168.621	197.217	127.5	89.88	138.784	155.436	109.363	147.712	163.14	120.614	98.209	155.607	109.618	71.906	124.958	102.268	77.245	147.91	136.119	165.062	159.309	157.286	167.553	185.365	109.449	154.062	83.778	144.389	140.456	105.871	137.607	132.13	165	78.625	134.439	70.73	105.697	80.702	112.23	69.514	116.96	114.152	119.268	135.741	97.267	97.441	137.455	97.93
223	181.897	169.862	198.087	121.312	94.76	141.804	155.872	111.319	151.797	157.42	119.084	95.163	150.5	105.527	77.359	122.167	100.718	77.286	144.719	142.048	161.125	161.764	148.041	174.658	187.269	111.913	154.385	79.926	142.278	140.252	110.871	139.607	134.87	163.8	79.739	129.807	75.568	107.591	77.263	113.754	65.514	121.03	124.087	120.33	132.778	103.333	94.265	138.75	94.093
224	184.776	171.086	199.609	126.625	99.32	136.451	156.462	107.692	150.492	161.38	121.458	98.721	154.179	104.982	73.141	126.569	103.845	76.571	143.292	138.833	165.609	160.873	157.469	168.053	180.942	113.536	154.677	79.778	139.722	142.621	105.806	141.06	133.826	159.867	80.523	133.614	71.865	104.5	79.526	112.049	65.703	122.6	121.826	118.546	137.722	100.533	98.824	138.864	97.977
225	182.862	167.948	201	130	97.52	135.824	155.846	108.462	147.136	159.48	116.325	105.837	152.643	107.527	75.828	127.181	104.789	80.735	146.787	134.762	159.828	160.4	157.918	168.632	179.462	109.348	151.369	71.963	140.528	141.767	109.347	132.429	128.043	163.433	80.67	138.667	71.946	110.106	72.772	111.279	70.703	119.65	123.391	118.144	129.796	102.317	96.456	144.591	90.465
226	182.759	167.569	197.522	122.208	100.72	140.471	156.103	109.857	150.153	161.06	117.928	105.023	150.857	112.582	75.609	120.694	101.704	79.184	145.629	145.524	165.609	158.655	155.755	168.868	179.731	109.435	157.6	83.481	140.167	141.301	109.944	139.476	136.043	165.5	76.386	132.421	70.189	106.712	75.351	110.59	64.216	119.83	120.174	118.814	132.593	102.55	95.588	143.432	95.302
227	182.19	165.966	202	125.625	102.76	137.765	157.256	108.769	150.559	159.66	119.699	103.047	149.286	106.218	73.641	122.903	101.099	76.061	144.09	143.524	166.203	156.745	153.776	171.763	178.269	113	153.092	81.556	146.944	142.903	110.048	137.286	135.261	160.533	77.852	131.491	75.459	102.833	78.807	112.41	66.676	123.13	121.261	119.392	127.944	99.25	102.162	136.432	97.744
228	177.897	168.672	197.5	131.562	94.36	136.294	164.256	107.407	149.458	154.44	112.024	100.512	157.679	105.727	73.328	124.403	100.507	76.531	143.034	141.524	166.406	155.982	154.49	172.842	178.327	108.884	156.538	81.222	139.194	140.194	108.565	132.929	133.174	167.867	80.455	134.404	78.189	105.652	73.667	110.656	65.541	118.9	117.391	121.619	126.444	101.6	99.397	138.818	95.744
229	183.069	172.086	205.022	124.708	102.6	137.137	155.974	107.956	153.542	161.26	119.096	97.349	151.393	110.164	73.125	123.319	101.07	76.98	143.764	134.643	163.062	164.436	152	176.184	182.538	110.145	156.508	79.259	148.667	145.058	108.387	139.238	139.174	161.7	79.352	135.649	76.459	105.545	71.07	111.049	67.784	120.66	120.174	117.763	126.685	102.333	94.412	135.182	95.605
230	182.121	170.069	198.587	122.792	98.36	137.529	158.487	108.857	149.661	155.86	119.048	97.86	163.393	109.709	73.891	121.986	99.676	76.735	143.876	141.619	167.875	162.364	159.857	167.605	179.962	112.058	152.538	83.667	147.639	145.049	108.379	136.381	134.391	159.167	78.489	130.561	67.405	109.167	76.579	110.328	63.892	121.94	117.565	120.814	129.574	102.95	100.221	141.386	96.186
231	182.69	167.517	197.761	125.792	99.08	136.02	154.205	106.681	152.729	159.82	117.494	98.791	147.714	112.545	74.031	122.486	99.535	72.633	141.955	144	166.953	164.564	152.816	167.132	180.846	107.449	149.862	76.667	146.5	142.243	107.605	137.655	134.913	166.8	79.795	130.281	71.297	109.909	76.509	113.377	67.432	119.41	116.891	120.948	124.296	99.567	96.029	142.023	92.558
232	186.81	168.086	200.63	132.042	104.88	135.294	157.179	108.385	151.525	157.58	118.349	109.744	148.571	109.4	74.188	120.264	97.887	76.408	145.685	144.024	165.047	155.745	145.714	171.132	177	112.145	156.169	73.481	140.694	143.146	106.081	138.524	136.435	163.1	80.943	132.368	74.189	108.227	78.439	112.049	64.703	119.56	119.587	117.649	128.074	98	98.029	140.386	93.302
233	175.672	171.103	204.109	127.646	99.4	137.765	158.256	106.33	151.542	158.86	115.458	102.209	159.286	112.855	78.062	125.694	93.859	69.061	145.427	141.548	166.844	155.727	152.245	173	179.827	109.246	154.769	81.185	143.111	142.786	107.129	136.214	136.348	162.333	79.636	130.596	73.459	108.455	75.316	106.754	65.811	124.22	116.761	119.258	130.352	100.4	98.162	141.023	95.023
234	181.81	170.672	203.87	127.271	105.76	134.627	154.641	107.429	154.373	161.14	118.699	102.581	155.036	109.364	75.812	123.611	100.155	68.857	144.483	142.071	166.75	163.564	145.592	174.053	177.385	113.725	154.369	77.074	140.944	143.631	105.96	136.333	138.304	163.2	79.307	135	70.459	102.515	74.614	110.852	65.595	121.49	119.826	117.155	123.056	99.85	98.75	140.227	95.907
235	183.259	169.103	202	125.208	97.24	139.373	160.205	107.187	149.39	157.7	114.566	103.279	148.714	106.491	74	120.431	99.676	73.959	145.584	137.643	165.812	162.727	153.224	177.316	181.808	109.464	154.8	75.63	139.972	139.155	110.863	137.643	131.913	162.733	79.545	135.842	74.324	105.439	76.684	109.852	65.27	121.11	117.348	122.186	123.333	97.683	96.132	136.705	98.163
236	182.966	172.534	198.348	131.062	103	135.039	156.667	110.077	148.305	163.3	116.795	108.116	150.286	106.382	76.766	126.847	102.465	74.245	142.843	140.286	167.391	160.8	156.837	169.342	177.692	108.333	157.923	84.519	141.583	142.437	106.331	138.25	129.696	160.367	80.114	136.228	74.27	106.197	78.105	107.393	65.919	119.23	119.891	118.763	127.537	97.317	100.647	143.25	92.419
237	188.931	169.448	202.478	125.917	99.92	136.51	157.923	108.165	153.017	154.38	111.651	105.233	158.536	109.291	74.5	122.847	101.338	73.082	143.067	143.952	164.891	164.509	153.102	173.368	179.327	111.029	150.338	80.259	147.806	139.359	107.04	136.238	131	160.133	82.739	135.807	70.649	106.955	72.965	109.918	66.595	121.35	122.63	121.423	129	105.533	100.191	137.795	91.628
238	184.448	165.379	198.978	131.167	104.2	136.824	154.59	104.516	152.898	156.98	114.084	106.395	155.357	106.6	77.594	124.542	101.028	78.02	143.764	143.095	160.938	154.891	153.796	168.553	171.115	113.043	147.215	77	144.944	137.515	108.04	138.048	140.87	163.6	79.273	133.439	73.622	105.909	78.018	114.344	65.622	119.75	120.696	119.876	130.352	99.033	95.015	141.318	94.628
239	180.121	168.655	197.565	132.604	95.68	135.667	160.462	107.11	151.186	159.86	114.892	104.465	156.929	112.255	78.984	122.417	98.254	76.143	143.146	141.595	166.547	158.618	147.735	173.368	181.192	113.014	153.785	79.593	144.583	139.796	109.589	135.833	132.609	159.1	82.011	135.175	75.405	107.621	72.561	109.41	62.378	119.69	124.696	116.515	126.87	101.717	97.059	137.795	91.442
240	183.621	170.121	201.826	127.229	93.24	139.078	152.846	107.308	153.39	158.12	118.542	106.326	153.714	106.491	74.516	122.347	99.423	74.429	142.528	145.405	166.406	159.927	156.265	172.105	181.462	111	149.292	81.222	140.778	140.563	107.016	137.619	131.522	163.2	80.409	135.596	73.081	107.364	76.298	107.574	69.865	122.42	118.261	116.32	132.259	102.05	100.485	142.545	97.302
241	182.741	169.379	198.63	126.875	99	138.627	157.103	107.527	151.695	155.42	115.482	108.605	159.643	111.309	76.688	124.403	100.38	74.245	142.022	142.357	164.844	159.327	153.388	167.316	182.192	114.029	151.138	75.519	141.889	143.33	107.734	136.381	140.043	161.4	76.591	134.211	71.946	106.773	79.105	112.295	64.784	123.25	116.783	118.753	132.204	103.583	99.544	137.091	93.302
242	181.707	170.621	197.63	129.375	99.4	138.745	164.333	107.286	148.322	158.24	113.807	105.837	155.214	107.636	76.844	123.333	99.296	74	140.427	146.119	161.234	157.473	147.469	170.079	180.904	108.971	153.862	79.259	146.806	140.282	109.226	134.405	127.87	162.4	77.875	130.702	71.108	104.015	77.018	112.492	67.216	121.4	117.609	122.32	132.352	106.617	97.662	140.068	94.907
243	176.931	171.103	201.5	129.896	96.72	134	156.821	107.022	152.559	156.96	117.494	107.233	150.679	109.764	74.188	124.972	103.479	71.571	142.663	137.31	166.906	157.527	159.531	174.737	183.75	112.884	154.015	77.852	144.944	144.524	108.581	137.69	136	164.833	81.477	136.982	77.405	109.258	75.596	104.541	68.108	119.06	118.891	115.784	125.296	97.667	98.809	139.455	96.186
244	181.724	168.155	205.304	130.312	101.12	138.078	158.051	109.484	149.983	155.86	115.651	105.93	150.821	106.055	75.031	124.361	96.493	74.735	139.82	144.214	165.016	157.964	156.694	173.921	176.596	107.681	152.892	70.852	137.5	143.845	111.032	135.31	132.348	159.167	78.318	134.211	72.27	109.455	77.035	111.066	69.622	119.16	122.609	115.299	128.463	103.417	100.691	146.227	95.163
245	179.19	175.414	203.957	127.125	101.52	134.078	162.897	106.132	148.966	159.04	115.807	101.93	156.536	107.745	75.969	126.069	97.831	70.51	142.854	143.714	165.922	164.418	152.449	167.368	187.096	110.493	151.569	78.741	137.833	140.728	108.984	135.786	133.826	162.567	79.534	138.456	68.838	107.606	74.386	111.066	66.216	120.8	121.109	119.309	125.537	98.717	96.044	142.159	92.07
246	183.414	168.017	203.652	123.792	97.92	138.137	161.821	105.692	149.542	157.82	115.482	104.465	149.75	109.2	74.016	126.458	97.915	69.98	142.146	140.5	163.609	161.855	150.224	168.263	178.096	112.13	151.031	68.556	140.917	143.417	108.823	136.536	138.391	164.467	82.17	131.491	67.108	105.091	74.351	113.984	69.297	121.52	120.109	118.526	127.889	104.15	98.426	137.909	89.628
247	184.741	172.103	202.065	128.167	101.04	139.451	155.385	106.33	152.525	155.08	114	107.907	158.5	107.036	75.891	119.375	99.62	67.163	143.708	141.452	163.016	160.691	147.02	173.763	179.962	111.565	150.677	78.667	141.694	139.583	109.855	134.095	141.739	163.833	80.42	134.105	70.27	105.182	76.754	110.164	65.622	120.88	114.348	116.794	131.093	102.85	96.838	146.341	95.163
248	178.741	168.224	208.043	127	99.4	140.196	165	108.462	150.085	162.18	115.277	104.558	156.786	107.218	74.5	121.5	97.169	68.184	140.73	142.381	164.969	161.8	153.959	174.474	186.173	111.203	153.985	74	142.444	142.835	106.774	135.56	142.87	164.867	77.739	135.982	73	108.364	75.14	108.885	67	120.9	119.152	121.536	127.074	100.383	100.485	135.477	90.767
249	182.103	166.845	202.848	123.917	100.12	141.529	159.795	104.516	151.051	154.32	113.349	104.093	151.964	108.345	75.578	125.375	98.465	68.98	140.303	138.619	160.984	162.727	152.653	164.868	179.769	110.797	152.431	67.259	141.861	143.641	107.056	140.548	128.13	160.667	78.273	135.105	72.054	107.182	77.877	113.557	67.595	121.37	122.674	118.464	124.926	99.75	96.676	142.636	94.535
250	185.828	171.741	197.326	127.708	99.6	138.118	156.538	106.967	153.814	161.66	114.506	109.907	150.857	103.4	72.844	122.708	97.958	74.837	143.584	138.048	164.672	160.564	146.612	174	177.673	114.275	152.708	78	136.306	141.951	106.75	133.107	127.652	166	77.136	130.368	70.027	106.136	78.614	112.164	69.081	122.36	119.304	114.371	126.204	103.15	99.088	145.045	90.605
max	224.81	215.793	229.978	188.312	203.88	195.686	210.026	158.154	214.61	195.34	179.952	160.465	215.286	167.382	119.266	182.875	153.296	137.612	183.326	212.881	213.219	208.4	233.082	225.921	244.981	144.101	184.277	158.778	202.861	164.029	140.694	161.107	181.13	190.567	131.693	187.895	139.541	181.227	143.123	157.311	132.946	161.44	175.022	158.196	178.63	157.85	132.882	180.25	163.512
(max-f0)/f0	0.599877595	0.407082589	0.552992498	0.479614366	0.861577794	0.495133021	0.829988934	1.144868178	0.472665015	0.553276081	0.478810391	0.635462106	0.432175145	0.850444973	0.730850724	0.734102676	0.56605065	0.686173602	0.315277439	0.802258739	0.409274473	0.499280576	0.512115373	0.603778005	0.535931034	0.377520099	0.219134128	0.429955781	0.769995899	0.177760067	0.301745913	0.350198205	0.44702574	0.610429889	1.068368148	0.47439167	0.541651015	0.403543963	1.262957341	0.441699125	0.87676106	0.634835443	0.384996439	0.411947412	0.279648693	0.605798576	0.295297696	0.240579511	0.892609526
[truncated: 3 more columns]
