# Supplementary material for: Depressive patient‐derived GABA interneurons reveal abnormal neural activity associated with HTR2C
Source: EMBO Mol Med. 2022 Nov 14;15(1):e16364. doi: 10.15252/emmm.202216364 (PMC9832822; doi:10.15252/emmm.202216364)
Supplement: Supplementary file 9 — Source Data for Figure 3 [file EMMM-15-e16364-s008.zip › Figure 3/3D/IMR90-4 tracing.xlsx]

## Sheet: Sheet1
		1	2	3	4	5	6	7	8	9	10	11	12	13	14	15	16	17	18	19	20	21	22
		52.755	61.5	72.525	31.539	37.599	47.714	62.089	66.766	143.28	163.208	121.209	126.03	105.606	102.263	114.576	113.128	69.386	114.062	95.875	109.56	141	100.974
		51.771	60.738	65.82	28.451	40.836	49.78	64.281	65.288	139.56	184.125	115.07	129.727	101.909	96.947	112.606	111.538	74.409	117.094	98.25	113.14	139.129	99.795
		46.394	64.587	64.201	29.402	40.531	49.737	61.489	63.095	133.96	169.917	118.977	124.121	106.606	98.632	110.758	109.59	77.409	121.75	98.042	111.66	136.516	102.333
		48.028	72.942	58.732	28.049	37.687	56.412	81.906	61.656	136.32	174.375	114.744	130.152	98.182	107.474	109.091	112.231	74.091	111.938	93.333	113.54	136.258	102.641
		48.277	75.82	57.127	29.681	41.668	51.459	87.762	64.196	133.72	172.833	117.488	128.727	102.303	93.684	113.818	111.051	70	111.219	90.417	104.6	131.871	104.256
		51.321	66.488	59.673	26.392	37.057	64.22	85.643	64.104	129.88	178.542	116.163	121.394	101.939	103.947	118.697	117.103	75.159	116.844	96.042	110.12	143.258	98.718
		55.803	69.494	56.525	27.211	39.752	78.278	81.723	59.582	136.6	172	124.86	127.818	101.697	106.632	112.788	110.051	78.159	119.031	95.375	110.02	142.484	101.846
		95.675	109.36	89.134	56.799	38.721	91.051	94.723	106.05	134.64	180.833	119.279	130.636	103.909	107.947	111.515	109.231	76.818	115.406	93.958	110.66	137.097	103.513
		107.892	118.581	112.725	79.211	47.882	103.369	106.655	123.068	136.48	181.167	122.116	129.273	109.303	101.895	114.697	112.974	75.227	116.75	99.167	112.94	140.968	98.667
		107.072	117.267	114.845	85.201	54.511	107.996	102.166	119.395	131.6	175.083	117.023	122.939	105.848	97.105	114.97	108.667	71.591	113.125	103.667	111.82	140.387	101.051
		101.562	108.395	116.546	82.98	62.466	107.737	106.238	124.46	124.88	176.292	122.395	124.03	105.394	96.526	114.273	113.026	74.386	115.5	97.292	115.38	144.258	100.974
		96.173	112.552	112.898	77.191	70.878	109.243	109.379	121.754	121.76	174.583	114.116	127.545	101.273	95.895	110.303	110.436	75.977	118.969	90.25	113.28	144.065	99.949
		93.843	110.983	114.493	62.108	76.233	105.227	107.528	122.481	131.04	175.167	118.744	122.091	108.212	98.421	115.515	115.667	71.386	115.531	88.458	106.86	139.323	107.128
		87.964	101.988	105.081	59.892	73.095	98.792	104.868	123.021	127.92	177.125	113.628	128	105.394	102	110.576	106.923	72.818	121.094	84.417	113.4	137.677	101.128
		83.948	104.203	103.729	48.343	77.641	93.643	104.736	121.059	129.08	180.292	112.256	123.939	102.545	89.053	109.576	113.615	70	111.844	94.375	114.04	139.032	95.436
		83.41	100.866	93.306	54.034	77.145	93.165	105.047	117.656	123.72	177.833	110.14	127.182	98.879	89.053	106.667	109.103	72.045	111.625	88.458	110.34	138.645	97.564
		77.763	99.302	85.69	48.078	77.511	84.22	101.26	116.392	122	183.458	111.465	127.515	99.091	85.211	111.303	103.436	68.091	109.062	88.042	109.56	139.452	100.231
		79.161	96.233	84.926	44.539	77.218	81.482	96.298	112.54	121.56	177.833	111.558	125.939	103.333	83.474	106.212	104.436	66.886	104.125	87.333	104.18	132.742	98.077
		78.992	93.901	79.549	42.505	77.756	81.894	98.945	112.181	115.64	175.5	119.372	128.879	91.606	75.316	98.667	102.026	66.659	107.625	85.667	102.46	137.097	98.256
		75.735	93.128	80.398	32.544	76.863	79.353	95.391	105.772	121.4	173.625	106.628	126.879	85.848	79.526	104.212	103.487	64.114	115.656	91.625	102.86	132.968	94.103
		76.904	90.442	80.063	33.975	77.408	74.384	94.753	102.46	119.84	168.917	108.326	128.394	95	75.947	106.667	99.615	61.136	109.281	89.25	104.58	135.613	93.231
		75.787	89.878	74.148	29.897	78.882	71.918	90.706	98.175	109.56	168.208	108.163	128.121	93.97	78.211	105.758	97.513	68.773	112	83.667	106.74	129.645	91.077
		78.024	89.081	75.694	26.137	80.347	70.498	90.119	99.653	115.56	165.208	106.86	126.182	93.121	79.684	104.242	98.897	61.432	112.156	79.292	104.88	135.774	96.205
		76.04	88.047	69.451	24.284	79.027	67.918	84.106	91.276	103.92	161.708	110.535	130.697	91.212	79.684	109.091	96.513	62.591	110.656	84.208	101.74	139.677	95.026
		71.394	82.581	68.743	26.098	75.576	63.216	81.983	85.546	104.84	167.292	108.233	126.818	89	75.842	107.576	94.026	65.909	105.125	77.792	98.46	127.226	95.744
		74.076	80.419	68.387	24.882	79.565	58.945	81.506	86.318	109.32	164.333	106.07	124.636	86.788	79	107.03	95.385	63.955	107.094	83.333	103.68	131.032	93.41
		73.08	79.058	71.07	24.235	72.496	56.173	73.417	83.864	110	162.958	110.419	128.97	88.455	76.632	108.697	93.128	60.5	107.031	84.167	107.38	128.871	86.974
		71.329	79.279	65.93	23.422	79.172	58.376	73.4	76.32	109.16	161.542	109.395	122.394	88.515	77.421	109.061	94.385	64.977	103.5	83.208	100	134	90.923
		70.1	71.215	66.218	19.882	75.962	49.71	69.83	75.481	105.6	152.917	106.186	122	87.242	75.158	101.242	93.795	60.182	99.562	82.833	100.56	142.161	90.615
		66.715	70.529	60.035	22.363	76.195	48.522	66.226	72.748	110.92	162.708	109.651	121.758	92.121	76.632	98.424	99.205	60.864	102.531	82.375	102.72	133.774	92.256
		63.02	64.924	65.877	20.025	75.061	39.463	58.723	64.997	99.56	161.792	104.977	125.212	83.364	77.316	101.879	93.256	65.636	100.375	78.792	106.14	131.903	95.462
		61.056	63.076	64.933	20.191	75.595	34.725	56.085	61.528	97.24	148.708	106.279	118.424	88.879	72.474	105.727	92.744	55.409	100.438	76.292	94.62	135	97.026
		61.831	59.215	62.077	21.348	76.011	31.286	50.579	53.884	100.6	147.583	101.907	119.303	86.727	69.895	98.121	91.077	60	102.125	78.542	98.62	124.903	83.897
		57.884	57.285	60.278	21	76.302	31.388	50.57	51.196	100.24	158.333	102.419	121.242	82.545	72.105	105.394	92.231	62.477	103.906	83.625	99.88	131.871	90.795
		55.972	55.378	62.732	21.235	75.405	26.478	46.264	46.73	101.6	141.458	104.419	120.03	86.121	68.263	99.515	94.59	61	105.656	83.417	104.98	137.129	90.051
		55.847	53.267	55.408	22.838	71.248	22.812	42.723	41.754	106.68	152.333	97.791	128.606	84.818	78.526	102.303	94.923	63.591	102.562	77.875	105.84	129.774	90.846
		53.811	50.11	60.553	20.221	71.634	18.094	41.077	39.261	96.48	152.333	104	126.333	86.394	81.579	99.636	94.872	57.841	105.156	81.333	97.7	130.548	92.897
		51.711	47.401	57.261	22.044	77.492	17.58	39.26	35.525	99.32	147.583	100.419	118.03	79.848	75.684	99.727	89.282	56.068	100.906	84.125	105.86	126.097	90.154
		53.313	45.39	54.208	19.324	75.935	13.537	35.196	31.766	98.84	146.458	104.744	120.061	83	77.316	103.061	93.205	56.727	103.219	77.5	103.9	130.677	89.231
		49.566	42.738	56.204	21.333	77.309	11.82	29.702	30.668	94.52	157.292	99.512	117.424	82.121	79.105	96.667	93.487	56.341	102.812	82.5	100.48	127.129	89.923
		49.948	43.192	50.489	19.907	73.351	8.51	26.821	27.151	93.36	156.708	102.721	117.636	85.727	79.421	101.303	96.923	62.091	105.281	81.333	99.56	132	89.359
		49.141	38.535	47.687	19.868	77.057	6.635	24.932	24.134	96.52	141.417	102.047	117.636	84.242	76.632	105.697	95.026	59.773	101.75	80.792	102.34	129.613	87.359
		45.948	37.89	44.785	18.534	71.099	6.545	21.174	24.285	99.04	146.083	99.419	121.091	86.091	75.526	93.788	90.872	56.023	103.344	81.5	105.52	131.774	91.769
		44.976	35.593	49.257	20.549	72.317	6.416	18.23	23.543	95.76	142.875	98.837	116.091	85.455	77.421	104.667	94.462	57.682	99.844	78.542	104	130.419	92.974
		45.004	30.959	49.056	18.505	77.767	5.298	17.915	20.312	90.04	150.083	102.837	118.061	86.788	78.368	100.061	89	58.205	94.875	77.583	97.34	129.032	90.205
		39.301	27.866	42.856	20.132	73.252	4.514	12	19.884	93.24	141.833	103.14	112.939	86.727	72.211	94.515	88.769	53.091	104.625	77.792	100.92	131.258	94.692
		39.305	23.581	41.447	17.902	72.905	3.329	9.14	18.315	98.36	147.708	102.047	111.818	86.606	74.158	98.303	92.769	57.636	98.938	82.5	102.96	131.806	89.795
		37.137	26.285	42.514	18.113	68.824	2.988	8.668	15.908	98.44	143.375	95	116.606	84.697	76.158	98.909	95.872	58.364	105.719	79.667	103.38	130.065	90.051
		37.382	22.145	37.884	19.711	74.015	3	6.311	15.795	100.12	136.375	106.279	114.242	87.182	72.474	95.273	93.282	55.955	96.844	81.375	105	130.323	86.128
		36	17.669	40.408	18.922	69.244	2.573	6.017	12.309	92.56	140.5	95.93	109.455	84.242	73.579	99.879	94.462	58.682	100.781	76.75	101	129.71	84.077
		33.301	19.378	34.849	19.108	70.885	2.686	4.774	13.754	96.16	149.208	101.442	117.848	86.182	79.579	98.212	90.513	55.5	101.688	79.333	96.02	130.645	88.051
		32.422	16.006	32.366	18.868	70.439	2.651	4.557	10.822	97.84	146.208	99.326	115.727	82.667	68.526	93.152	92.026	56.023	100.75	78.375	102.56	132.355	87.41
		30.602	14.808	31.37	17.995	72.286	2.314	5.111	10.131	92.92	136.167	97.698	110	87.636	77.316	93.061	85.026	56.886	97.281	78.542	103.02	130.129	90.564
		29.896	14.599	29.335	18.221	69.267	2.373	4.332	9.211	91.56	143.375	97.628	109.485	84.333	74.842	92.758	90.692	53.773	96.688	78.958	98.98	131.226	85.359
		25.554	13.988	28.599	20.662	66.721	2.259	4.855	8.774	93.28	139.542	93.93	111.758	79.121	73.158	97.03	93.949	57.091	102.156	82.917	98.38	128.968	87.026
		26.847	11.419	28.208	19.48	67.145	2.239	4.4	7.43	98.4	142.333	95.744	106.303	84.364	76.158	94.394	86.282	55.136	96.094	78.417	100.66	134.871	91.538
		28.406	9.657	25.609	18.549	69.748	2.235	4.34	6.119	93.28	142.875	95.907	110.818	85.97	81.053	98	86.949	57.295	101.562	78.375	98.84	131.129	88.769
		26.964	8.878	25.423	18.098	69.656	2.18	4.685	5.748	94.28	137.667	94.186	105.061	82.879	72.105	95.182	87.744	55.568	94.5	84.792	100.42	136.452	89.564
		25.767	9.221	25.144	18.088	68.611	2.047	4.881	4.941	93.4	132.625	96.837	112.333	87.697	74.263	94.303	94.949	54.273	98	81.417	96.9	132.194	86.821
		24.486	7.221	24.021	21.034	62.927	2.18	3.549	4.938	96.64	134.292	89.977	108.424	82.091	71.632	98.576	89.462	54.614	99.875	80.375	99.96	135.581	86.718
										90.76	131.167	88.116	106.182	84.576	82.368	93.182	89.795	54.545	94.719	79.208	93.88	126.129	86.487
										98.72	142.125	97.163	107.818	80.091	75.526	83.818	85.974	55.932	99.438	78	98.62	135.484	89.077
										92.76	136.083	97.721	102.03	76.303	78.316	91.939	88.795	54.455	93.625	76.125	96.94	129.032	87.846
										97.92	142.458	92.302	107.182	81.545	75.842	94.697	89.974	52.341	95.875	78.208	98.96	137.452	88.615
										95.36	135.5	98.186	112.424	84.515	77.211	88.061	88.41	53.545	98.469	78.25	101.96	127.645	90.436
										95.56	135.458	96.767	103.333	85.909	75.158	91.606	88.615	56.705	92.5	81.667	96.46	134.161	87.462
										95	135.083	90.86	104.727	80.758	76	90.242	88.872	53.273	95.938	75.667	96	132.484	87.538
										98.56	136.958	87.837	105.545	84	74.947	88.576	92.821	55.364	98.75	79.542	96.04	135.065	94.615
										95.4	135.708	83.767	106.455	83.545	78.632	90.242	85.821	54.25	95.906	71.833	101.7	127.516	85.462
										96.64	130.5	90.93	110.485	80.424	78.789	95.848	90.667	56.909	102.969	78.042	98.06	131.452	87.385
										91.4	137.167	91.814	102.606	80.909	75.211	87.394	92.487	57.182	99.688	74.667	94.84	130.645	86.333
										93.68	134.25	92.279	111.545	78.364	73.368	89.333	88.846	55.409	96.844	76.75	95.94	123.323	87.769
										95	128.625	94.372	106.121	85.061	78.842	90.394	89.128	59.909	99.312	84.5	96.52	126.161	84.718
										94.04	131	92.209	110.697	84.424	75.579	92.636	89.231	57.045	97.844	74.417	95.74	132.419	86.308
										91.88	129.708	92.256	107.333	80.394	73.789	87.848	88.667	53.818	101.375	80.333	94.58	128.065	79.821
										92.8	124.917	93.07	106.121	84.758	76.053	89.758	87.564	57.977	98.312	75	94.66	125.581	81.462
										97.24	127.958	93.814	106.818	85	70.842	88.909	86.949	58.386	94.531	78.458	100.58	129.742	84.59
										96.12	132.083	90.349	102.303	82.636	77	85.909	90.949	55.045	93.562	79.083	101.66	126.194	86.821
										94.4	121.5	91.628	109.848	82.909	80.105	87.03	89.077	55.523	95.906	81.833	98.72	131.355	83.897
										92.76	122.417	96	107.697	83.091	75.158	86.606	90.308	55.818	91.031	76.75	94.14	123.71	81.462
										91.32	123.875	91.256	110.152	75.121	77.053	92.121	91.026	55.136	95.719	79.708	97.16	124.774	83.872
										89.84	130.167	90.209	109.394	82.606	74.211	89.758	88.744	51.795	90.281	78	97.52	128.258	83.487
										98.68	129.5	92.814	105.758	84.03	75	87.394	89.436	55.432	100.094	78.375	94.52	125.194	83.077
										89.72	127.208	94.465	110.758	81.212	72.526	91.364	83.615	57.409	92.594	76.5	96.78	124.935	81.846
										91.36	128.458	90.884	111.515	77.303	80.474	87.485	86.538	54.705	94.844	72.958	96.76	123.065	82.051
										99.2	130.208	91.512	104.152	81.515	76.579	89.758	91.923	53.568	94.625	77.25	97.32	126.258	84.256
										90.68	130.958	90.047	105	88.394	80.947	89.091	89.564	55.023	92.375	80.875	94.86	125.645	78.897
										88.96	128.75	88.674	109.606	82.152	77.474	89	92.821	54.455	94.125	77.417	92.36	121.129	82.795
										96.24	129.5	91.093	105.848	83.03	76.263	86.697	82.051	54.114	93.906	73.167	95.74	121.452	87.974
										94.92	122.792	88.86	107.273	78.303	77.421	86.121	84.487	55.682	97.5	76	101.5	117.387	82.667
										91	122.083	91.419	106.818	83.333	73.368	90.333	81.487	51.841	90.031	77.917	100.3	124.194	82.923
										96	130.708	89.488	103.303	80.182	79.526	90	84.359	54.045	92.406	70.792	95.68	121.516	81.923
										92.8	129.625	92.721	107.788	80.636	73.632	85.606	85.949	52.114	92.031	75.125	94.94	128.581	76.333
										95.2	128.208	89.349	111.636	85.455	76.632	87.848	87.872	54.091	93.312	78.333	97.06	120.226	77.308
										95.96	133.417	90.605	105.879	83.212	77	87.758	79.59	57.159	91.969	75.583	95.52	124.226	77.846
										98.36	128.458	93.93	105.212	84.242	77.421	83.061	81.154	54.25	96.969	74.583	96.72	118.258	84.333
										93.08	122.708	86.512	108.879	85.273	76.211	83.788	84.846	53.614	97.094	67.375	94.86	124.129	79.769
										96.2	125.542	84.349	107.121	81.273	75.526	89.515	89.795	52.955	91.344	74.25	95.6	120.935	79.385
										93.04	127.375	90.047	109.758	80.727	72.684	82.939	84.923	51.364	93.594	73	92.18	115	79.179
										99	121.75	85.163	110.061	87.606	77.421	86.091	85.41	54.227	89.875	77.25	93.42	121.161	77.641
										100.84	136.125	89.116	109.788	82.818	76.316	83.727	85.359	50.864	91.75	73.167	95.92	121.645	79.513
										91.44	128.708	87.14	109.394	79.03	72.316	89	80.718	51.477	92.125	77.25	96.04	119.484	79.359
										97.2	129.583	89	109.97	81.697	67.316	85.333	80.077	55.477	94.438	75.625	94.94	122.129	82.359
										97.08	134.792	87.256	107.636	78.727	77	83.364	84.385	50.977	86.406	72.417	96.72	122.516	79.513
										97.8	123.292	88.977	107.424	83.273	79.842	83.909	88	54.864	92.5	75.542	94.18	115.742	77.154
										98.12	129.583	91.674	108.424	83.242	73.947	90.455	82.718	52.091	93.25	78.167	95.72	120.129	81.179
										103.2	122.083	85.395	111.455	83.333	85.053	81.576	85.846	51.545	94.375	72.917	92.7	123.129	79.128
										93.4	129.375	86.86	104.394	81.212	71.368	92.758	85.308	51.364	92.219	80.083	95.98	118.806	81.744
										99.96	125.583	89.093	110.545	77.879	81.737	82.606	81.231	50.318	88.188	80.167	89.5	122.581	75.718
										100.56	125.833	92.093	109.03	83.424	71.211	86.818	86.564	50.886	96.25	77.5	94.72	118.581	78.205
										92.84	127.792	85.07	110.545	83.667	76.632	82.606	86.923	52.023	90.5	77.333	95.32	118.161	78.103
										98.96	131.5	86.395	109.061	74.576	71.842	84	84.59	51.455	85.906	77.833	89.3	114.581	71.128
										102.2	124.542	86.023	107.273	80.697	74.789	79.364	86.103	52.386	93.312	71	91.24	122.677	70.872
										98.56	126.25	90.395	111.606	75.727	78.842	78.879	82.128	52.955	96.312	75.833	94.5	113.774	82.641
										101.2	123.042	86.605	108.788	81	73.789	81.424	84.692	52.364	86.469	77.083	93.06	114.806	77.564
										99	122.833	86.488	104	80.394	77.105	79.394	85	53.25	95.969	80.958	94.66	118.774	80.846
										99.08	127.542	88.907	107.909	78.545	75.632	80.667	81.718	53.818	95.031	74.417	92.92	112.645	72.795
										96.4	127.375	88.419	105.879	73.848	73.947	79.576	81.974	50.523	93.156	73.5	90.22	115.968	78.077
										100.64	134.417	83.023	109.455	82.061	71.263	83.848	82	49.977	97.062	77.875	95.5	117.355	80.564
										104.32	128.708	85.814	112.697	75.485	74.474	87.333	83.923	52.25	89.844	79.708	91.48	120.355	82.641
										97.32	129	89.953	103.515	81.606	76.263	80.212	83.41	52.318	95.781	73.917	97.94	117.258	79.359
										96.64	133.625	83.814	113.03	79.909	78.789	78.909	79.897	51.977	92.469	77.833	98.64	115.323	77.41
										97.24	126.125	88.233	108.394	77.576	75.579	83.061	87.538	48.773	91.438	79.333	95.88	118.258	75.718
										96.84	130.083	83.86	110	82.091	76.842	80.545	83	55.955	88.312	76.542	98.88	112.29	77.923
										98.32	126.208	84.535	103.182	86.121	76.684	80.697	80.59	47.977	92.5	70.208	101.66	117.226	79.872
										104.2	126.792	86.907	110.515	80.606	76.474	81.424	82.282	50.523	90.281	77.083	94.92	110.903	76.923
										97.16	130.5	89.465	105.606	81.576	80.211	83.939	79.487	49.159	92.312	74.875	99.02	117.742	73.744
										101.32	127.667	86.535	108.061	76.364	73.895	72.455	78.128	50.545	91.094	73.875	100.48	121.613	77.641
										100.12	132.542	87.744	112.121	78.788	75.474	78.03	81.487	52.841	81.969	73.458	99.9	117.097	75.974
										100.68	130.417	85.651	107.182	75.576	73.947	79.515	80.385	53.182	89.094	81.667	101.38	115.032	77.179
										100.2	128.333	84.395	106.545	74.455	75.632	77.394	84.333	49.909	90.75	75.708	93.5	120	73.718
										95.76	130.875	86.256	108.697	80.121	77.947	75.515	84.026	50.114	94.156	74.417	101.78	120.484	74
										102.4	125.167	88.791	104.061	77.424	78.526	79.576	85.692	52.773	86.812	72.708	97.92	117.645	75.795
										101.04	131.208	87.419	105.242	80.97	79.211	78.909	82.308	50.682	92.5	76.917	97.94	121.032	71.487
										93.96	128.208	88.535	108.667	77.758	74.158	71.939	88.154	48.75	89.125	70.958	96.86	117.871	72.256
										99.68	126.375	89.674	108.303	83	76.579	81.424	75.974	51.455	93.719	72.625	94.58	122.839	74.282
										100.32	132.542	87.744	111.333	81.909	82.158	79.636	82.692	50.5	90.812	72.292	98.22	117.645	74.026
										98.96	128.125	85.535	104.515	77.212	78.158	74.576	81.615	49.409	90.375	72.417	98.6	114.71	75.615
										102.92	128.25	89.651	104.879	79.455	81.421	76.879	86.641	49.864	88.688	73.042	101.76	116.71	73.641
										104.4	125.125	92.488	108.333	85.061	76.579	82.212	83.487	48.318	89.062	67.5	99.36	116.161	71.744
										99.92	121.792	94.047	107	73.182	80.105	78.152	79.154	53.273	91.062	74.958	98.48	116.032	80.231
										99.48	124.667	89.488	105.727	78.333	74.579	75.182	84.641	50.75	87.031	72.708	101.06	114.355	72.641
										97	117.417	83.372	108.061	79.061	78.368	73.485	82.667	48.614	84.625	66.292	94.78	116.226	70.359
										103.24	121.708	92	102.636	79.333	79.211	75.121	85.103	50.705	89.219	67.083	99.3	112.484	78.974
										107.48	124.292	84.14	107.576	76.818	73.579	76.061	84.59	48.841	90	64	94.04	111.258	71.692
										99	129.625	86.674	111.303	82.394	76.526	76.848	81.974	47.591	86.625	72.583	102.84	117.097	71.256
										107.4	128.25	87.116	108.758	76.667	75.947	75.788	82.923	47.636	91.344	69.833	95.14	114.935	71.718
										102.6	129.292	88.395	107.848	79.394	75.632	78.394	83.256	49.818	87.531	66.667	98.36	110.032	74.128
										101.28	129.708	89.884	107.727	73.697	74.947	71.576	78	45.75	87.812	71.25	98.72	116.29	69.59
										96.16	129.875	90.674	103.727	78.606	78.737	78	77.718	47.091	83.75	68.333	99.32	115.742	75.256
										101.76	130.833	87.628	101.091	79.424	76.211	77.424	81.231	46.614	82.969	72.625	96.24	114.677	72.795
										103.36	129.375	95.209	103.667	80.879	72.368	74.939	80.436	47.977	82.188	63.333	95.16	110.516	74.026
										97.6	126.625	91.047	102.273	79.424	69.526	74.879	77.923	46.295	82.812	64.042	96.38	112.71	72.923
										95.6	129.667	87.465	101.455	81.576	73.947	75.606	79.333	47.727	83.531	64.833	99.02	107.097	71.974
										96.88	128.125	88.233	107.03	75.03	71.263	71.788	78.795	45.205	80.281	64.5	96.02	114	73.872
										97.08	124.917	83.209	106	81.061	77.474	71.758	79.41	47.932	86.719	64.875	101.84	110.903	73.59
										95.48	128.042	85.326	109.455	76.242	75.684	69.606	77.718	49.318	87.875	66.542	94.64	109.032	76.846
										101.2	128.333	89.233	105.242	73.394	74.316	74.303	79.282	45.909	81.406	69.167	93.38	108.097	70.821
										96.8	121.917	91.419	105.212	78.303	72.632	72.121	80.128	43.523	82	72.625	97.9	110.065	74.718
										90.24	131.375	89.279	103.303	76.667	71.579	73.848	75.333	45.432	80.906	72.625	93.82	110.71	75.974
										94.12	124.667	82.814	101.939	77.242	76.316	76.909	74.821	45.182	83.625	68.875	97.7	110.29	72.769
										91	119.542	86.047	104.818	80.333	69.053	71.333	75.59	46.568	84.75	73.125	97.18	110.581	77.667
										87.92	125.417	84.698	104.091	75.485	75.632	73.03	77.974	47.091	88.281	68.542	96.22	106.387	70.41
										92.8	120.042	91.093	104.333	72.788	72.474	68.121	83.282	44.864	78.125	71.458	99.72	110.774	68.564
										84.64	122.833	84.256	104.273	76.182	77.053	72.545	74.692	45.864	82.25	68.333	93.48	106.387	74.128
										87.88	129.125	87.349	106.121	77.212	76.789	69.485	79.026	45.591	86.031	69.5	93.98	113.452	71.615
										90.76	126.208	88	101.636	77.212	77.632	68.212	76.974	45.591	83.781	69.542	98.82	109.355	74.846
										96.52	124.208	86.163	105.273	73.97	75.789	66.667	77.282	46.932	87.656	69.333	95.88	112.258	81.026
										89.4	124.917	85.256	105.242	74.212	68.105	67.697	72.769	44.682	79.688	64.792	96	105.806	75.744
										90.28	119.208	83.814	99.515	70.576	70.895	66.061	86.205	48.227	78.656	70.375	102.04	111.032	74.179
										88.6	126.875	86.674	106.545	71.303	71.526	65.697	74.205	48.091	83.906	65.25	93.16	112.484	72.949
										90.68	129.208	82.186	104.455	72.394	75.263	68.121	74.846	45.205	81.5	73.833	98.34	111.871	78.462
										87.08	124.542	87.465	108.606	75.061	75.263	65.697	78.154	44.636	84.844	63.5	98.46	112.194	71.103
										87.72	125.458	84.442	104	73.788	73.211	67.758	78.795	43.545	82.188	68.208	93.72	111.29	69.128
										88.16	124	83.651	101.758	74.364	76.421	65.455	77.026	42.295	82.719	65.542	95.5	106.065	74.205
										87.6	127.417	85.977	107.303	76.697	77.421	65.606	74.333	43.477	85.031	67.292	95.46	114.419	79.282
										88.16	124.333	85.186	100.515	71.788	74.105	66.242	75.744	41.886	77.125	68.167	92.64	109.742	75.692
										83.84	133	82.233	106.909	72.333	74.684	66.97	76.769	43.182	85.219	64.792	91.58	112.226	71.308
										90.6	125.875	80.628	99.818	76.212	75.316	67	78.436	44.045	80.031	72.542	91.8	113.645	74.718
										86.4	127.833	82.256	102.909	68.667	79.632	58.212	76.179	43.114	80.625	67.625	94.2	105.419	73.077
										84.76	123.042	89.302	104.091	77.152	69.842	62.879	77.949	42.068	81.969	65.792	97.3	107.323	65.744
										82.68	128.625	84.349	102.182	71	73.316	64	76.872	40.477	80.75	63.167	92.48	111	73.051
										93.88	131.458	86.302	104.697	69.182	76.368	61.727	76.795	43.773	81.125	64.25	92.88	104	71.872
										89.24	126.625	87.116	103.273	72.212	72.737	65.212	76.41	40.477	78.562	71.625	94.24	110.419	78.487
										90.2	127.125	79.07	104.909	77.364	79.316	60.545	74.641	43.455	77.969	66.667	93.72	109.452	73.359
										85.76	131.75	90.186	98.879	68.606	79.105	69.97	78.282	43.795	75.031	65.583	94.64	115.71	69.077
										81.92	129.167	81.163	98.939	70.394	82.684	64.303	76.051	43.886	77.312	66.333	92.74	104.419	73.051
										86.48	121.875	79.791	104.606	73.545	74.684	66.879	74.718	44.864	77.094	67.75	92.66	109.161	72.205
										82.48	121.042	81.233	99.788	74.879	79.474	64.879	75.897	43.614	80.656	67.292	91.34	113.29	77
										78.72	124.708	86.186	106.455	72.303	72.421	62.939	73.128	42.955	77.75	70.25	95.28	107.677	69.974
										81.88	126.25	81	102.242	73	76	66.576	73.667	41.75	77.656	71	91.04	105.452	74.436
										79	124.5	81.535	97.303	71	75.842	66.03	70.641	43.477	74.781	69.625	90.3	113.806	72.744
										89.56	132.333	79.395	101.545	68.03	69.737	63.97	76.359	43.205	76.219	73.25	92.2	112.258	75.179
										79.36	125.583	83.907	98.121	70.121	78.474	64.091	72.923	43.045	75.781	70.917	91.62	112.581	71.949
										85.4	126.208	81.674	98.364	69.97	74.842	62.515	71.359	42.591	74.531	62.667	89.96	111.032	72.538
										89.12	120.542	83.442	101.091	70.515	78.421	61.455	71.564	41.295	77.719	69.292	93.1	111.29	73.026
										84.8	127.167	82.186	96.485	69.121	78.053	62.424	76.154	41.773	76.688	68.542	90.24	104.839	75.333
										83.88	119.333	77.488	96.061	73.788	73.474	55.879	74.769	45.023	79.344	64.833	90.04	110	69.256
										87.32	122.958	84.023	98.576	70.394	76.842	62.97	74.949	45.386	74.469	67.125	90.4	109	74.231
										86.84	128.208	79.744	100.909	71.879	75.895	56.818	79.154	41.886	79.031	67.458	88.76	109.065	73.564
										88.28	122.25	78.349	103.727	66.939	78.421	61.727	78.282	39.273	78.656	66.875	90.04	103.871	70.436
										88.72	122.25	83.186	99.727	71.424	76.632	61.697	76.308	39.523	72.625	69.333	90	104.161	68.872
										88.96	122.083	83.791	97.303	71.879	77.632	64.061	76.41	43.227	75.812	69.917	87.76	105.645	71.385
										86.84	124.375	84.488	95.758	66.242	72.789	60.152	80.051	44.045	77.469	71.542	94.46	112.355	77.308
										82.24	122.333	82.047	97.364	66.333	75.632	59.485	69.564	41.932	70.875	65.875	89.54	111.032	71.205
										85.52	122.333	86.744	101.848	68.364	76.368	58.636	78.513	39.727	72.25	67.083	91.24	112.29	72.718
										87.08	125.083	80.93	100.03	69.667	78.421	57.394	73.051	39.523	78.938	63.75	92.68	109.129	70.41
										85.72	128.208	82.14	94.606	68.424	74.474	55.182	75.462	41.114	69.438	59.958	91.08	110.29	69.359
										86	120.792	78.767	100.636	66.364	74.158	54.152	75.128	40.5	74.438	67.833	88.3	108.903	71.231
										77	124	82.907	96.424	73.212	77.684	59.091	72.462	41	71.344	65.042	90.44	107.452	69.564
										86.32	124.208	81.884	98.485	71.182	75.684	60.485	77.487	43.364	74.594	66.5	87.34	110.097	66.462
										90.48	126.833	82.256	94.242	68.182	75.368	57.091	75.179	42.227	74.688	64.625	96.04	106.161	73.641
										88.6	129.042	76.907	97.879	68.879	75.632	59.879	76.256	46.75	74.5	69.458	92.72	109.968	70.436
										85.96	122.375	82.442	97	72.606	74.579	54.848	73.692	41.477	72.938	66.75	89.26	108	71.282
										82.16	128.042	82.512	96.97	70.545	76.474	58.485	76.051	43.523	75.375	66.667	93.16	109.645	70.692
										86.24	117	85.233	99.182	72.848	77.579	55.152	76.744	39.568	73.094	66.042	89.98	106.032	72.282
										84.44	123.542	79.256	96.758	70.576	81.158	54.848	72.462	37.773	68.594	65.458	89.9	106.484	76.487
										79.96	124.208	80.814	94.091	66.848	71.947	59.515	74.538	38.273	75.906	60.25	88.84	107.774	68.051
										89.52	124.083	80.256	98.879	65.515	75.895	54.97	77.282	37.614	76.5	65.375	94.62	99.774	70.308
										79.6	120.333	83.07	95.394	71.848	78.526	59.242	72.846	39.841	73.719	64.875	90.2	109.774	68.231
										89.36	123.333	80.395	93.394	71.697	73.579	64.727	74.051	44.023	76.062	64.375	86.4	108.871	68.487
										84.16	128.333	74.814	94.152	73.879	71.158	60	74.333	41.682	80.344	59.958	86.86	106.032	68.872
										86.8	127.792	80.279	92.545	64.606	72.474	57.879	74.923	41.114	72.094	59.75	89.54	106.774	72.154
										85.76	125.458	84.674	93.879	67.909	74.895	56.879	77.051	41.227	76.812	61.458	91.96	110.032	68.205
										80.28	126.917	79.07	96.879	67.727	75.053	55.636	75.103	42.455	74.312	63.708	91.02	105.839	58.103
										77.92	133.917	79.233	93.97	69.636	76.474	60.03	72.513	39.409	69.969	59.167	90.98	108.065	69.179
										86.16	124.833	80.465	97.121	67.273	75.526	56.788	80.769	39.864	74.031	68.375	84.64	102.677	68.359
										85.08	125.417	82.488	98.848	63.576	75.947	55.758	73.564	39.932	70.719	63.542	88.58	102.419	73.051
										84.24	126.708	78.791	98.515	68.273	74.526	57.97	72.538	36.773	68.531	59.292	88.28	103.097	70.744
										77.72	125.958	80.163	98.939	71.485	73.947	59.061	77.923	37.136	73.188	67.833	88.24	107.29	66.744
										93.16	126.25	86.605	94.333	66.061	72.684	58.939	78.051	42.659	71.969	63	87.62	105.516	67.436
										81.64	122.25	75.442	93.212	68.091	76.632	55.364	75.333	43.227	80.875	60.458	88.42	108.516	67.846
										86.88	122.208	76	92.667	73.03	76	56.939	74.077	38.818	78.938	67.875	87.98	106.29	66.385
										80.6	118.25	78.558	90.727	68.697	75.579	56.879	73.026	39.295	80.5	65	88.02	100.032	67.949
										86.12	127.333	79.349	92.03	70.364	78.316	59.606	74.872	40.614	81.281	65.708	88.4	105.742	67.897
										78.24	127.667	83.279	95.061	71.061	77.263	54	72.59	40.341	76.156	62.167	91.76	108.226	67.538
										83.56	126.375	78.233	98.485	69.121	74.211	53.364	80.385	38.455	75.719	62.875	88.02	110.677	68.641
										81.16	128.5	80.419	94.424	70.121	70.474	58.212	73.051	39.977	76.656	60.708	85.52	104.645	66.615
										80.96	121.708	79.744	97.121	66.818	68	55.848	78.436	38.614	78.438	65.292	88.96	108	70.436
										79.48	119.792	76.279	94.848	74.273	68.684	55.455	71.513	39.682	73.438	61.167	87.32	106.387	69.462
										84.52	121.458	80.907	95.303	67.606	73.053	54.061	72.821	38.591	77.188	65.042	87.22	103.613	64.821
										77.72	126	78.349	94.879	69.636	74.737	56.061	73.154	40.068	73.625	64.542	87.84	104.935	64.949
										83.36	127.25	80.349	88.636	69.212	76.842	52.212	73.846	37.341	75.281	62.958	86.6	109.581	69.385
										82.88	124.833	83.14	90.606	68.394	74.368	51.848	74	36.795	70.219	67.042	80.32	106.194	65.308
										84.84	116.625	78.605	93.152	70.242	76.737	55.606	75.359	39.864	72.969	60.958	83.6	103.806	65.333
										87.04	122.458	83.093	93.545	68.545	73.684	50.667	71.846	38.727	74.469	65.917	87.14	99.194	69.667
										83.72	120.667	80.209	96.545	69.636	73.684	53.182	73.974	38.727	72.5	66.417	87.18	105.323	66.487
										77.44	120.833	81.163	93.697	64.364	76.526	52.97	78.385	39.364	76.969	61.917	88.6	100.742	62.41
										85.12	118.083	81.651	90.879	71.576	76.842	52.273	79.795	40.545	78.688	62.417	86.2	106.29	71.487
										83.16	118.875	80.465	89.545	63.758	70.579	52.212	74.436	39.955	81.688	60.958	85.9	110.032	63.821
										143.28	184.125	124.86	130.697	109.303	107.947	118.697	117.103	78.159	121.75	103.667	115.38	144.258	107.128
	max	160.647	180.081	189.071	116.74	143.274	156.957	171.468	191.226	77	116.625	74.814	88.636	63.576	67.316	50.667	69.564	36.773	68.531	59.167	80.32	99.194	58.103
	Peak ca2+	2.04515	1.92815	1.60698	2.70145	2.81058	2.28954	1.76165	1.86412	0.860779	0.578778	0.668939	0.474536	0.719249	0.603586	1.34269	0.683385	1.12545	0.776568	0.752108	0.436504	0.454302	0.84376
