# Supplementary material for: Depressive patient‐derived GABA interneurons reveal abnormal neural activity associated with HTR2C
Source: EMBO Mol Med. 2022 Nov 14;15(1):e16364. doi: 10.15252/emmm.202216364 (PMC9832822; doi:10.15252/emmm.202216364)
Supplement: Supplementary file 10 — Source Data for Figure 4 [file EMMM-15-e16364-s010.zip]

Archive with 8 entries (6 files):
- Figure 4/
- __MACOSX/._Figure 4
- Figure 4/4H and I/
- __MACOSX/Figure 4/._4H and I
- Figure 4/4H and I/statistics results.pzfx
- __MACOSX/Figure 4/4H and I/._statistics results.pzfx
- Figure 4/4H and I/represtative traces.pzfx
- __MACOSX/Figure 4/4H and I/._represtative traces.pzfx
