# Supplementary material for: Depressive patient‐derived GABA interneurons reveal abnormal neural activity associated with HTR2C
Source: EMBO Mol Med. 2022 Nov 14;15(1):e16364. doi: 10.15252/emmm.202216364 (PMC9832822; doi:10.15252/emmm.202216364)
Supplement: Supplementary file 11 — Source Data for Figure 5 [file EMMM-15-e16364-s005.zip]

Archive with 42 entries (39 files):
- Figure 5/
- __MACOSX/._Figure 5
- Figure 5/5F/
- __MACOSX/Figure 5/._5F
- Figure 5/5C and D/
- __MACOSX/Figure 5/._5C and D
- Figure 5/5F/CTRL+1PNU.xlsx
- __MACOSX/Figure 5/5F/._CTRL+1PNU.xlsx
- Figure 5/5F/CTRL+BDNF.xlsx
- __MACOSX/Figure 5/5F/._CTRL+BDNF.xlsx
- Figure 5/5F/sMDD+1PNU.xlsx
- __MACOSX/Figure 5/5F/._sMDD+1PNU.xlsx
- Figure 5/5F/sMDD+BDNF.xlsx
- __MACOSX/Figure 5/5F/._sMDD+BDNF.xlsx
- Figure 5/5F/sMDD.xlsx
- __MACOSX/Figure 5/5F/._sMDD.xlsx
- Figure 5/5F/statistics results.pzfx
- __MACOSX/Figure 5/5F/._statistics results.pzfx
- Figure 5/5F/CTRL+1Trzd.xlsx
- __MACOSX/Figure 5/5F/._CTRL+1Trzd.xlsx
- Figure 5/5F/CTRL+10PNU.xlsx
- __MACOSX/Figure 5/5F/._CTRL+10PNU.xlsx
- Figure 5/5F/sMDD+10PNU.xlsx
- __MACOSX/Figure 5/5F/._sMDD+10PNU.xlsx
- Figure 5/5F/sMDD+1Trzd.xlsx
- __MACOSX/Figure 5/5F/._sMDD+1Trzd.xlsx
- Figure 5/5F/sMDD+1Ro.xlsx
- __MACOSX/Figure 5/5F/._sMDD+1Ro.xlsx
- Figure 5/5F/sMDD+10Ro.xlsx
- __MACOSX/Figure 5/5F/._sMDD+10Ro.xlsx
- Figure 5/5F/CTRL+10Ro.xlsx
- __MACOSX/Figure 5/5F/._CTRL+10Ro.xlsx
- Figure 5/5F/sMDD+10Trzd.xlsx
- __MACOSX/Figure 5/5F/._sMDD+10Trzd.xlsx
- Figure 5/5F/CTRL+1Ro.xlsx
- __MACOSX/Figure 5/5F/._CTRL+1Ro.xlsx
- Figure 5/5F/CTRL+10Trzd.xlsx
- __MACOSX/Figure 5/5F/._CTRL+10Trzd.xlsx
- Figure 5/5C and D/statistics results.pzfx
- __MACOSX/Figure 5/5C and D/._statistics results.pzfx
- Figure 5/5C and D/represtative traces.pzfx
- __MACOSX/Figure 5/5C and D/._represtative traces.pzfx
