# Supplementary material for: Depressive patient‐derived GABA interneurons reveal abnormal neural activity associated with HTR2C
Source: EMBO Mol Med. 2022 Nov 14;15(1):e16364. doi: 10.15252/emmm.202216364 (PMC9832822; doi:10.15252/emmm.202216364)
Supplement: Supplementary file 11 — Source Data for Figure 5 [file EMMM-15-e16364-s005.zip › Figure 5/5F/CTRL+1PNU.xlsx]

## Sheet: Sheet1
			1	2	3	4	5	8	9	10	11	12	13
			25.153	28.743	34.721	23.019	29.544	20.532	33.881	25.314	22.916	32.925	22.755
			24.094	30.937	33.255	22.814	30.445	21.38	33.014	25.936	22.815	34.388	23.406
			24.365	29.34	34.688	23.14	30.516	19.463	33.381	26.186	22.01	35.758	22.684
			25.106	27.655	34.183	23.566	29.306	20.468	30.509	24.571	22.036	36.117	22.689
			23.839	27.087	36.212	24.756	30.174	19.102	30.67	25.149	22.099	35.679	22.024
			23.89	29.369	35.731	22.43	30.125	20.971	29.468	25.72	21.279	34.567	22.91
			45.125	44.942	58.077	33.593	48.452	27.771	47.954	33.655	41.332	49.25	28.047
			91.925	104.772	107.865	60.562	95.623	49.859	93.266	69.625	77.478	71.883	55.962
			85.647	111.665	112.399	77.221	100.968	66.341	99.885	78.189	90.522	77.817	69.868
			85.98	111.17	111.284	91.907	104.434	74.307	94.179	77.696	93.606	78.967	73.16
			83.318	108.092	106.481	100.337	99.804	73.415	92.821	72.564	90.317	74.496	69.901
			82.639	107.583	100.731	94.155	97.577	71.439	87.899	71.919	88.19	75.671	69.439
			78.757	106.388	101.303	87.624	94.164	70.224	86.55	68	79.952	70.692	58.722
			76.706	105.383	95.125	75.744	91.843	69.62	84.532	68.889	75.938	68.517	50.679
			78.161	106.379	96.154	68.829	88.068	67.98	85.009	68.986	70.988	63.554	46.604
			77.592	104.937	96.279	55.682	88.071	66.629	85.913	67.882	65.019	65.696	44.387
			75.984	105.864	92.192	47.574	85.982	64.844	85.289	65.706	60.666	62.5	39.524
			72.765	103.078	91.298	43.411	79.986	65.21	85.606	63.926	57.611	56.646	35.807
			74.914	107.573	92.577	40.547	78.495	65.278	83.271	63.868	52.644	58.246	31.429
			73.906	103.874	85.442	37.198	74.349	66.215	84.211	59.524	49.839	53.171	30.764
			72.835	103.049	88.466	35.008	70.854	60.537	82.413	64.014	46.988	50.667	27.948
			75.816	100.519	87.202	32.446	66.196	59.702	85.858	59.328	45.849	47.837	27.354
			74.596	102.233	80.673	29.516	67.495	60.132	85.931	58.152	45.19	49.45	26.906
			74.922	97.306	80.101	29.376	69.794	56.722	87.615	61.466	42.844	44.358	26.165
			73.267	98.874	77.365	29.566	67.712	50.854	86.885	58.52	42.678	42.875	27.061
			73.388	98.505	76.168	27.992	67.089	49.059	84.963	56.111	40.971	44.879	24.519
			73.6	95.112	75.659	27.415	65.498	46.068	84.211	54.446	44.125	42.212	25.071
			74.737	91.223	74.447	27.651	65.552	42.385	82.674	51.534	43.087	43.279	24.835
			73.812	90.383	74.957	26.826	67.388	40.151	79.821	49.189	45.438	42.425	27.226
			71.549	92.65	78.582	28.512	67.794	37.854	80.115	47.449	46.024	41.4	26.821
			73.561	91.32	74.529	28.771	74.989	35.902	79.748	46.743	46.296	37.317	27.014
			71.314	89.301	75.284	30.174	73.103	32.541	80.803	45.77	44.952	35.658	28.458
			73.102	93.364	75.418	31.058	71.843	32.01	79.445	43.595	45.757	37.737	26.538
			72.204	88.665	75.524	29.202	71.89	29.532	78.271	41.358	46.637	34.188	29.009
			73.482	89.354	74.865	32.764	72.865	26.498	75.477	41.142	47.171	32.312	29.75
			71.486	86.495	77.5	35.791	71.117	29.405	78.528	42.605	46.476	33.504	28.825
			72.557	89.772	77.067	35.492	71.495	26.595	75.317	39.02	47.007	33.171	26.858
			73.341	88.199	78.207	35.597	70.16	26.551	75.752	40.101	46.808	31.392	27.726
			73.596	86.927	80.712	35.756	70.235	27.863	73.096	36.128	45.445	31.038	28.42
			73.529	87.199	78.909	35.864	70.31	24.473	70.275	34.493	45.849	30.079	27.085
			75.557	86.393	79.62	32.934	70.829	25.322	69.358	32.905	46.822	34.333	27.274
			75.098	87.796	79.596	31.946	71.559	26.429	69.101	31.787	46.471	31.858	27.594
			71.545	89.937	80.928	31.69	69.495	24.678	70.115	31.517	47.858	33.288	27.392
			74.957	86.252	79.764	29.399	70.349	23.644	69.702	30.736	49.587	36.7	27.566
			74.945	82.505	81.649	32.938	69.473	23.41	61.917	30.209	51.493	37.096	30.203
			75	85.466	82.322	34.256	65.865	21.4	59.835	29.99	54.464	36.354	30.156
			74.118	87.83	90.413	33.395	67.833	23.576	59.555	33.182	54.952	36.996	30.92
			72.808	88.5	88.519	34.213	68.025	24.073	54.812	31.054	56.447	36.425	29.439
			74.851	84.495	88.63	33.775	65.256	23.185	52.881	31.48	57.075	38.138	32.429
			75.349	85.34	91.351	34.329	65.851	21.302	50.307	30.189	58.339	37.746	30.811
			75.871	89.078	88.923	32.911	65.253	22.532	52.812	30.784	59.805	37.921	31.231
			75.604	90.534	92.486	35.969	68.381	21.937	48.463	29.392	60.091	39.133	30.986
			76.612	90.218	92.63	34.81	68.648	19.39	49.284	30.152	61.288	35.683	31.736
			78.443	93.388	97.812	37.256	67.057	22.229	46.046	28.794	64.13	36.612	29.741
			77.859	93.316	97.793	36.252	66.032	20.039	46.642	28.645	63.144	38.942	33.104
			76.639	99.015	97.904	35.45	65.114	20.61	43.17	27.091	64.62	36.429	32.052
			78.58	97.636	96.601	35.636	64.669	21.805	40.936	26.865	64.394	37.054	32.92
			76.471	98.675	99.399	37.814	67.274	20.771	42.587	28.503	63.805	34.267	31.009
			77.522	98.854	97.538	34.729	68.011	20.249	39.431	26.402	61.459	34.925	30.693
			78.333	99.587	100.183	35.841	70.381	19.102	40.431	25.655	59.089	32.304	30.5
		max	91.925	111.665	112.399	100.337	104.434	74.307	99.885	78.189	93.606	78.967	73.16
		(max-f0)/f0	2.65463	2.88495	2.23721	3.35888	2.53486	2.61908	1.94811	2.08877	3.08474	1.39839	2.21512
