# Supplementary material for: Depressive patient‐derived GABA interneurons reveal abnormal neural activity associated with HTR2C
Source: EMBO Mol Med. 2022 Nov 14;15(1):e16364. doi: 10.15252/emmm.202216364 (PMC9832822; doi:10.15252/emmm.202216364)
Supplement: Supplementary file 11 — Source Data for Figure 5 [file EMMM-15-e16364-s005.zip › Figure 5/5F/CTRL+BDNF.xlsx]

## Sheet: Sheet1
			1	2	3	4	7	8	9	10	11
			49.518	17.357	30.191	57.929	35.596	32.762	45.547	17.401	24.966
			55.67	17.76	33.282	57.39	40.124	37.032	46.236	17.02	23.651
			65.421	19.035	31.369	60.457	38.205	40.065	46.158	17.878	22.013
			53.893	17.895	30.039	59.914	37.938	50.454	47.591	19.796	24.78
			56.462	18.947	31.204	59.365	37.739	44.519	44.261	17.823	24.323
			56.426	18.801	31.511	58.233	38.006	45.422	47.631	18.612	21.371
			101.218	30.07	49.625	83.19	54.124	67.184	61.222	32.422	34.461
			95.985	60.556	85.851	96.31	78.671	89.843	69.433	55.83	52.659
			86.02	86.409	85.372	89.644	83.975	95.497	66.961	63.558	62.565
			87.005	92.281	80.485	80.81	84.913	87.654	60.99	62.741	59.293
			81.091	92.637	78.107	74.847	87.273	82.535	57.975	63.605	61.944
			82.213	90.468	74.081	68.304	87.503	74.681	54.916	55.925	60.125
			79.868	94.041	73.524	65.436	86.491	66.054	53.571	48.388	57.384
			81.036	90.702	71.621	60.647	87.547	59.292	48.709	51.558	57.155
			77.756	89.485	70.353	61.245	85.87	55.935	43.67	52.034	53.375
			80.269	87.918	65.919	58.009	89.311	56.562	46	49.939	49.677
			78.391	86.743	64.948	56.052	87.472	53.216	41.581	46.585	50.681
			79.406	83.918	69.34	54.865	86.528	54.157	40.675	43.068	50.142
			75.599	85.608	65.217	53.644	85.404	50.768	39.251	40.626	46.642
			75.67	82.994	63.184	53.095	88.012	55.378	36.68	39.959	48.776
			77.67	80.918	61.1	53.969	85.453	54.676	38.261	37.925	46.306
			75.477	83.392	62.003	53.914	83.957	54.968	35.118	35.456	47.823
			73.944	83.789	58.673	51.607	86.671	54.746	34.931	39.388	44.319
			74.127	86.409	59.994	49.957	83.764	51.757	32.675	40.252	42.797
			69.223	84.982	62.657	50.12	84.447	52.897	34.729	39.728	45.026
			70.193	77.69	61.916	48.969	82.857	51.751	33.034	39.939	43.121
			69.797	84.947	62.919	47.325	84.267	53.649	31.901	37.395	38.405
			69.203	84.754	61.625	45.006	82.516	51.643	31.852	40.497	38.819
			69.99	89.117	60.052	44.715	83.056	55.973	31.66	40.007	35.375
			69.401	93.743	60.531	46.043	80.329	57.746	31.458	42	36.526
			70.193	89.538	61.955	40.804	81.727	54.2	33.025	39.449	37.112
			67.863	86.719	63.515	41.678	84.478	59.173	30.537	41.884	36.819
			69.132	91.456	64.311	43.798	82.696	62.616	29.675	41.116	35.586
			69.975	83.906	62.505	43.515	82.745	58.454	31.695	39.878	34.112
			68.452	83.538	66.696	41.89	82.478	56.87	30.015	42.497	34.134
			67.03	87.842	70.359	42.899	80.385	56.2	30.936	43.769	31.013
			65.995	82.936	71.097	42.436	82.59	55.027	31.123	41.367	32.224
			68.142	82.719	71.107	44.04	89.28	57.751	31.345	40.116	31.103
			66.832	84.801	70.511	43.074	93.019	59.719	31.108	45.939	31.181
			63.792	89.45	74.518	42.85	100.143	58.681	34.138	47.653	31.427
			66.848	89.725	73.175	45.46	96.64	52.762	32.236	49.075	31.319
			65.122	86.211	72.074	44.564	98.888	50.514	32.966	49.558	29.353
			64.751	88.509	76.078	44.015	98.317	53.676	32.335	49.306	27.845
			68.036	86.971	76.864	46.39	98.807	51.881	31.468	46.34	29.547
			65.01	80.497	76.181	47.101	97.23	55.849	33.768	46.735	29.612
			67.391	87.099	78.298	44.031	97.161	56.589	33.315	43.946	32.224
			68.376	83.263	75.935	47.331	94.373	57.659	33.094	45.238	30.897
			65.66	85.515	75.327	48.963	97.466	54.557	33.409	43.626	30.953
			66.959	85.135	77.427	46.917	97.503	56.524	30.936	43.068	31.198
			62.457	84.07	77.463	47.712	100.429	56.568	29.704	44.633	30.776
			64.909	84.175	81.463	46.512	100.106	56.427	30.739	44.986	32.405
			65.523	79.667	81.799	46.807	97.354	61.303	33.877	45.952	31.397
			65.492	81.655	81.858	44.558	95.118	58.016	31.266	47.456	32.427
			62.157	82.228	82.217	45.687	99.298	57.951	33.025	50.707	32.78
			63.721	81.813	85.631	47.169	98.82	61.811	30.522	52.633	31.017
			62	79.211	87.981	48.117	96.037	59.832	29.094	49.442	30.586
			62.508	80.216	85.029	49.175	96.186	62.146	30.325	53.544	31.591
			60.64	77.444	84.511	51.62	95.671	57.324	28.379	57.252	33.815
			65.279	79.532	79.9	48.84	97.019	58.476	29.808	55.578	31.44
			62.091	81.398	79.605	49.442	93.429	61	30.512	56.293	30.991
		max	101.218	94.041	87.981	96.31	100.429	95.497	69.433	63.605	62.565
		(max-f0)/f0	1.04406	4.41804	1.91415	0.662552	1.82136	1.91487	0.524425	2.65525	1.50601
