# Supplementary material for: Depressive patient‐derived GABA interneurons reveal abnormal neural activity associated with HTR2C
Source: EMBO Mol Med. 2022 Nov 14;15(1):e16364. doi: 10.15252/emmm.202216364 (PMC9832822; doi:10.15252/emmm.202216364)
Supplement: Supplementary file 11 — Source Data for Figure 5 [file EMMM-15-e16364-s005.zip › Figure 5/5F/sMDD+1PNU.xlsx]

## Sheet: Sheet1
		1	2	3	7	8	13	16
		45.231	39.75	46.181	30.693	25.658	29.761	43.368
		43.116	39.317	47.136	30.904	27.658	30.744	45.335
		43.566	39.689	46.86	33.136	27.962	26.95	42.897
		46.26	37.942	46.921	31.505	26.03	26.211	39.594
		46.678	37.652	46.853	32.276	31.221	23.028	42.677
		48.512	39.308	45.208	30.625	30.357	30.417	41.426
		80.64	64.738	65.547	62.889	42.095	48.578	52.761
		115.686	99.134	97.543	100.848	76.236	83.467	112.258
		118.157	104.018	100.042	102.254	89.437	104.183	121.652
		118.934	105.524	87.192	96.241	89.202	105.478	116.929
		113.702	101.71	84.872	93.211	85.365	98.35	117.206
		108.008	95.085	79.77	90.214	77.346	88.444	113.787
		106.905	93.857	78.743	85.406	74.118	78.9	115.406
		104.773	87.933	74.264	83.83	71.43	72.533	112.981
		100.773	84.527	67.751	80.424	68.502	62.856	109.684
		99.426	83.317	68.574	75.997	62.297	63.194	112.323
		95.814	81.299	59.626	74.505	63.392	56.45	110.432
		93.174	78.768	55.158	69.474	56.901	55.522	107.49
		87.537	76.713	53.453	67.542	57.259	51.2	104.361
		87.174	74.192	51.06	65.152	54.745	50.917	104.077
		83.186	74.463	51.306	63.427	52.483	48.261	102.742
		80.364	71.421	47.264	61.988	51.54	47.056	99.4
		77.558	70.131	44.411	57.718	47.095	47.994	99.974
		78.55	67.402	45.445	57.799	45.137	42.639	100.613
		76.624	66.293	45.298	53.186	44.852	43.633	97.974
		78.256	65.409	43.853	55.659	41.985	43.4	99.742
		73.372	64.192	40.457	52.328	41.449	43.661	97.632
		73.161	66.128	41.917	52.663	36.635	40.717	97.735
		67.45	64.963	42.313	53.87	38.726	39.783	101.742
		71.583	66.604	42.358	54.449	35.376	36.811	97.626
		72.244	64.713	44.732	51.789	37.011	40.278	99.735
		73.88	66.009	44.751	51.607	34.308	38.178	90.426
		72.55	64.384	45.513	51.037	34.35	37.722	94.252
		69.814	63.918	43.268	52.427	33.513	40.6	94.877
		72.314	62.204	44.223	54.424	31.772	41.039	90.716
		70.029	63.57	42.521	50.991	30.49	42.078	95.419
		64.322	62.601	42.506	48.904	30.487	40.183	94.968
		62.632	60.802	43.657	49.752	28.73	37.983	91.781
		63.669	61.966	38.8	49.746	27.989	38.244	95.426
		66.723	62.03	40.77	48.149	26.319	38.583	94.89
		62.153	60.445	40.774	49.638	25.776	40.244	91.284
		62.744	62.11	38.826	49.904	25.779	42.906	92.484
		58.624	61.954	40.03	50.18	25.802	44.211	93.129
		61.322	60.912	38.762	49.483	25.54	40.428	92.91
		58.401	59.006	40.034	51.204	25.357	41.9	91.742
		59.694	61.171	40.574	50.923	25.274	42.017	87.865
		60.14	60.631	40.483	50.015	24.122	42.561	85.8
		63.483	62.284	41.283	46.372	24.456	40.956	84.316
		61.682	62.896	41.992	48.344	22.909	40.133	85.045
		64.996	62.671	47.026	51.291	21.403	36.25	87.129
		62.116	61.988	43.438	51.133	24.243	39.383	83.697
		65.512	64.076	44.234	50.446	23.19	38.3	83.748
		63.934	65.402	44.287	47.325	23.715	38.9	84.426
		60.959	64.451	44.615	46.87	23.681	35.728	85.116
		63.05	64.518	42.913	46.582	24.757	37.017	82.703
		59.678	65.534	44.215	45.678	23.913	37.978	82.626
		65.5	64.591	42.796	43.387	23.487	36.844	83.432
		58.971	62.817	41.83	45.362	23.551	37.711	83.729
		57.302	64.744	44.875	44.164	24.677	36.528	83.806
		60.64	66.143	45.97	42.455	23.471	38.95	79.355
	max	118.934	105.524	100.042	102.254	89.437	105.478	121.652
	(max-f0)/f0	1.62948	1.65469	1.1663	2.33151	2.48574	2.54417	1.80511
