# Supplementary material for: Depressive patient‐derived GABA interneurons reveal abnormal neural activity associated with HTR2C
Source: EMBO Mol Med. 2022 Nov 14;15(1):e16364. doi: 10.15252/emmm.202216364 (PMC9832822; doi:10.15252/emmm.202216364)
Supplement: Supplementary file 11 — Source Data for Figure 5 [file EMMM-15-e16364-s005.zip › Figure 5/5F/sMDD+BDNF.xlsx]

## Sheet: Sheet1
			1	2	3	4	5	8	9	10	12	13	14	17	18
			35.789	38.343	29	36.716	32.565	54.493	20.833	65.926	31.138	29.551	21.864	49.786	42.047
			36.289	36.437	30.417	54.972	33.955	48.835	20.538	64.309	31.794	28.654	22.214	52.094	38.917
			38.021	37.254	30.765	48.72	34.799	49.396	21.928	63.449	30.585	29.98	22.397	50.793	36.625
			36.448	35.627	28.655	50.007	32.85	49.846	21.724	60.444	30.187	31.929	22.217	49.207	39.705
			36.054	39.47	30.515	43.747	33.219	51.088	21.697	63.58	32.595	30.009	21.977	51.191	40.608
			37.956	40.284	30.292	61.709	34.559	51.259	20.814	62.191	31.241	30.96	20.351	49.288	41.47
			54.531	56.582	32.152	66.903	38.805	69.561	29.955	69.303	45.963	45.814	22.09	55.602	44.815
			116.209	98.306	103.777	99.886	99.67	101.803	87.385	102.582	106.113	74.363	73.188	106.32	90.77
			121.348	107.19	112.913	103.464	124.492	107.88	106.403	115.588	114.727	88.643	103.8	116.644	103.412
			123.701	100.668	115.242	100.862	121.414	107.803	103.439	120.133	114.435	92.957	111.188	120.142	102.61
			121.585	105.414	112.481	96.716	119.892	107.336	104.919	117.851	113.165	92.651	111.093	116.191	97.278
			121.237	102.507	112.511	93.336	116.667	106.245	101.113	114.213	110.118	91.123	106.725	117.259	98.797
			118.706	106.276	108.163	93.398	113.18	104.88	104.71	115.923	109.853	85.366	104.499	115.521	93.555
			117.126	104.228	107.587	92.073	109.348	104.983	99.136	114.745	106.317	80.951	98.023	113.56	94.28
			114.735	103.78	108.14	87.647	102.381	102.311	101.624	110.617	104.108	77.097	94.875	111.583	90.688
			115.946	98.959	107.345	86.329	102.733	102.513	96.964	106.75	100.563	73.349	84.406	113.994	92.282
			113.977	100.679	103.265	83.945	96.529	104.051	94.697	106.21	96.179	64.334	82.783	107.702	89.882
			114.758	99.004	101.905	81.336	91.135	101.427	95	101.923	92.779	58.263	77.603	106.893	87.677
			111.041	94.675	97.462	77.325	86.916	99.826	95.864	98.277	91.13	55.249	71.043	104.505	84.105
			110.139	97.463	91.64	73.979	84.838	101.316	92.371	96.324	89.373	53.783	65.881	102.159	81.272
			109.387	95.22	88.277	70.128	81.844	96.994	93.199	96.064	85.538	50.917	64.803	98.065	82.718
			108.995	90.16	81.333	70.37	77.456	100.584	92.742	91.654	86.7	48.831	62.165	98.074	83.222
			106.523	90.407	73.803	63.204	74.069	97.783	91.041	89.665	81.319	47.834	61.71	97.346	77.547
			106.974	92.168	69.924	61.235	73.237	96.627	89.389	89.301	79.398	45.934	61.913	91.46	80.522
			106.851	89.709	66.958	58.128	73.952	98.795	88.077	84.803	76.816	43.323	59.154	91.129	78.638
			107.031	90.646	60.117	54.692	71.306	98.832	89.394	86.678	76.376	42.677	55.809	88.511	75.975
			105.856	87.963	57.83	53.412	66.847	101.285	87.425	83.91	75.066	44.22	52.238	87.223	75.83
			102.554	88.146	52.288	53.529	66.613	99.37	88.281	82.277	71.919	40.851	52.041	85.395	75.642
			103.557	88.72	49.811	54.789	67.147	99.068	89.222	78.077	74.147	37.594	50.452	82.534	73.695
			103.466	85.575	49.235	51.055	66.775	96.47	83.552	79.319	73.396	37.677	48.696	82.783	73.575
			104.735	85.157	46.602	51.273	62.571	99.356	84.846	77.497	73.12	35.926	45.933	78.65	72.77
			101.224	88.265	46.42	50.152	62.796	95.917	83.937	75.463	68.531	34.949	44.933	78.068	71.805
			100.959	85.067	44.053	49.062	61.946	97.191	82.724	71.838	68.946	35.954	46.017	74.023	71.865
			102.778	84.425	40.727	48.772	56.631	97.234	78.362	70.298	70.926	36.789	44.652	74.861	71.87
			99.856	82.735	39.644	51.948	59.853	97.399	83.846	70.08	69.538	37.251	44.893	74.699	74.475
			102.461	81.899	38.269	50.09	58.27	92.593	80.339	62.798	70.713	40.971	48.38	70.453	71.71
			99.175	83.761	36.466	53.187	57.123	92.265	81.09	65.138	69.061	42.494	44.872	73.621	73.743
			102.814	83.47	35.936	51.585	57.55	93.718	84.163	64.221	66.152	39.817	44.571	73.129	75.438
			101.064	82.888	36.5	51.087	56.336	93.638	81.511	62.673	64.595	41.289	44.739	73.634	77.66
			100.582	85.414	35.114	49.602	60.372	94.1	79.063	63.258	67.747	41.606	45.165	72.243	73.078
			100.338	86.802	34.989	47.976	61.706	93.308	81.801	64.138	64.742	42.36	43.4	73.974	75.34
			103.24	85.735	32.25	50.543	58.655	90.521	80.036	65.606	63.671	44.223	44.826	72.981	74.412
			97.856	84.261	31.621	49.671	59.219	90.168	79.009	65.186	63.025	42.391	44.009	75.369	75.493
			99.526	82.866	33.068	51.114	63.096	90.328	81.747	67.867	61.157	41.797	42.638	78.55	74.483
			99.534	83.485	31.905	51.761	64.147	89.507	79.321	66.197	61.251	43.689	44.438	75.366	76.037
			99.332	82.381	33.106	56.343	66.369	91.883	79.692	66.902	62.587	42.706	45.739	75.968	75.49
			101.214	84.082	31.58	52.678	62.556	90.248	78.448	66.973	62.179	40.911	46.629	73.751	75.125
			100.528	83.493	30.337	53.339	64.228	88.618	76.357	67.875	62.339	44.151	43.47	74.647	75.142
			99.271	84.123	30.205	54.149	67.18	88.268	76.385	69.096	64.715	42.777	45.13	74.511	74.775
			100.866	83.817	32.015	55.498	66.318	87.493	79.548	69.862	66.177	40.051	46.113	76.049	76.525
			100.041	83.056	31.981	55.266	70.495	88.88	79.656	71.053	65.307	41.5	46.907	74.922	77.877
			102.369	82.213	32.17	57.623	72.204	87.858	77.824	70.316	69.034	40.477	46.261	76.392	79.112
			100.735	84.586	32.754	57.388	72.625	87.581	79.072	72.266	67.032	39.097	49.965	76.557	78.38
			97.348	81.504	32.049	54.851	71.823	87.254	79.357	74.069	67.676	41.14	49.872	80.311	77.92
			97.515	82.746	31.936	55.82	69.291	88.595	83.312	72.16	63.646	44.829	49.348	79.369	74.218
			101.943	82.966	32.572	56.436	70.327	86.168	80.412	73.287	62.695	42.414	50.809	81.411	76.22
			100.58	84.496	33.273	55.692	72.871	89.949	79.787	74.207	64.666	45.103	49.504	80.252	77
			99.281	82.44	34.394	54.74	72.61	87.231	79.76	76.165	63.128	44.671	49.209	81.194	76.013
			100.01	82.944	33.019	58.969	74.766	89.41	82.163	75.484	62.686	42.897	47.487	81.65	73.998
			99.294	83.231	36.549	55.118	73.246	87.282	80	80.019	64.204	44.409	50.142	79.693	76.552
		max	123.701	107.19	115.242	103.464	124.492	107.88	106.403	120.133	114.727	92.957	111.188	120.142	103.412
		(max-f0)/f0	2.4564	1.79556	2.97386	1.81795	2.82288	0.979704	4.10743	0.82224	2.68447	2.14565	4.08544	1.41317	1.45944
