# Supplementary material for: Depressive patient‐derived GABA interneurons reveal abnormal neural activity associated with HTR2C
Source: EMBO Mol Med. 2022 Nov 14;15(1):e16364. doi: 10.15252/emmm.202216364 (PMC9832822; doi:10.15252/emmm.202216364)
Supplement: Supplementary file 11 — Source Data for Figure 5 [file EMMM-15-e16364-s005.zip › Figure 5/5F/sMDD.xlsx]

## Sheet: Sheet1
			1	2	3	4	6	7	9	10	11	12	13	14
			101	62.638	54.179	42.493	48.862	83.241	64.736	14.696	41.937	32.157	48.105	50.828
			99.801	63.878	50.396	39.41	51.816	79.066	62.223	16.536	38.53	30.085	45.298	49.668
			101.601	67.408	56.317	36.392	48.632	76.259	54.938	14.058	39.814	30.815	45.357	48.34
			96.551	62.38	55.283	37.147	55.395	79.094	53.628	14.192	40.968	31.294	44.789	49.373
			88.73	63.272	50.379	34.741	48.724	75.486	53.033	13.464	40.909	31.617	45.649	48.111
			98.622	64.873	46.688	33.169	51.447	69.906	51.408	13.232	39.593	32.448	42.006	52.705
			104.024	80.216	65.954	59.5	72.895	87.953	71.008	29.777	53.668	39.935	70.035	54.762
			106.72	103.704	99.529	91.712	94.039	113.906	93.444	47.629	64.901	64.601	113.444	66.803
			103.916	105.624	101.925	96.133	89.296	121.132	98.264	60.571	76.119	77.694	115.409	80.053
			100.618	100.751	99.925	98.608	88.461	120.896	100.249	60.362	80.881	79.569	115.509	83.82
			96.642	101.822	100.325	101.216	82.836	119.877	99.008	59.424	79.972	75.294	115.626	82.66
			95.831	94.023	98.85	97.986	80.316	114.745	93.226	59.54	83.557	72.278	116.018	81.164
			91.402	95.413	93.321	98.45	76.138	113.571	90.333	59.022	81.217	69.331	107.088	78.947
			91.274	96.155	95.767	95.338	75.007	108.84	85.474	54.567	82.126	65.19	108.965	80.811
			85.395	93.005	93.017	94.637	69.757	108.703	86.518	51.638	81.17	62.081	110	79.947
			83.392	94.676	89.188	94.076	64.783	102.41	82.826	50.348	80.261	59.492	105.936	74.787
			78.902	92.822	88.583	92.432	54.184	96.297	81.254	47.768	77.798	59.185	104.643	75.037
			79.47	89.676	84.104	88.439	51.796	94.67	80.623	41.982	75.913	55.706	103.807	75.574
			74.084	87.141	81.775	84.586	44.934	93.377	78.638	39.683	76.925	56.552	106.766	77.115
			75.331	85.723	79.112	84.277	47.737	93.316	80.038	41.076	77.743	54.444	106.673	73.684
			71.105	85.554	75.425	83.104	40.75	91.047	78.692	36.308	75.609	53.782	107.48	77.34
			72.047	83.512	74.612	79.637	41.447	90.462	77.767	34.879	74.723	52.597	106.591	73.471
			71.672	86.723	73.979	76.734	44.303	85.066	78.174	31.54	75.036	51.536	108.76	75.734
			71.443	83.638	68.617	72.403	39.072	84.448	73.695	30.085	74.743	45.899	106.474	72.127
			71.625	78.991	69.338	70.392	38.296	82.981	76.674	30.004	70.688	50.927	107.725	72.381
			67.608	80.512	67.646	66.173	38.283	81.575	76.138	30.357	70.518	49.323	106.497	68.295
			69.537	79.122	68.642	61.378	40.336	82.637	78.005	31.254	73.866	49.214	110.807	65.898
			68.486	80.3	68.875	59.187	41.329	82.269	76.803	31.152	73.664	51.484	103.766	66.705
			62.939	80.507	67.504	57.777	37.467	79.316	77.256	28.379	74.447	55.895	105.029	65.84
			64.436	75.62	63.962	57.716	36.013	81.17	74.972	30.071	72.984	55.839	104.871	66.701
			63.855	74.873	63.954	54.91	35.928	75.066	73.31	29.647	77.609	57.935	102.17	64.893
			67.01	69.822	64.737	51.403	35.612	75.972	74.946	29.504	76.368	60.113	103.287	67.57
			64.172	72.329	63.208	51.442	35.632	72.825	72.805	28.237	77.269	59.077	102.281	65.861
			64.389	72.131	63.737	50.478	37.257	72.58	73.303	30.692	80.111	64.427	107.292	66.361
			64.453	73.545	62.129	48.604	40.724	70.297	73.495	27.554	80.751	64.282	103.234	63.549
			68.919	66.977	61.312	49.46	36.158	69.156	75.885	27.808	79.506	69.754	101.211	63.377
			65.429	71.061	60.763	48.709	39.961	68.382	74.792	29.246	80.043	69.927	102.386	62.5
			66.236	67.817	60.654	47.032	37.263	64.547	71.354	26.991	77.593	73.746	103.31	66.746
			69.584	72.235	58.633	47.558	35.77	71.014	75.174	27.451	78.51	74.141	102.649	63.504
			71.412	73.263	59.112	43.46	40.289	72.604	72.751	25.821	78.462	77.31	101.673	61.787
			75.152	75.944	60.167	45.234	38.303	69.241	73.954	27.071	81.83	77.645	108.579	63.639
			73.551	75.131	59.933	45.777	40.566	75.401	74.069	28.411	82.696	75.794	103.994	64.738
			73.75	70.498	61.979	45.14	40.803	71.524	71.697	27.009	82.877	73.617	104.088	62.713
			70.186	72.662	59.321	45.14	42.441	71.259	70.59	28.161	82.692	73.423	105.497	62.824
			71.848	70.915	60.842	43.514	46.316	71.835	69.423	27.946	84.245	75.512	107.538	63.504
			74.139	68.803	63.546	45.241	46.651	72.825	70.723	27.763	83.822	75.508	109.497	63.279
			75.845	71.991	66.779	47.601	43.934	77.264	71.354	30.772	85.98	78.81	108.474	63.68
			72.851	71.977	65.7	45.716	44.559	85.604	72.408	29.076	85.364	80.508	113.327	64.775
			73.753	69.324	60.896	46.374	45.217	89.17	72.346	29.612	90.19	84.54	111.842	63.971
			74.561	67.728	60.792	51.299	46.053	93.939	75.892	29.647	87.783	82.952	112.959	61.828
			74.402	70.244	65.267	48.072	40.184	95.844	73.377	30.326	91.221	81.202	111.55	62.844
			75.507	65.812	64.358	48.158	41.697	96.939	76.085	30.652	90.269	84.097	117.07	58.832
			71.676	64.587	65.267	48.468	42.309	94.906	75.592	30.464	88.198	84.097	114.135	62.992
			71.77	64.854	65.442	47.608	45.954	93.575	74.162	31.683	90.945	82.621	116.673	65.947
			71.608	64.812	65.292	46.687	42.046	95.642	69.846	28.719	91.743	81.976	114.673	71.393
			70.929	65.756	67.546	45.266	46.454	93.825	71.154	30.951	92.688	83.605	113.333	77.988
			72.922	70.094	67.879	41.885	43.349	94.868	73.592	34.25	89.506	80.347	117.228	78.496
			72.291	68.911	67.017	42.543	42.678	96.703	72.287	34.152	91.478	82.403	115.456	76.049
			72.081	73.854	66.25	43.838	46.105	95.278	72.362	35.518	91.028	79.984	117.602	80.234
			71.828	72.113	68.079	44.137	49.243	96.311	71.636	33.121	94.375	83.282	114.07	77.516
		max	106.72	105.624	101.925	101.216	94.039	121.132	100.249	60.571	94.375	84.54	117.602	83.82
		(max-f0)/f0	0.0566337	0.686261	0.881264	1.38195	0.924584	0.455196	0.548582	3.1216	1.2504	1.62898	1.44469	0.649091
