# Supplementary material for: Depressive patient‐derived GABA interneurons reveal abnormal neural activity associated with HTR2C
Source: EMBO Mol Med. 2022 Nov 14;15(1):e16364. doi: 10.15252/emmm.202216364 (PMC9832822; doi:10.15252/emmm.202216364)
Supplement: Supplementary file 11 — Source Data for Figure 5 [file EMMM-15-e16364-s005.zip › Figure 5/5F/CTRL+1Trzd.xlsx]

## Sheet: Sheet1
			1	2	3	4	5	6	7	8	9
			28.245	29.897	31.421	26.646	27.755	27.775	26.502	27.907	16.14
			26.902	31.175	30.591	26.823	27.51	26.447	24.258	27.069	15.483
			27.478	27.675	30.207	25.454	26.875	27.328	24.417	26.231	15.289
			28.155	30.585	29.622	28.5	27.144	27.265	24.572	26.438	15.73
			27.865	29.244	35.506	27.996	27.668	26.561	24.952	25.379	15.028
			27.759	27.303	35.713	30.519	27.543	27.783	25.103	26.566	14.14
			27.335	29.132	36.579	28.342	27.688	26.198	27.177	26.317	15.728
			44.939	53.115	47.951	38.715	32.567	71.684	51.841	60.214	24.823
			72.024	67.671	67.61	65.838	55.947	104.858	87.919	94.31	39.955
			86.6	83.312	81.03	95.388	65.716	115.194	93.332	99.069	58.287
			85.702	89.175	103.652	108.754	71.462	113.395	87.908	93.907	65.11
			80.106	90.637	110.037	110.392	78.351	108.636	86.915	83.793	60.941
			75.661	92.607	111.335	104.192	74.995	99.111	81.701	75.066	54.065
			70.918	86.983	111.707	99.138	71.601	95.957	77.782	61.345	47.719
			67.698	87.547	109.671	96.035	69.327	90.241	73.081	55.414	42.98
			64.894	87.991	109.671	87.746	66.087	85.15	73.188	51.372	36.879
			64.931	85.44	104.835	84.131	64.423	79.486	69.897	43.49	35.649
			64.094	85.85	100.043	74.596	60.183	72.411	68.037	39.462	30.382
			62.673	86	91.762	72.192	55.26	66.407	65.576	34.931	28.629
			63.045	85.359	89.006	66.296	56.029	60.565	62.963	29.979	25.16
			60.51	83.637	82.232	58.192	49.846	56.81	60.081	28.131	22.683
			60.184	81.786	75.683	55.042	49.899	51.696	59.62	25.317	20.722
			57.967	78.581	74.384	53.235	45.399	48.96	55.624	21.945	19.208
			55.029	77.38	70.25	49.442	44.99	47.047	55.908	21.731	18.197
			53.412	76.162	70.622	46.615	43.572	41.589	51.915	21.107	17.522
			53.947	76.179	64.305	44.246	41.803	42.119	52.339	19.059	16.705
			52.608	71.996	62.317	43.154	40.697	38.988	47.982	17.41	15.874
			48.286	68.06	59.409	39.185	36.303	39.783	47.38	16.924	15.494
			48.167	68.167	59.262	38.858	37.115	36.779	44.561	16.466	15.185
			48.069	65.44	63.232	37.927	36.341	38.929	41.708	15.879	14.191
			43.433	65.462	58.445	39.327	34.399	38.462	40.69	14.986	14.138
			41.004	61.145	58.104	36.438	36.029	36.577	38.513	15.703	15.722
			42.567	59.94	55.567	36.073	32.928	36.846	39.531	15.61	16.899
			39.392	60.97	50.963	37.273	31.25	39.656	37.915	15.862	16.517
			37.984	58.628	50.872	37.242	32.202	37.751	37.616	16.245	16.298
			38.024	55.415	54.97	36.712	32.423	37.455	35.69	15.379	17.287
			37.955	53.726	52.988	34.435	31.236	42.194	37.856	15.759	16.413
			38.049	53.329	50.567	32.973	30.399	40.107	36.262	17.007	16.062
			37.935	53.885	46.488	35.262	31.298	41.439	35.771	15.034	14.969
			38.359	53.812	50.488	36.119	30.875	45.209	36.808	15.248	15.949
			34.257	50.568	51.402	35.962	29.702	42.032	33.649	16.745	15.624
			34.367	50.624	51.951	36.085	30.115	40.079	35.365	16.079	15.567
			34.678	51.295	56.03	38.223	30.784	39.561	38.004	15.438	15.438
			34.873	50.675	55.47	39.223	30.654	38.285	38.454	16.397	15.744
			36.388	51.457	59.36	41.754	30.486	39.387	39.439	15.759	15.685
			38.58	54.979	58.665	41.688	31.918	40.095	40.28	14.483	15.171
			39.739	54.299	56.22	41.908	31.543	39.059	38.624	14.797	14.697
			36.171	59.222	52.25	38.877	29.428	38.787	40.059	14.624	14.486
			37.159	63.765	48.482	39.058	32.245	38.842	41.926	15.452	15.851
			35.641	62.594	50.049	40.935	30.274	36.534	42.52	14.61	15.18
			34.918	61.996	46.774	38.823	29.394	37.036	44.72	14.569	14.876
			32.433	61.12	53.561	38.219	28.981	34.889	46.417	14.207	15.098
			35.045	60.141	48.64	37.762	31.644	35.451	48.092	13.479	15.197
			34.869	59.141	48.835	36.869	30.351	38.897	47.107	12.607	14.862
			37.633	57.821	55.433	36.488	30.13	38.747	45.118	13.131	14.247
			35.739	55.709	56.018	38.062	28.755	38.083	45.642	11.766	14.028
			36.955	57.513	56.384	37.381	28.543	37.004	45.771	12.962	14.169
			36.473	60.936	56.341	36.531	27.885	36.158	45.044	13.052	13.787
			38.016	60.415	53.445	41.985	27.803	37.957	45.742	12.266	13.565
			39.616	58.662	53.835	39.546	27.312	34.514	48.871	12.421	14.23
		max	86.6	92.607	111.707	110.392	78.351	115.194	93.332	99.069	65.11
		(max-f0)/f0	2.06603	2.09753	2.55517	3.14291	1.82295	3.1474	2.5217	2.54997	3.03408
