# Supplementary material for: Depressive patient‐derived GABA interneurons reveal abnormal neural activity associated with HTR2C
Source: EMBO Mol Med. 2022 Nov 14;15(1):e16364. doi: 10.15252/emmm.202216364 (PMC9832822; doi:10.15252/emmm.202216364)
Supplement: Supplementary file 11 — Source Data for Figure 5 [file EMMM-15-e16364-s005.zip › Figure 5/5F/CTRL+10PNU.xlsx]

## Sheet: Sheet1
		1	2	3	4	6	7	9	13
		36.912	29.124	49.343	17.966	49.899	17.518	20.53	31.846
		37.42	29.452	55.66	17.131	54.074	18.101	21.258	32.89
		36.176	29.901	49.49	16.928	50.825	19.116	20.567	32.215
		37.527	29.679	44.916	16.959	49.688	18.186	20.217	30.581
		36.185	30.539	43.006	17.506	45.952	17.216	19.668	33.299
		36.712	29.804	40.937	17.781	45.693	17.427	21.765	32.89
		88.075	54.252	69.367	49.997	100.746	41.317	51.447	85.096
		106.326	78.274	87.54	88.447	100.836	78.281	99.977	106.419
		97.132	57.892	74.513	80.031	81.598	79.367	87.783	98.453
		94.072	46.029	71.51	72.2	71.878	70.975	79.355	91.07
		92.922	41.038	66.976	66.55	67.646	63.357	74.7	89.305
		88.107	38.346	62.272	56.534	67.058	57.432	73.876	86.422
		87.232	36.182	57.349	48.569	62.127	51.688	72.972	82.849
		83.984	35.589	54.299	43.016	52.18	48.337	72.475	78.701
		82.727	35.665	47.955	36.297	49.069	44.864	70.272	75.84
		82.116	34.11	42.573	34.478	42.243	39.588	66.631	71.872
		82.643	32.87	38.382	30.878	40.593	41.09	66.751	71.497
		80.627	32.061	33.507	28.019	34.481	38.106	64.452	63.849
		81.627	32.638	30.901	27.288	34.937	37.075	63.028	59.422
		80.934	31.546	27.499	26.203	34.947	34.724	62.562	55.605
		79.097	32.115	25.973	23.991	34.138	30.869	59.092	53.334
		80.398	31.84	23.367	22.269	31.73	28.181	58.71	49.439
		79.295	29.717	22.084	22.606	31.418	29.226	60.908	47.462
		80.502	32.02	20.97	22.856	31.053	25.005	61.567	46.657
		76.984	30.971	21.024	22.009	31.693	26.231	59.862	45.154
		78.207	31.326	19.29	20.5	32.434	23.874	63.539	41.285
		79.364	31.384	19.51	22.259	31.995	22.523	66.682	41.36
		78.881	32.007	19.352	21.172	31.492	22.673	67.253	40.468
		74.853	30.063	19.278	21.581	34.508	22.07	66.29	39.413
		78.404	29.867	20.493	20.994	36.476	19.905	68.899	40.898
		77.348	29.346	19.499	22.128	38.265	19.462	66.493	37.805
		76.774	29.157	20.776	23.031	33.635	21.945	69.512	38.297
		78.759	31.447	19.899	22.906	35.857	20.608	69.074	37.834
		78.11	29.946	19.788	23.184	35.772	20.136	69.664	38.599
		75.273	31.838	21.546	24.766	35.116	21.698	74.244	38.14
		77.683	32.285	21.878	23.459	37.476	20.613	71.525	37.509
		78.752	34.479	20.084	24.188	37.794	21.196	75.576	39.576
		77.354	34.764	20.97	23.519	35.392	21.211	74.419	42.201
		76.583	37.384	20.651	23.034	32.513	23.407	73.157	42.506
		76.787	36.638	19.973	22.128	33.138	22.513	72.244	40.759
		78.373	37.845	21.681	22.566	31.788	23.271	72.175	42.645
		79.48	42.016	21.949	24.516	32.09	22.146	70.581	42.456
		79.89	42.425	20.943	24.916	32.497	20.437	71.281	43.706
		84.26	40.548	22.615	27.834	33.735	21.181	71.585	47.677
		82.204	46.863	20.746	25.678	37.788	17.166	69.77	48.116
		81.859	48.36	21.015	25.084	37.307	19.794	69.378	51.113
		80.345	48.052	20.627	26.122	32.772	19.93	73.346	52.102
		81.577	49.721	20.496	25.497	34.556	19.945	74.037	52.471
		81.784	50.67	20.907	23.834	37.751	20.111	74.567	51.919
		80.85	53.353	20.922	25.613	39.714	21.166	74.608	49.584
		83.034	56.074	20.173	26.697	37.159	23.231	71.765	54.869
		82.144	56.622	19.976	25.547	34.249	21.241	75.018	53.372
		82.762	56.506	18.513	25.259	35.005	23.894	74.733	54.125
		82.1	59.227	20.776	25.925	37.519	22.734	75.728	52.038
		82.868	60.344	19.812	24.453	36.079	21.945	74.908	50.105
		83.129	61.306	20.89	23.519	40.392	20.608	75.724	51.959
		83.878	63.196	21.412	24.891	39.757	22.623	74.378	48.686
		81.702	63.537	20.528	23.228	37.021	22.739	74.507	52.23
		82.693	61.097	21.376	23.878	34.317	21.995	73.82	51.174
		82.718	60.117	19.749	24.075	34.852	20.673	75.101	50.558
	max	106.326	78.274	87.54	88.447	100.836	79.367	99.977	106.419
	(max-f0)/f0	1.88053	1.68761	0.774112	3.92302	1.0208	3.5306	3.8698	2.34168
