# Supplementary material for: Depressive patient‐derived GABA interneurons reveal abnormal neural activity associated with HTR2C
Source: EMBO Mol Med. 2022 Nov 14;15(1):e16364. doi: 10.15252/emmm.202216364 (PMC9832822; doi:10.15252/emmm.202216364)
Supplement: Supplementary file 11 — Source Data for Figure 5 [file EMMM-15-e16364-s005.zip › Figure 5/5F/sMDD+10PNU.xlsx]

## Sheet: Sheet1
			1	2	4	5	6	8	9	10	11	12	17	18
			48.535	30.607	33.448	55.264	54.818	29.117	25.63	42.457	51.041	45.412	54.173	33.585
			46.505	29.783	31.082	56.856	54.535	30.022	26.319	43.097	48.955	40.119	52.908	35.099
			41.124	28.028	33.02	56.505	53.495	30.704	25.449	45.213	45.074	39.831	54.232	36.099
			42	30.613	32.337	57.375	52.929	28.583	24.067	42.407	52.212	33.742	54.168	33.473
			43.284	30.069	31.918	56.639	52.582	29.471	25.386	43.773	48.732	41.869	52.936	34.33
			40.502	29.119	30.873	56.681	49.569	28.951	24.11	42.62	58.387	37.992	51.982	34.799
			76.48	58.047	53.074	72.981	67.508	40.942	40.461	54.173	95.086	116.319	64.919	66.677
			111.276	92.516	85.756	89.347	77.003	63.664	58.154	61.21	108.639	119.535	83.125	110.473
			113.524	105.786	96.958	98.352	80.259	78.901	68.673	62.02	103.807	117.373	88.115	125.027
			110.996	103.267	101.32	97.745	81.222	82.381	66.307	61	103.572	113.942	89.102	119.769
			110.116	105.522	101.674	98.264	74.707	82.587	65.839	57.833	103.39	113.885	87.031	118.629
			109.662	100.047	99.884	96.579	78.108	81.152	60.811	54.253	100.71	109.127	85.893	111.701
			105.88	101.912	98.612	88.759	75.253	76.489	56.531	50.6	95.874	103.788	84.377	104.585
			104.662	100.192	97.51	83.829	74.094	69.915	53.13	48.667	95.268	105.215	84.501	100.248
			105.309	98.642	99.351	80.657	72.966	63.709	48.323	44.023	90.758	105.254	82.628	95.456
			100.538	97.585	95.941	78.801	70.33	59.682	45.272	40.883	88.911	104.562	82.58	86.65
			99.211	96.997	96.603	78.528	71.896	57.489	43.571	40.223	88.357	105.177	81.463	82.565
			99.011	94.481	97.751	78.046	69.145	52.987	42.685	38.113	82.877	101.546	79.308	79.694
			98	90.198	95.66	70.06	70.488	48.323	43.878	37.603	84.097	98.669	77.382	76.194
			96.727	88.126	94.269	69.833	69.539	50.17	43.028	36.077	81.353	97.508	79.812	73.476
			91.636	81.896	95.306	74.542	69.333	45.901	40.654	36.813	78.695	97.727	76.008	69.864
			92.08	81.255	96.085	74	67.246	44.287	40.047	36.433	76.621	95.808	76.305	70.262
			89.331	75.585	92.997	77.88	67.754	44.771	37.839	35.5	72.729	95.277	77.83	70.626
			89.385	76.236	93.7	80.125	65.936	44.444	38.579	32.683	73.431	93.627	75.628	68.405
			85.593	70.374	92.581	81.903	67.727	41.61	37.677	33.707	70.941	95.135	74.14	65.316
			83.665	68.425	92.521	86.644	66.697	41.7	36.646	33.583	73.078	91.246	74.351	64.238
			80.662	68.126	92.887	93.653	67.774	39.946	35.307	33.317	70.528	91.915	73.654	64.636
			79.8	65.33	93.759	97	68.242	39.3	37.327	33.36	68.851	91.135	73.165	62.33
			77.735	62.72	92.756	102.417	68.997	36.744	36.193	34.753	71.13	88.523	71.234	61.711
			74.96	59.969	92.552	102.222	68.455	35.807	35.744	35.757	68.253	88.954	71.796	58.935
			73.942	59.409	92.623	107.495	66.973	34.883	39.378	33.513	65.398	87.181	67.593	59.323
			73.018	59.311	92.028	105.681	65.01	32.35	37.28	32.777	70.974	87.635	67.931	60.071
			73.102	57.261	92.66	108.264	66.29	32.83	37.528	34.293	71.524	87.523	68.812	60.194
			72.425	60.651	91.212	102.921	66.141	34.117	36.366	32.713	70.089	86.05	66.265	60.02
			69.593	61.774	92.034	103.102	67.66	31.372	36.929	32.663	67.747	88.312	60.59	56.592
			67.465	60.792	92.739	105.852	66.061	31.762	37.512	32.607	66.435	83.815	59.186	59.459
			71.815	61.852	89.833	107.819	66.044	34.57	38.839	31.48	65.472	84.685	58.438	57.354
			70.785	60.198	90.244	105.741	65.498	33.224	37.87	31.28	66.747	84.181	55.089	57.116
			68.091	60.805	90.841	104.685	65.993	33.058	38.858	32.06	65.004	87.25	55.033	56.075
			71.004	61.66	91.119	103.69	66.424	32.821	41.409	31.553	66.335	87.985	55.061	56.112
			68.498	62.06	89.55	102.495	65.327	29.731	41.094	31.607	66.506	89.123	52.771	55.014
			65.953	63.176	90.55	104.856	64.293	30.247	41.051	32.17	66.758	89.431	53.254	58.463
			66.698	63.733	91.734	101.755	64.593	32.309	39.622	30.407	70.989	86.519	52.964	60.446
			62.305	64.006	90.105	103.046	65.195	30.641	41.209	28.68	70.16	90.846	52.649	58.357
			63.64	64.299	90.363	104.037	65.751	29.704	44.142	31.207	69.822	89.923	54.16	59.153
			64.011	63.082	89.292	104.463	66.064	31.229	40.898	32.267	69.335	89.069	52.364	60.507
			59.753	60.201	89.164	100.287	66.158	29.054	39.429	29.78	69.755	88.819	52.57	63.667
			58.931	59.673	89.669	103.62	65.276	28.076	41.673	30.153	70.818	90.281	52.389	62.276
			58.069	54.874	87.47	101.815	65.609	28.839	37.063	29.957	68.316	87.465	52.858	61.51
			57.971	56.091	92.289	101.514	64.663	29.413	39.815	30.65	67.561	90.242	52.606	62.568
			54.978	57.352	89.346	100.722	64.29	29.677	36.035	28.473	67.617	87.762	51.45	62.874
			55.625	57.962	88.96	95.875	61.266	27.453	36.232	28.38	67.658	86.154	51.433	67.473
			55.105	55.305	89.762	96.921	65.741	28.969	36.315	30.423	69.037	85.285	50.01	62.741
			52.52	57.557	88.53	98.153	63.246	26.601	39.638	29.44	66.758	85.169	47.784	67.15
			50.931	55.83	90.754	97.579	61.034	26.031	38.618	29.193	69.019	83.427	52.982	65.636
			51.109	56.157	89.989	96.352	63.562	27.3	34.583	29.997	70.03	86.315	50.573	66.391
			49.636	58.752	92.541	92.148	65.111	26.96	34.996	27.52	70.963	85.442	50.761	62.759
			50.018	57.978	91.008	93.338	63.249	27.247	34.957	29.883	68.892	83.277	52.237	63.714
			48.513	55.126	91.881	91.13	59.993	28.251	35.724	29.38	68.335	83.204	52.115	63.728
			50.295	57.368	90.649	90.736	62.232	27.471	35.252	29.793	69.71	80.958	51.537	65.051
		max	113.524	105.786	101.674	108.264	81.222	82.587	68.673	62.02	108.639	119.535	89.102	125.027
		(max-f0)/f0	1.33901	2.45627	2.03976	0.959033	0.481667	1.83638	1.6794	0.460772	1.12847	1.63223	0.644768	2.7227
