# Supplementary material for: Depressive patient‐derived GABA interneurons reveal abnormal neural activity associated with HTR2C
Source: EMBO Mol Med. 2022 Nov 14;15(1):e16364. doi: 10.15252/emmm.202216364 (PMC9832822; doi:10.15252/emmm.202216364)
Supplement: Supplementary file 11 — Source Data for Figure 5 [file EMMM-15-e16364-s005.zip › Figure 5/5F/sMDD+1Trzd.xlsx]

## Sheet: Sheet1
			1	2	3	4	5	6	7	8	9	10
			44.269	35.777	35.136	60.348	39.435	34.051	31.049	39.887	65.102	50.993
			46.918	35.525	37.731	63.929	40.583	31.564	31.265	38.574	62.023	50.603
			45.646	34.02	35.599	61.955	39.31	30.692	28.448	38.606	61	48.557
			44.678	33.839	36.074	53.902	38.403	33.78	29.765	37.69	60.939	47.961
			44.141	30.811	35.142	57.531	39.241	35.791	29.791	36.059	56.727	46.358
			45.168	32.379	36.083	57.893	41.046	33.418	29.463	37.957	60.636	46.972
			64.149	49.034	69.111	90.464	62.713	63.136	45.922	66.949	88	60.883
			77.67	72.429	93.867	111.344	88.819	88.297	66.015	77.588	100.659	72.22
			76.87	83.771	97.787	109.987	95.611	89.963	74.362	83.439	103.591	73.45
			72.761	89.28	99.657	106.179	96.194	86.245	76.601	85.652	104.72	79.543
			72.731	87.918	97.772	107.446	90.722	84.886	72.466	82.59	104.473	78.83
			68.875	85.653	99.157	106.415	87.111	82.278	72.037	81.313	103.417	77.752
			65.178	82.274	99.265	107.732	85.745	81.242	66.269	79.323	99.879	78.429
			63.731	78.455	98.63	107.232	81.991	82.337	67.705	75.709	96.057	82.344
			60.473	74.41	98.494	107.96	83.523	78.564	64.149	74.892	95.811	82.294
			56.731	70.867	97.59	106.629	77.593	72.077	56.966	71.173	94.629	83.433
			53.005	67.446	98.944	107.884	77.231	69.736	57.735	68.146	88.898	81.23
			53.351	66.737	97.972	104.375	73.5	67.073	50.832	67.482	88.564	80.947
			51.529	63.672	98.815	109.911	74.755	65.568	53.138	66.013	87.602	80.259
			50.447	60.229	96.253	104.665	74.796	63.256	50.769	64.59	83.663	79.879
			50.402	58.051	96.074	104.821	74.787	66.637	47.843	62.588	82.765	82.259
			47.444	60.198	96.176	102.152	77.463	63.19	43.015	62.582	84.341	82.301
			49.069	58.562	95.667	101.237	74.477	60.93	43.899	61.137	86.443	80.571
			49.311	57.895	95.12	101.214	72.106	59.092	42.892	59.547	85.53	77.387
			45.928	61.523	95.278	100.951	67.579	62.077	40.593	60.272	84.477	78.933
			46.625	62.528	94.256	101.013	69.931	63.081	39.507	59.019	85.076	76.358
			44.391	58.992	94.883	98.152	68.713	61.117	39.795	57.027	84.795	77.954
			45.035	63.599	93.633	103.393	69.949	64.088	37.597	58.445	84.602	77.734
			42.785	63.746	94.194	98.665	69.171	63.502	41.515	56.135	85.439	77.89
			40.444	63.927	93.16	98.143	67.074	65.037	38.638	54.876	84.985	77.624
			43.838	67.599	94.941	98.067	62.037	62.011	40.575	55.496	81.951	75.947
			44.231	67.613	93.691	98.5	67.903	63.502	39.511	56.24	84.322	77.752
			43.088	65.042	94.062	100.603	63.565	63.099	37.078	53.453	85.182	77.642
			41.968	65.119	92.522	98.746	65.991	62.388	39.515	54.377	83.716	76.691
			39.402	67.444	94.994	95.732	65.407	57.978	36.451	55.181	83.515	75.468
			40.343	65.582	96.281	97.478	63.009	56.56	36.925	53.369	85.038	75.979
			39.319	65.096	92.306	97.629	63.056	55.037	38.216	55.954	85.667	73.727
			38.037	66.345	92.451	98.21	67.407	57.278	36.567	55.31	83.879	76.915
			38.186	67.972	94.003	98.339	65.944	54.956	35.31	55.496	82.78	76.457
			37.566	65.647	92.509	98.643	65.662	55.586	36.183	54.202	82.114	74.287
			36.218	63.819	91.324	98.094	64.088	63.663	35.093	54.474	84.951	74.369
			36.726	67.316	93.506	97.415	64	62.659	38.679	54.768	87.394	75.287
			38.614	65.085	92.346	100.214	65.13	61.59	39.519	55.051	86.761	77.848
			37.992	68.22	96.704	98.621	68.435	64.637	35	55.65	85.386	73.965
			36.274	66.992	94.265	98.888	63.227	63.571	38.231	56.973	86.86	75.759
			37.763	66.277	92.673	99.183	60.306	67.593	39.634	57.655	86.03	75.787
			35.311	66.102	95.833	99.522	59.528	66.033	39.373	58.442	82.242	72.635
			34.638	66.805	90.488	100.835	62.593	68.802	39.127	60.633	86.027	73.589
			36.58	72.842	94.969	100.143	62.088	66.978	38.966	60.404	89.519	75.532
			36.298	69.616	91.201	101.915	62.148	64.766	39.597	61.93	88.098	73.617
			35.963	71.356	93.568	100.522	67.481	67.48	40.19	62.577	86.511	73.865
			35.165	71.644	93	101.42	67.014	65.586	37.448	61.151	89.697	72.809
			36.218	71.068	97.281	101.219	66.931	66.927	38.522	59.911	88.742	73.149
			37.261	71.879	94.775	104.027	65.5	63.597	40.478	62.097	88.227	70.805
			36.316	70.404	92.451	102.241	64.699	64.432	39.899	64.011	86.731	74.741
			35.801	69.297	94.426	99.933	61.722	59.516	40.466	66.903	87.341	74.032
			35.899	73.588	94.802	102.268	61.694	60.026	42.601	65.445	83.22	75.876
			36.487	72.791	93.948	98.531	65.481	56.919	45.526	64.647	87.742	72.645
			37.644	70.316	91.824	101.397	62.431	61.403	44.586	65.539	86.678	74.922
			36.101	72.811	94.272	100.549	63.282	59.326	48.545	65.542	88.14	74.787
		max	77.67	89.28	99.657	111.344	96.194	89.963	76.601	85.652	104.72	83.433
		(max-f0)/f0	0.754501	1.49546	1.83632	0.845032	1.43931	1.64201	1.4671	1.14737	0.608553	0.636166
