# Supplementary material for: Depressive patient‐derived GABA interneurons reveal abnormal neural activity associated with HTR2C
Source: EMBO Mol Med. 2022 Nov 14;15(1):e16364. doi: 10.15252/emmm.202216364 (PMC9832822; doi:10.15252/emmm.202216364)
Supplement: Supplementary file 11 — Source Data for Figure 5 [file EMMM-15-e16364-s005.zip › Figure 5/5F/sMDD+1Ro.xlsx]

## Sheet: Sheet1
			1	2	3	4	5	6	7	8	9	10
			57.281	46.725	33.275	28.81	46.769	33.201	20.408	28.663	27.492	50.332
			55.5	44.82	36.286	30.993	50.845	30.672	21.338	29.917	24.399	49.306
			49.306	43.369	30.192	29.621	48.126	33.377	21.368	28.06	25.685	48.105
			43.768	42.056	33.852	30.59	48.979	33.608	22.149	27.633	23.202	47.057
			39.648	41.034	36.654	29.641	45.555	31.104	21.915	27.63	25.034	46.358
			36.087	41.399	34.687	27.907	46.483	29.694	20.532	26.22	25.545	44.153
			36.265	39.85	45.022	31.383	51.601	34.888	27.174	29.073	27.131	44.1
			85.708	84.97	90.335	70.252	76.626	69.168	48.776	50.837	43.573	87.039
			100.03	96.571	99.72	90.745	89.261	90.761	63.035	65.987	56.48	104
			101.473	93.845	101.857	102.434	93.492	96.287	68.473	77.66	60.963	107.751
			94.719	91.378	104.714	99.928	96.735	94.28	66.806	76.81	66.103	106.284
			89.945	92.403	100.412	100.952	97.147	89.978	70.502	77.077	61.782	106.362
			85.216	87.472	97.632	98.414	91.143	82.701	71.801	79.863	63.62	99.965
			76.656	89.652	98.709	94.1	90.08	77.03	67.264	76.247	58.352	94.406
			73.525	89.682	101.363	92.883	88.496	71.772	63.159	74.25	57.71	91.428
			66.71	86.957	97.863	91.724	81.336	70.679	62.353	72.033	55.894	86.38
			62.32	87.833	92.121	83.114	82.16	64.888	58.711	70.45	54.287	79.017
			59.902	86.519	95.016	78.772	74.752	62.28	55.532	67.147	51.424	73.934
			55.5	85.824	89.33	71.228	73.521	59.205	57.617	60.303	46.025	69.31
			52.803	85.159	89.324	65.538	70.16	58.604	58.01	59.6	46.368	67.55
			51.347	84.605	89.275	61.331	69.218	55.168	53.413	57.827	43.174	63.441
			47.519	80.648	83.687	55.207	66.391	50.687	51.975	53.437	42.642	62.629
			46.757	83.33	81.956	53.597	62.319	51.228	50.552	47.897	38.255	63.926
			43.577	80.532	82.67	51.883	58.361	51.187	50.184	44.96	36.975	60.463
			46.21	80.506	81.709	47.71	58.567	52.366	44.896	44.26	35.505	58.664
			45.033	77.103	79.341	46.679	55.197	54.612	42.174	40.967	34.589	59.179
			43.62	80.893	73.022	46.079	53.735	54.769	38.612	37.433	33.386	58.515
			43.926	76.167	70.396	45.71	55.534	55.66	36.597	36.183	31.187	56.454
			42.967	73.047	69.786	43.621	51.55	54.787	33.209	32.927	29.449	55.367
			44.265	73.549	69.901	42.462	51.525	54.287	33.249	31.763	28.735	53.808
			43.899	68.906	74.819	42.959	49.366	51.825	30.851	31.817	27.717	55.856
			44.604	72.013	67.066	42.045	50.214	50.884	29.353	32.807	27.361	53.524
			44.454	71.738	68.874	42.514	51.475	50.642	29.761	31.83	25.249	51.048
			46.049	71.639	69.659	43.062	47.122	52.739	29.493	31.277	25.931	51.755
			46.975	68.639	72.429	39.434	45.836	51.944	29.915	31.897	27.022	55.271
			46.762	67.485	75.659	38.617	43.567	50.44	31.756	31.027	25.85	54.45
			47.568	69.751	75.418	36.3	45.718	52.228	31.219	31.187	26.838	56.502
			46.194	65.33	69.89	35.776	45.105	49.257	30.104	29.363	25.109	51.642
			48.38	67.219	71.549	36.11	45.408	50.437	29.229	29.257	24.361	50.712
			45.694	65.446	72.923	34.314	43.605	50.679	29.005	28.463	24.676	51.528
			48.765	65.459	76.516	32.307	45.437	47.455	26.264	30.613	23.907	46.76
			49.331	65.352	68.126	32.345	40.966	49.194	26.92	30.807	24.548	47.419
			48.549	64.777	73.5	29.962	40.391	46.511	26.254	32.797	23.804	47.218
			49.016	68.373	70.841	29.576	42.693	47.284	25.448	32.807	24.081	45.572
			52.437	65.245	69.088	29.745	40.097	43.791	24.771	33.857	23.844	44.135
			56.85	63.146	69.148	28.224	42.063	43.955	25.234	30.427	26.844	44.865
			55.978	65.464	67.698	30.259	39.803	44.302	26.199	31.263	26.692	48.188
			57.604	61.236	71.632	29.228	40.576	43	23.831	29.81	25.408	46.843
			55.825	60.584	70.429	28.266	40.92	44.067	23.776	29.887	27.474	48.725
			52.172	55.519	68.527	29.266	38.122	43.433	25.378	30.45	25.713	51.655
			48.514	55.983	66.148	27.852	41.462	43.384	24.756	28.35	25.785	47.314
			44.008	54.12	72.912	28.717	36.887	42.694	24.701	28.25	25.065	48.231
			42.76	55.433	67.681	28.738	38.84	42.205	22.801	26.887	26.262	49.026
			46.377	57.558	67.005	30.017	38.45	40.291	23.249	27.99	26.231	49.965
			45.063	54.674	67.582	29.134	38.168	40.183	22.816	27.627	25.293	49.118
			45.943	57.777	69.615	28.707	38.454	40.481	22.189	28.117	25.19	53.432
			43.809	57.395	64.879	28.69	41.034	38.243	22.93	28.19	25.794	52.437
			44.836	58.082	65.846	29.934	40.803	39.571	22.627	29.96	24.822	47.061
			45.232	56.918	67.973	28.855	40.307	39.787	22.075	27.243	24.869	51.996
			47.437	59.077	68.143	28.3	42.319	39.034	21.179	28.24	24.24	49.664
		max	101.473	96.571	104.714	102.434	97.147	96.287	71.801	79.863	66.103	107.751
		(max-f0)/f0	0.771495	1.0668	2.14693	2.5555	1.07717	1.90012	2.51828	1.78627	1.40444	1.14081
