# Supplementary material for: Depressive patient‐derived GABA interneurons reveal abnormal neural activity associated with HTR2C
Source: EMBO Mol Med. 2022 Nov 14;15(1):e16364. doi: 10.15252/emmm.202216364 (PMC9832822; doi:10.15252/emmm.202216364)
Supplement: Supplementary file 11 — Source Data for Figure 5 [file EMMM-15-e16364-s005.zip › Figure 5/5F/sMDD+10Ro.xlsx]

## Sheet: Sheet1
			1	2	3	4	5	6	7	8	9	10	11
			36.613	38.677	37.721	48.206	36.006	75.117	67.753	33.675	25.536	25.795	34.741
			36.575	37.975	36.279	47.61	36.26	73.557	65.228	33.331	26.46	25.727	32.962
			35.129	38.796	35.961	46.955	34.895	74.851	67.038	35.147	24.507	24.917	32.646
			35.096	38.491	35.815	45.671	34.078	73.491	64.297	33.984	24.028	24.205	33.532
			35.089	40.728	35.406	43.294	37.114	71.509	60.259	34.294	24.621	24.612	31.266
			34.982	40.466	35.218	43.187	35.132	73.891	59.616	33.15	22.768	25.73	31.437
			47.051	59.86	52.014	68.348	51.889	86.219	68.323	54.469	41.308	33.896	57.696
			65.154	95.541	77.13	103.068	68.91	90.283	90.665	88.606	69.502	52.072	86.361
			72.013	99.427	82.343	107.89	77.32	85.627	91.084	95.112	76.104	61.284	98.247
			69.98	95.333	81.715	106.877	76.698	82.413	93.844	98.85	74.777	64.205	98.297
			64.952	91.272	78.019	105.352	79.449	75.093	92.544	95.872	68.18	65.968	89.386
			63.952	91.835	72.285	97.597	75.647	71.141	90.814	98.344	65.877	69.723	85.253
			59.754	84.434	63.207	96.71	71.757	64.835	90.224	96.053	61.957	67.41	84.551
			58.653	80.566	62.461	88.49	73.359	62.987	85.795	95.081	57.389	64.025	80.411
			53.071	73.495	56.666	85.048	73.611	59.837	89.867	95.684	55.156	60.874	71.722
			51.653	71.323	53.657	76.926	71.716	55.517	90.688	99.703	53.777	59.291	65.133
			48.734	68.072	51.942	75.084	68.374	53.803	88.217	96.934	51.583	53.766	63.051
			48.57	59.656	47.033	72.926	68.644	51.6	87.247	97.897	46.384	49.781	57.456
			44.97	52.81	42.785	66.474	64.087	51.824	87.038	95.8	45.256	48.41	55.734
			44.218	47.19	44.193	66.794	66.437	50.043	84.418	95.741	43.697	47.576	55.228
			46.261	48.706	43.119	64.652	63.302	49.032	85.471	97.466	42.09	43.68	57.709
			46.339	44.208	42.95	63.058	63.392	48.867	84.586	95.162	39.882	42.306	49.741
			45.37	41.516	40.39	61.632	65.716	49.285	88.255	97.263	41.905	43.068	47.62
			44.215	42.957	41.978	55.974	66.886	48.197	85.852	97.162	41.194	40.32	48.722
			42.658	43.204	40.387	56.31	65.162	47.077	86.251	94.234	40.81	40.097	45.937
			45.628	42.9	41.506	52.642	68.413	46.653	84.445	94.447	39.137	39.572	42.658
			43.638	42.677	39.53	55.061	63.88	44.867	82.171	95.575	37.763	41.576	44.886
			45.127	40.33	41.657	51.616	67.524	44.515	79.426	97.281	40.578	41.295	45.076
			43.965	42.258	44.135	51.406	65.219	44.08	77.715	94.028	39.355	39.471	46.013
			48.258	41.376	43.227	49.758	66.593	42.219	77.091	96.003	40.27	35.763	43.31
			48.17	43.91	41.61	52.206	66.156	45.283	75.89	93.591	39.886	37.04	40.582
			47.354	45.039	41.395	49.668	67.644	43.576	77.707	95.859	42.976	37.781	42.899
			46.962	48.731	42.207	49.532	66.707	44.448	75.308	95.603	42.991	35.079	44.316
			45.046	48.226	40.42	46.642	65.219	44.333	72.962	93.447	42.848	37.446	42.101
			47.243	45.789	42.323	45.671	67.518	43.347	73.901	95.194	39.806	37.752	42.842
			44.428	45.685	43.326	47.258	69.207	43.595	76.338	92.881	40.019	40.824	46.734
			46.949	41.835	44.552	42.361	70.15	43.048	73.122	96.638	41.332	41.86	42.405
			46.909	43.595	41.348	43.352	76.332	41.541	72.631	94.591	41.393	41.547	46.93
			49.048	44.631	42.32	45.129	71.838	42.344	73.787	92.675	40.303	37.64	45.215
			47.319	41.882	41.856	42.742	73.251	42.459	72.236	95.834	41.839	37.169	42.576
			49.296	40.337	42.378	43.387	73.078	40.176	76.308	94.497	41.863	39.223	46.392
			47.468	39.068	41.213	43.226	70.575	43.6	75.817	93.794	42.986	35.942	45.778
			48.967	39.505	42.854	43.948	72.156	41.912	71.087	95.356	43.953	34.579	46.278
			50.818	40	45.086	43.335	71.12	41.32	73.061	95.653	42.237	32.432	51.158
			54.641	38.728	44.365	44.568	68.317	42.72	72.008	95.522	41.948	33.288	51.975
			56.678	38.627	49.11	38.097	71.509	40.613	73.582	94.403	42.891	33.129	49.81
			57.068	39.251	49.32	39.639	71.545	41.499	72.323	95.3	41.82	32.212	52.975
			55.623	42.989	50.229	39.861	72.033	40.152	74.061	96.416	42.256	31.54	49.842
			56.132	42.115	50.434	38.774	68.599	40.915	72.198	94.669	44.062	32.05	50.165
			57.868	40.376	52.834	39.452	72.027	41.664	71.719	97.128	44.209	30.752	50.335
			59.668	40.996	52.193	39.181	73.243	39.525	71.506	96.722	43.621	32.162	52.266
			52.499	43.953	54.387	38.639	74.386	40.176	71.129	97.438	39.844	32.896	52.392
			52.729	47.627	51.691	39.297	71.587	41.333	68.662	95.213	38.431	32.935	47.595
			52.02	46.222	52.685	37.816	72.778	42.523	71.099	94.463	38.607	31.392	45.595
			49.484	52.133	51.887	37.442	74.91	41.579	72.046	94.428	37.972	32.968	49.399
			50.015	55.115	50.583	37.035	77.898	42.064	73.73	95.309	42.863	31.986	49.177
			47.742	54.366	49.329	37.99	79.308	42.035	71.745	95.725	38.938	33.295	49.12
			49.484	56.394	46.702	38.281	77.054	42.328	71.236	96.766	38.194	33.662	51.335
			48.534	58.204	48.345	34.497	74.725	45.203	78.148	96.088	39.806	32.723	50.304
			54.671	59.491	47.37	35.768	77.686	42.869	78.703	94.691	40.379	33.709	50.095
		max	72.013	99.427	82.343	107.89	79.449	90.283	93.844	99.703	76.104	69.723	98.297
		(max-f0)/f0	0.96687	1.5707	1.18295	1.2381	1.20655	0.201898	0.38509	1.96074	1.98026	1.70297	1.82942
