# Supplementary material for: Depressive patient‐derived GABA interneurons reveal abnormal neural activity associated with HTR2C
Source: EMBO Mol Med. 2022 Nov 14;15(1):e16364. doi: 10.15252/emmm.202216364 (PMC9832822; doi:10.15252/emmm.202216364)
Supplement: Supplementary file 11 — Source Data for Figure 5 [file EMMM-15-e16364-s005.zip › Figure 5/5F/CTRL+10Ro.xlsx]

## Sheet: Sheet1
			1	2	3	4	5	6	7	8	9	10
			27.614	60.145	29.015	18.379	25.684	36.554	44.59	18.015	13.218	26.965
			25.669	65.099	28.544	17.798	25.296	36.041	45.451	18.431	13.912	28.961
			25.138	61.326	29.185	18.292	25.23	38.74	44.549	19.138	12.704	28.934
			25.903	63.738	29.838	18.321	25.789	35.182	41.728	18.692	12.995	30.324
			24.497	60.773	28.797	18.177	23.934	35.442	42.636	17.462	12.269	28.181
			26.097	66.936	28.658	17.584	22.375	35.851	46.405	16.713	12.014	29.575
			75.779	111.105	60.952	57.613	62.809	66.773	58.621	44.508	40.44	68.131
			117.6	105.808	84.22	72.091	76.691	88.859	80.887	68.908	53.699	88.255
			118.676	103.831	78.395	70.123	71.257	76.401	83.379	80.851	59.718	78.907
			114.49	99.355	66.314	71.786	58.428	69.149	77.087	82.215	59.94	66.367
			109.041	99.471	61.565	69.601	47.664	59.602	70.928	80.354	58.005	58.745
			98.324	97.791	54.334	63.675	41.822	54.862	62.733	74.451	56.972	52.452
			93.883	96.407	48.628	58.77	37.158	51.472	60.518	68.369	57.606	48.564
			89.503	94.663	46.694	56.893	29.914	49.238	58.313	61.4	53.588	43.95
			84.559	97.971	44.595	53.523	27.809	44.673	58.364	56.051	50.389	44.108
			82.731	97.744	44.337	49.416	21.618	41.9	55.667	48.01	44.889	41.772
			81.848	95.337	43.139	46.737	23.105	43.58	44.467	46.482	45.625	40.004
			76.786	96.913	41.701	41.654	20.441	41.52	39.81	44.097	45.282	36.459
			80.028	92.93	42.8	43.029	20.395	38.539	38.323	40.533	41.153	37.058
			71.283	96.971	42.357	38.774	20.664	35.941	35.415	37.374	39.426	34.236
			69.634	91.983	42.663	36.712	21.007	33.691	33.887	35.836	39.713	34.375
			66.393	94.576	43.408	34.086	19.296	33.476	33.267	35.656	34.991	31.517
			65.531	94.186	44.658	35.428	18.401	31.591	28.349	34.759	33.491	31.923
			62.283	93.785	45.754	34.436	20.053	29.836	27.482	32.169	34.019	32.9
			60.807	92.674	42.911	32.909	19.783	29.922	26.621	31.79	32.38	33.046
			56.924	93.436	45.359	32.486	17.487	28.16	25.795	29.554	31.773	32.761
			56.793	91.494	45.673	32.239	18.855	29.089	25.472	26.995	30.31	32.297
			57.29	94.145	45.841	31.387	18.02	27.866	23.385	28.164	31.824	31.726
			58.993	90.709	48.197	30.844	19.375	26.056	24.697	27.646	29.194	32.409
			55.786	93.134	49.096	29.333	19.421	28.004	26.133	27.723	30.213	30.961
			52.338	89.855	49.382	31.16	20.467	27.286	24.446	26.385	30.556	31.367
			54.262	96.523	48.894	32.926	18.77	26.1	24.477	26.918	30.88	29.375
			57.055	93.855	50.451	30.453	18.618	27.896	24.528	27.615	27.069	30.274
			52.097	92.599	50.38	32.053	19.257	28.84	22.087	28.564	29.329	29.251
			51.89	94.442	49.397	30.3	15.895	29.138	23.297	29.369	30.324	31.008
			46.338	92.814	51.096	29.745	17.138	27.454	25.133	32.646	27.12	31.467
			45.786	93.674	49.663	29.996	17.638	28.342	24.226	32.313	28.352	30.811
			48.228	94.233	51.856	29.576	18.73	27.502	24.082	32.862	27.509	30.135
			49.386	93.378	55.084	28.835	20.243	27.401	22.8	30.262	27.713	30.042
			51.124	92.494	54.281	28.802	20.151	27.877	22.005	29.749	29.065	32.042
			49.834	92.343	53.868	30.897	20.204	27.907	23.846	28.503	29.032	31.432
			50.331	91.285	51.301	26.959	19.901	27.896	22.323	26.513	28.065	30.081
			47.938	93.384	54.018	25.951	17.934	28.903	22.113	28.651	27.699	30.564
			48.393	90.308	51.891	26.646	21.118	28.294	23.015	28.836	29.06	29.529
			47.986	89.686	53.025	26.132	19.414	30.045	23.036	27.815	29.671	29.444
			49.083	92.273	52.134	26.202	18.882	32.937	23.318	27.385	28.023	30.062
			49.579	94.227	51.967	27.086	19.855	31.558	21.79	25.328	26.958	30.228
			49.152	92.151	51.57	27.095	21.586	30.829	23.138	25.262	26.69	30.185
			47.51	89.029	52.775	25.202	19.875	30.651	21.867	27.877	25.278	30.463
			45.917	92.39	49.256	27.325	21.546	30.32	21.215	27.497	24.921	30.958
			45.883	93.058	48.425	28.695	21.671	29.424	21.456	27.036	25.157	30.297
			47.945	91.75	48.106	28.683	24.072	29.275	21.754	25.354	24.792	30.78
			44.29	91.424	50.841	27.691	24.934	28.461	22.164	24.364	23.917	30.876
			45.759	92.285	50.314	29.243	23.592	29.773	22.59	24.477	25.074	30.68
			44.834	92.512	50.081	29.918	22.921	30.439	21.256	24.477	26.213	31.699
			42.283	91.913	50.997	30.033	23.349	32.439	22.533	23.862	25.801	30.934
			40.703	89.866	50.737	29.926	23.158	32.175	21.503	25.323	26.685	31.139
			40.324	91.988	53.878	27.588	23.454	30.39	20.503	24.477	24.343	31.421
			40.538	91.366	53.21	30.119	23.75	32.123	22.677	23.149	25.134	32.459
			40.979	89.43	50.441	31.7	21.967	30.327	22.764	23.482	23.486	31.004
		max	118.676	111.105	84.22	72.091	76.691	88.859	83.379	82.215	59.94	88.255
		(max-f0)/f0	3.29768	0.847286	1.90264	2.92247	1.98594	1.4309	0.869904	3.5637	3.53473	2.27295
