# Supplementary material for: Depressive patient‐derived GABA interneurons reveal abnormal neural activity associated with HTR2C
Source: EMBO Mol Med. 2022 Nov 14;15(1):e16364. doi: 10.15252/emmm.202216364 (PMC9832822; doi:10.15252/emmm.202216364)
Supplement: Supplementary file 11 — Source Data for Figure 5 [file EMMM-15-e16364-s005.zip › Figure 5/5F/sMDD+10Trzd.xlsx]

## Sheet: Sheet1
			1	2	3	4	5	6	7	8	9	10
			23.838	22.029	24.9	63.604	40.844	24.465	53.503	20.32	31.828	27.913
			24	21.05	23.9	62.969	40.203	26.726	48.693	22.626	33.538	28.29
			24.713	22.732	26.985	56.493	38.965	22.749	43.95	22.448	33.3	27.651
			24.236	23.674	25.184	58.24	40.667	22.759	41.697	20.749	33.079	27.623
			23.824	21.82	23.257	52.884	40.93	24.815	44.233	20.921	32.014	28.714
			23.655	22.079	24.36	57.022	39.498	25.139	42.297	21.025	33.093	26.603
			33.909	44.833	40.248	68.556	68.952	84.792	101.49	28.576	37.183	36.04
			91.355	94.812	94.465	103.138	131.625	116.891	113.86	101.414	118.686	115.722
			122.186	119.569	116.653	111.84	129.654	121.815	114.713	110.414	115.345	126.837
			118.446	119.506	113.35	115.418	130.67	120.264	120.413	108.207	113.486	125.107
			111.037	125.251	114.994	113.582	131.092	115.069	119.97	105.773	113.29	121.218
			105.348	120.351	112.583	115.658	127.978	114.135	119.09	103.552	108.49	118.206
			102.365	117.552	113.112	117.627	123.997	106.492	115.777	104.182	107.041	114.909
			96.409	117.222	111.622	114.707	122.968	101.607	116.043	99.498	100.272	112.845
			93.064	112.351	109.112	118.924	121.273	97.719	116.507	98.793	103.176	106.552
			89.757	108.594	106.931	116.049	114.733	92.528	114.433	96.103	100.934	103.016
			84.841	106.423	106.743	117.12	116.6	88.855	115.193	95.443	97.748	99.587
			82.666	97.879	105.021	116.231	112.251	83.083	111.123	93.266	96.531	95.409
			80.497	89.703	104.175	114.96	104.095	78.188	110.903	94.227	91.1	90.917
			77.064	83.234	103.958	113.636	107.143	77.904	112.047	92.961	90.662	89.607
			71.568	76.151	103.296	112.782	104.463	71.37	112.607	94.256	92.552	79.857
			69.412	72.498	102.816	113.68	103.53	70.129	111.093	91.975	91.79	75.885
			67.172	69.234	101.109	116.293	98.689	68.129	108.18	88.488	88.476	70.472
			66.064	61.347	96.556	110.564	94.93	65.257	109.683	85.635	89.29	70.829
			65.108	60.837	95.154	110.933	90.689	61.772	112.54	82.764	85.097	60.742
			61.277	53.929	92.139	109.796	86.759	57.003	108.893	85.202	86.89	57.901
			58.851	61.096	93.514	109.169	80.902	55.02	106.75	82.729	84.124	54.976
			55.348	53.904	86.94	109.253	77.292	54.099	108.8	76.99	83.41	51.631
			50.956	55.439	87.393	108.44	76.397	49.799	109.247	78.468	83.059	48.817
			49.307	56.377	80.396	108.924	72.251	46.564	107.467	80.66	82.386	44.913
			49.378	54.799	78.366	107.92	67.641	46.396	106.197	76.246	81.679	47.405
			48.757	55.155	74.828	106.773	67.476	46.832	108.36	71.675	75.307	42.873
			46.855	52.444	69.586	104.369	63.34	47.142	105.81	68.025	73.652	43.317
			45.632	57.715	69.009	106.72	61.349	45.637	108.863	61.389	70.972	41.456
			44.101	59.247	64.133	104.191	62.33	48.257	105.91	56.399	71.286	42.19
			42.946	58.192	61.52	99.871	61.432	45.317	106.577	61.542	69.748	38.921
			41.78	51.661	60.828	104.502	60.26	45.224	106.577	58.823	66.972	38.123
			41.03	54.653	58.423	99.916	61.537	45.347	105.897	54.034	68.438	40.171
			39.52	55.791	54.024	97.476	59.79	46.667	105.173	53.32	64.869	38.833
			39.27	63.172	52.157	96.769	60.879	43.822	104.677	50.837	63.51	37.5
			37.189	58.49	49.163	96.227	59.851	42.584	105.29	49.867	61.79	41.516
			36.473	55.054	49.671	95.164	58.375	41.561	104.103	50.34	61.821	39.897
			36.834	56.079	46.909	92.996	56.263	42.614	105	47.281	58.745	41.075
			35.351	56.736	46.471	92.738	56.93	43.488	105.32	50.409	57.966	40.817
			38.007	50.983	47.68	89.622	56.33	41.132	105.63	46.138	60.062	41.155
			35.909	48.272	44.613	93.551	62.178	43.696	106.297	45.296	62.51	40.651
			38.037	46.293	46.447	94.831	60.371	44.102	106.527	44.33	63.617	39.889
			35.287	49.008	44.338	92.204	60.952	44.135	106.447	47.133	65.576	37.008
			36.358	49.184	43.586	95.431	60.997	44.693	106.5	44.892	68.148	38.698
			36.01	47.05	42.544	94.058	60.632	45.132	107.407	45.276	64.341	38.393
			37.889	44.209	41.556	97.187	58.524	42.541	106.543	47.64	63.517	40.222
			35.584	49.51	39.61	94.627	60.908	44.244	109.61	45.596	63.155	38.111
			34.166	46.921	40.184	95.116	62.441	45.614	105.187	48.483	61.317	36.968
			34.537	45.728	38.958	96.604	60.787	42.723	105.677	51.03	58.869	36.571
			35.307	44.326	37.341	89.533	62.016	45.475	106.19	50.813	59.703	37.817
			33.926	44.1	38.701	95.071	62.054	42.904	106.727	53.054	57.834	38.73
			35.206	44.234	38.505	94.058	60.27	41.881	105.21	55.443	59.141	39.401
			34.946	43.343	36.967	93.791	61.87	42.809	106.91	51.217	58.814	38.679
			35.645	44.607	35.631	91.662	63.165	46.535	104.62	53.246	59.59	40.679
			35.747	43.983	33.644	95.036	63.679	44.033	103.317	54.084	61.455	38.643
		max	122.186	125.251	116.653	118.924	131.625	121.815	120.413	110.414	118.686	126.837
		(max-f0)/f0	4.12568	4.68573	3.68486	0.869757	2.22263	3.97915	1.25058	4.43376	2.72898	3.54401
