# Supplementary material for: Depressive patient‐derived GABA interneurons reveal abnormal neural activity associated with HTR2C
Source: EMBO Mol Med. 2022 Nov 14;15(1):e16364. doi: 10.15252/emmm.202216364 (PMC9832822; doi:10.15252/emmm.202216364)
Supplement: Supplementary file 11 — Source Data for Figure 5 [file EMMM-15-e16364-s005.zip › Figure 5/5F/CTRL+1Ro.xlsx]

## Sheet: Sheet1
			1	2	3	4	5	6	7	8
			28.468	15.283	19.402	14.671	14.677	17.84	19.003	11.296
			27.8	15.703	19.318	14.149	13.727	17.582	20.25	11.869
			27.26	16.066	19.76	14.368	13.414	18.587	18.355	12.105
			28.668	15.208	19.704	14.167	13.288	18.333	20.903	12.449
			29.272	13.415	19.844	13.689	12.278	17.93	22.465	11.948
			28.132	13.245	20.011	14.82	13.732	16.995	25.524	11.682
			104.813	20.665	22.525	27.031	15.99	22	34.016	20.566
			107.464	75.113	88.201	62.794	48.535	55.324	59.828	53.292
			99.506	81.552	97.888	71.842	62.086	78.244	62.03	67.112
			100.8	72.302	95.844	74.219	68.833	82.244	59.892	71.064
			96.817	67.896	93.179	70.294	62.354	79.047	52.997	71.876
			95.081	60.495	88.156	67.25	56.798	78.197	47.906	67.438
			92.519	53.467	86.955	66.11	52.596	73.394	45.328	65.06
			92.928	47.382	84.341	58.64	46.53	73.915	40.685	57.112
			91.289	41.443	82.654	56.154	41.828	69.502	38.164	51.367
			88.732	35.538	80.67	51.496	37.202	62.953	35.621	43.618
			89.928	33.538	82.034	48.329	33.783	63.235	33.987	42.195
			89.396	28.231	75.034	45.702	32.783	60.887	32.559	37.663
			86.83	25.948	68.687	42.64	31.045	60.864	30.503	35.446
			89.213	24.58	63.855	42.531	31.237	58.282	27.841	32.85
			86.111	25.302	65.263	40.649	30.197	54.859	26.661	30.067
			86.451	22.34	56.939	37.224	27.551	53.69	25.398	29.416
			87.8	24.816	54.682	36.075	29.47	50.808	24.102	28.824
			88.4	25.778	48.631	33.228	29.929	47.69	24.059	29.27
			86.23	25.014	47.447	32.132	28.141	45.347	22.919	26.21
			84.655	24.024	41.553	31.101	29.571	48.723	22.901	26.247
			85.515	22.637	40.631	30.526	29.722	42.789	21.734	26.026
			85.472	21.401	34.112	28.89	27.152	44.446	21.785	27.24
			86.685	19.835	33.575	29.684	28.611	41.113	21.465	26.124
			84.881	18.613	36.38	28.522	28.152	39.146	21.382	24.135
			85.094	18.226	33.257	27.364	27.788	37.042	20.766	24.61
			86.183	18.745	34.709	26.965	30.616	38.761	20.941	24.202
			84.613	19.165	35.927	28.759	29.551	40.127	20.675	23.607
			83.043	19.788	33.514	26.285	32.222	38.761	20.202	24.858
			84.906	19.788	34.832	28.14	31.783	39.606	19.664	24.719
			82.77	19.877	36.642	28.706	33.091	41.948	19.728	24.73
			83.689	20.825	36.179	25.978	33.141	38.953	19.102	23.322
			82.583	19.774	33.017	26.575	32.273	39.869	18.699	25.06
			80.655	18.769	32.078	26.719	29.359	37.141	19.035	24.453
			82.379	19.802	32.263	25.268	28.384	40.732	18.32	23.667
			84.506	19.995	31.257	25.25	30.106	39.432	19.669	24.315
			82.877	20.995	34.385	26.592	29.293	38.864	19.831	24.801
			85.2	19.396	33.006	24.895	31.116	34.254	18.608	23.513
			82.464	20.481	32.603	25.855	29.303	33.77	18.626	24.813
			83.557	21	29.33	28.004	32.47	35.972	19.245	22.884
			84.796	20.844	29.413	29.127	32.374	34.427	18.231	22.419
			81.702	21.203	26.888	28.171	33.818	33.385	19.038	22.79
			81.651	23.354	25.737	29.842	34.121	34.399	19.562	24.708
			85.383	22.5	25.061	29.662	32.394	35.817	18.788	25.367
			81.323	21.406	26.162	31.276	33.646	39.235	18.5	22.918
			82.97	23.656	27.536	29.154	36.929	33.958	18.538	23.217
			83.26	23.127	26.475	27.579	39.121	33.986	17.328	22.64
			83.481	24.476	25.877	30.974	43.187	35.46	19.172	22.985
			81.957	25.443	26.173	30.803	43.561	35.188	20.315	22.052
			82.983	24.17	28.363	32.877	41.01	34.761	18.516	23.109
			85.306	25.382	26.151	32.895	41.02	40.554	19.379	21.506
			84.54	26.542	24.888	34.68	35.944	35.333	19.269	23.749
			82.817	27.476	27.19	34.732	37.359	35.202	20.185	21.442
			85.294	27.047	24.687	33.693	38.091	34.366	18.887	22.498
			87.315	26.288	24.939	34.224	35.717	35.352	18.852	22.322
		max	107.464	81.552	97.888	74.219	68.833	82.244	62.03	71.876
		(max-f0)/f0	2.77491	4.33613	4.04525	4.05889	3.68985	3.61009	2.26422	5.36296
