# Supplementary material for: Depressive patient‐derived GABA interneurons reveal abnormal neural activity associated with HTR2C
Source: EMBO Mol Med. 2022 Nov 14;15(1):e16364. doi: 10.15252/emmm.202216364 (PMC9832822; doi:10.15252/emmm.202216364)
Supplement: Supplementary file 11 — Source Data for Figure 5 [file EMMM-15-e16364-s005.zip › Figure 5/5F/CTRL+10Trzd.xlsx]

## Sheet: Sheet1
			1	2	3	4	5	6	7	8	9	10
			20.642	19.23	27.047	30.131	58.387	24.319	26.615	17.727	25.124	14.617
			19.941	19.181	27.316	29.805	57.939	24.685	24.415	18.176	27.722	15.06
			20.243	19.605	28.901	29.966	54.947	24.714	23.93	18.041	32.358	15.266
			20.106	19.22	33.561	30.34	53.496	26.125	26.35	18.423	30.846	14.838
			19.57	18.737	32.581	28.678	52.425	24.198	28.76	17.843	28.766	14.805
			19.819	18.734	33.277	29.186	53.015	24.165	27.605	18.375	26.379	14.377
			72.875	102.556	76.545	75.205	85.101	50.278	83.325	57.172	63.876	50.746
			102.121	109.625	97.107	99.241	100.486	88.218	97.42	92.978	85.479	77.934
			101.879	109.095	91.723	102.616	101.306	96.427	94.925	101.434	83.633	89.263
			101.171	112.776	89.964	99.963	101.592	97.754	92.35	102.21	81.429	89.491
			100.259	105.079	87.542	97.467	96.056	96.407	89.34	94.82	78.213	90.063
			98.729	102.602	85.565	94.329	93.413	89.69	85.13	89.236	75.947	83.527
			95.218	98.638	85.822	91.903	89.251	88.77	87.03	87.12	72.346	84.195
			93.832	95.24	87.984	87.805	86.476	82.766	80.325	80.869	68.766	79.749
			91.785	94.049	85.431	85.06	82.562	77.863	82.2	72.393	63.37	76.503
			91.246	92.273	82.957	80.676	80.051	67.867	79.46	67.195	58.95	73.769
			89.346	89.819	83.115	77.331	77.889	63.234	73.675	64.554	53.376	71.74
			90.146	88.253	84.032	72.715	73.01	55.524	70.865	57.438	46.541	68.075
			88.598	88.286	79.668	67.869	69.724	54.681	65.935	52.764	43.16	63.572
			86.031	85.069	77.095	63.609	66.97	48.54	63.81	49.378	38.266	63.976
			87.389	79.589	77.518	59.039	66.666	48.331	59.395	47.202	35.456	60.449
			84.72	76.283	74.249	53.818	57.696	44.887	56.59	41.131	33.166	55.835
			85.05	72.961	71.229	56.405	57.301	46.206	53.455	40.412	29.219	54.751
			83.773	71.688	75.798	52.51	54.635	49.375	49.33	41.236	29.405	51.536
			84.056	65.928	70.862	53.984	50.987	48.371	47.7	36.94	28.808	50.823
			83.402	65.184	72.439	51.11	50.575	48.399	46.24	36.528	28.121	46.605
			84.433	62.391	69.368	49.989	55.542	45.633	39.94	37.73	27.574	45.835
			80.249	57.312	66.613	49.713	56.861	43.73	39.965	37.356	27.672	45.476
			79.819	54.618	66.522	48.439	55.468	39.331	36.565	36.895	23.142	43.449
			80.86	53.023	64.296	48.306	59	38.577	33.65	35.865	25.385	43.189
			78.165	50.914	58.949	48.064	58.795	38.601	32.87	36.816	26.781	41.928
			76.841	49.214	58.166	46.014	61.782	35.173	30.225	37.865	25.257	39.898
			77.327	47.618	53.162	44.214	60.096	38.766	29.38	37.449	26.766	41.356
			76.215	44.355	52.075	43.536	60.441	35.585	30.195	37.73	24.331	40.392
			74.994	44.263	49.522	45.434	61.711	36.423	30.4	39.97	25.269	36.751
			75.044	43.628	45.751	45.308	58.405	36.968	26.56	38.816	26.349	39.437
			73.96	40.332	41.308	44.713	60.025	35.351	26.885	38.551	26.266	38.407
			73.383	38.112	39.506	43.271	56.547	33.839	25.44	36.644	25.997	35.602
			73.299	38.809	37.605	41.86	56.625	38.798	25.84	40.236	24.488	37.623
			70.383	36.161	37.66	43.467	61.522	37.214	23.18	38.524	24.133	35.802
			68.439	39.069	34.885	41.347	63.924	34.758	22.615	37.303	25.574	35.096
			70.508	36.444	33.036	40.143	64.678	32.964	19.81	38.682	25.766	32.605
			69.604	34.951	32.075	40.745	62.676	34.798	20.23	38.09	26.213	32.689
			67.28	36.22	32.7	39.547	64.79	40.056	19.615	36.135	26.713	32.066
			67.283	39.806	31.747	36.216	62.954	37.077	20.94	38.191	27.541	32.829
			65.421	36.832	32.826	36.814	62.395	40.04	20.525	39.689	26.799	34.536
			67.735	34.418	32.613	36.674	62.238	39.387	19.965	37.288	27.272	33.171
			67.283	34.336	32.107	36.945	62.344	39.246	20.03	37.918	26.675	30.775
			68.536	32.809	32.3	37.209	61.223	40.944	21.04	40.251	28.16	30.47
			70.558	31.562	33.431	36.085	59.408	42.109	20.815	41.015	27.488	33.21
			66.988	31.487	32.553	38.763	58.301	40.714	18.795	42.955	25.754	32
			67.187	31.477	32.7	38.694	58.504	41.302	19.155	40.528	27.68	30.754
			64.947	28.836	31.514	38.193	60.276	38.31	19.245	38.719	27.112	32.263
			64.551	30.954	31.806	38.768	60.727	38.359	19.43	36.247	25.781	30.623
			62.402	30.039	33.063	40.811	60.134	36.681	19.745	33.397	24.544	29.359
			61.277	31.562	32.17	43.733	60.559	34.641	18.195	35.135	25.101	28.766
			59.343	29.155	32.02	42.46	59.952	34.379	19.285	31.345	26.299	29.162
			59.502	32.947	34.233	43.177	61.759	37.927	20.195	34.663	26.55	27.509
			57.364	31.211	32.609	42.11	62.086	39.738	19.925	32.895	27.583	28.446
			56.938	29.99	32.099	41.959	62.559	38.895	19.16	33.157	27.021	26.251
		max	102.121	112.776	97.107	102.616	101.592	97.754	97.42	102.21	85.479	90.063
		(max-f0)/f0	3.94724	4.86459	2.59031	2.40566	0.739976	3.01966	2.66034	4.76578	2.40228	5.16152
