# Supplementary material for: Depressive patient‐derived GABA interneurons reveal abnormal neural activity associated with HTR2C
Source: EMBO Mol Med. 2022 Nov 14;15(1):e16364. doi: 10.15252/emmm.202216364 (PMC9832822; doi:10.15252/emmm.202216364)
Supplement: Supplementary file 12 — Source Data for Figure 6 [file EMMM-15-e16364-s011.zip]

Archive with 18 entries (14 files):
- Figure 6/
- __MACOSX/._Figure 6
- Figure 6/6C-E/
- __MACOSX/Figure 6/._6C-E
- Figure 6/6L and N/
- __MACOSX/Figure 6/._6L and N
- Figure 6/6F and G/
- __MACOSX/Figure 6/._6F and G
- Figure 6/6C-E/sMDD D45 single neuron.xlsx
- __MACOSX/Figure 6/6C-E/._sMDD D45 single neuron.xlsx
- Figure 6/6C-E/+Trzd morophology.pzfx
- __MACOSX/Figure 6/6C-E/._+Trzd morophology.pzfx
- Figure 6/6C-E/CTRL D45 single neuron.xlsx
- __MACOSX/Figure 6/6C-E/._CTRL D45 single neuron.xlsx
- Figure 6/6L and N/+Trzd ephys.pzfx
- __MACOSX/Figure 6/6L and N/._+Trzd ephys.pzfx
- Figure 6/6F and G/statistics results.pzfx
- __MACOSX/Figure 6/6F and G/._statistics results.pzfx
