# Supplementary material for: Depressive patient‐derived GABA interneurons reveal abnormal neural activity associated with HTR2C
Source: EMBO Mol Med. 2022 Nov 14;15(1):e16364. doi: 10.15252/emmm.202216364 (PMC9832822; doi:10.15252/emmm.202216364)
Supplement: Supplementary file 12 — Source Data for Figure 6 [file EMMM-15-e16364-s011.zip › Figure 6/6C-E/sMDD D45 single neuron.xlsx]

## Sheet: Sheet1
不加药
		1	2	3	4	5	6	7	8	9	10	11	12	13	14	15	16	17	18	19	20	21	22	23	24	25	26	27	28	29	30	31	32	33	34	35	36	37	38	39	40	41	42	43	44	45	46	47	48
	radius	intersec
	10	2	3	2	3	4	2	2	2	3	2	3	3	2	4	2	2	2	2	2	2	2	3	3	4	2	3	2	3	3	3	3	2	4	3	3	2	2	2	3	4	3	3	2	3	3	3	3	2
	20	2	3	2	3	5	3	2	2	4	2	3	3	3	4	2	3	2	3	2	2	2	3	3	4	3	5	2	4	3	3	4	2	4	3	3	2	3	2	3	4	3	3	3	3	4	4	3	3
	30	2	3	2	4	6	3	2	2	5	3	3	4	3	4	2	3	2	3	3	2	2	3	5	4	3	4	3	4	3	3	4	2	4	3	3	2	3	4	3	5	3	3	3	3	5	4	3	3
	40	2	3	2	4	6	3	2	3	4	3	4	4	3	5	2	3	2	4	3	2	2	3	5	5	3	4	2	3	3	3	4	3	5	3	3	3	3	4	3	5	3	3	3	1	4	4	2	3
	50	2	3	3	4	5	3	2	3	4	4	4	5	3	3	3	3	2	4	3	2	2	3	5	3	3	2	2	3	3	3	2	3	4	2	3	4	3	4	3	3	3	3	4	1	3	2	3	3
	60	2	3	3	3	5	3	2	3	3	4	2	2	2	3	4	3	2	3	3	2	2	3	5	2	3	2	2	3	3	2	2	3	3	2	3	3	3	3	3	2	3	3	2	1	3	2	3	3
	70	2	3	4	3	5	2	2	3	2	4	2	2	2	2	4	2	2	1	2	2	2	3	5	1	1	2	2	2	3	2	2	3	3	2	2	2	3	3	2	1	2	2	2	1	2	2	2	3
	80	2	2	4	1	4	2	1	2	1	4	2	1	1	2	4	2	2	1	2	2	2	3	5	1	1	1	1	2	3	1	2	3	1	2	1	1	2	2	1	1	1	2	1	1		1	2	3
	90	1	2	4	1	3	2	1	2		3	1	1	1	1	5	2	2	1	2	2	2	3	3	1	1		1	1	2	2	1	3	1	4	1			2	1	1	1	2		1		1	2	3
	100	1	1	4	1	2	1	1	1		1	1	1	1	1	4	2	2	1	2	2	3	1		1	1		1		2	2	1	3		2	1			1	1	1	1	2		1		1	2	3
	110	1	1	3		2	1	1			1	1	1	1	1	4	1	2		2	2	3	1		1	1		1		2	2		2		2				1	1	1	1	2		1		1	2	3
	120	1	1	3		2	1	1				1	1		1	2		1		2	2	3	1		1	1		1		1	2		1		1				1	2	1		1		1		1	2	2
			1	3		2		1				1	1					1		2	1	3	1		1	1		1		1	2		1							1			1		1		1	2	2
			1	2		2		1										1		2	1	4	1		1	1		1			1														1		1	2	2
			1	2		1		1										1		2	1	3	1		1	1		1			1														2		1	2	2
			1	1		1		1										1		2	1	2	1		1	1		1			1														1		1	1
				1				1										1			1	1	1		1	1		1			1														1		1	1
								1										1				1	1		1	1		1			1														1		1	1
								1										1				1			1	1		1			1														1		1	1
								1										1				1			1	1		1			1																1
								1										1				1			1	1		1			1																1
								1										1				1			1			1			1																1
								1										1				1			1			1																			1
								1										1				1			1			1																			1
																		1				1			1			1																			1
																		1				1			1			1																			1
																		1				1						1																			1
																		1				1						1																			1
																		1				1						1
																		1				1						1
																						1
	max	2	3	4	4	6	3	2	3	5	4	4	5	3	5	5	3	2	4	3	2	4	3	5	5	3	5	3	4	3	3	4	3	5	4	3	4	3	4	3	5	3	3	4	3	5	4	3	3
	sum	20	32	45	27	55	26	31	23	26	31	28	29	22	31	38	26	41	23	36	29	54	36	39	42	32	23	38	25	32	39	25	31	29	29	23	19	22	29	27	29	24	30	20	26	24	42	39	40
加药		1	2	3	4	5	6	7	8	9	10	11	12	13	14	15	16	17	18	19	20	21	22	23	24	25	26	27	28	29	30	31	32	33	34	35	36	37	38	39	40	41	42	43	44	45	46	47	48
	radius	intersec
	10	3	2	2	3	2	2	2	3	2	2	2	2	2	2	2	3	2	2	3	3	2	3	2	3	2	3	2	3	3	2	3	2	3	3	3	2	2	2	3	2	2	2	2	2	3	2	2	2
	20	3	2	2	3	2	2	2	4	2	2	2	2	3	2	2	4	3	2	3	3	2	3	2	3	2	3	2	3	4	2	3	2	3	3	3	2	3	2	3	2	3	2	2	3	2	2	2	2
	30	3	2	2	3	2	2	3	4	2	2	2	2	3	2	2	4	3	2	3	4	2	3	2	3	2	2	2	3	4	3	3	2	3	2	3	2	3	2	3	3	3	2	2	3	2	2	2	2
	40	3	2	3	2	2	2	3	4	2	2	2	2	2	2	2	4	3	2	3	4	2	3	2	2	2	2	2	2	4	3	3	2	3	2	3	2	3	2	3	4	3	3	2	3	2	2	2	2
	50	1	2	2	2	1	1	3	4	2	2	2	2	2	3	2	4	3	2	3	4	2	2	2	2	2	2	2	2	4	3	1	2	4	2	2	2	3	2	2	4	3	2	2	3	2	2	2	2
	60	1	2	2	2	1	1	3	4	2	3	2	2	2	2	2	4	2	2	3	3	2	2	1	2	2	2	2	2	4	2	1	2	3	2	2	2	2	2	2	3	2	2	2	3	2	2	2	2
	70	1	2	1	2	1	1	2	3	2	3	2	2	2	1	2	1	2	2	2	3	1	2	2	2	2	2	2	2	4	2	1	2	2	2	2	1	2	2	2	2	2	2	2	3	2	2	2	2
	80	1	2	1	2	1	1	2	3	2	3	2	2	2	1	2	1	1	1	2	3	1	2	2	2	2	2	2	2	3	1	1	2	1	2	2	1	2	2	2	2	2	2		3	1	2	2	2
	90	1	2	1	2	1	1	1	2	2	2	2	1	2	1	2	1	1	1	2	3	1	2	2	1	2	2	2	1	3		1	2	1	2	2	1	2	2	2	2	2	2		3	1	2	1	1
	100	1	2	1	2	1	1	1	1	1	1	1	1	2		2	1	1	1	2	2	1	2	2	1	2	2	1	1	2		1	1		1	2		2	2	2	2	1	2		2	1	1	1	1
	110	1	2		1	1	1	1	1	1	1	1	1	2		2	1	1	1	2	1	3	1	2	1	1	2	1	1	2		1	1		1	1			2		2		2		2			1	1
	120	1	1		1		1		1	1	1	1	1	1		2		1	1	1		1	1	2		1	2	1		2			1		1	1			2		2		2		2			1	1
	130	1	1		1		1			1		1	1			2		1	1	1			1	2		1	1	1		1			1		1				2		2		1		1			1	1
	140	1	1							1		1	1			1		1	1	1			1					1		1					1				1		2				1			1	1
	150	1	1							1		1	1			1		1		1			1					1		1					1				1		1				1				1
	160	1								1		1	1			1				1			1					1		1					1				1		1				1				1
	170	1								1		1	1			1				1			1					1		1									1		1				1				1
	180	1										1	1							1			1					1		1									1		1				1				1
	190	1										1	1							1			1					1																	1				1
	200	1											1							1								1
	210	1											1							1								1
	220	1																		1								1
																				1								1
																				1
																				1
																				1
																				1
																				1
	max	3	2	3	3	2	2	3	4	2	3	2	2	3	3	2	4	3	2	3	4	3	3	2	3	2	3	2	3	4	3	3	2	4	3	3	2	3	2	3	4	3	3	2	3	3	2	2	2
	sum	30	26	17	26	15	17	23	34	26	24	28	29	25	16	30	28	26	21	45	33	20	33	25	22	23	27	32	22	45	18	19	22	23	27	26	15	24	31	24	38	23	26	14	39	18	19	22	27
					1.84353e-06
					3.9635e-05
[truncated: 25 more columns]
