# Supplementary material for: Depressive patient‐derived GABA interneurons reveal abnormal neural activity associated with HTR2C
Source: EMBO Mol Med. 2022 Nov 14;15(1):e16364. doi: 10.15252/emmm.202216364 (PMC9832822; doi:10.15252/emmm.202216364)
Supplement: Supplementary file 12 — Source Data for Figure 6 [file EMMM-15-e16364-s011.zip › Figure 6/6C-E/CTRL D45 single neuron.xlsx]

## Sheet: Sheet1
未加药			1	2	3	4	5	6	7	8	9	10	11	12	13	14	15	16	17	18	19	20	21	22	23	24	25	26	27	28	29	30	31	32	33	34	35	36	37	38	39	40	41	42	43	44	45	46	47
		radius	intersec
		10	2	2	2	2	2	2	2	2	2	2	2	2	3	3	2	2	2	3	2	3	2	2	2	3	2	2	2	2	2	2	2	2	2	2	4	2	3	2	2	4	2	2	2	2	3	2	2
		20	2	2	3	2	2	2	2	2	2	2	2	2	3	3	2	2	2	3	2	4	2	2	2	3	2	2	2	2	2	2	2	2	2	2	4	3	3	2	3	4	2	2	2	2	3	3	2
		30	3	2	3	2	2	3	2	3	2	2	2	2	3	2	2	3	2	4	2	5	2	2	2	3	2	2	3	2	2	2	2	2	2	2	4	3	3	2	3	3	2	2	2	3	3	3	2
		40	3	2	3	2	2	3	2	3	2	2	2	2	2	2	2	2	2	4	2	4	2	2	2	2	2	2	3	3	2	2	2	2	2	2	3	3	2	2	3	3	2	2	2	3	3	3	2
		50	2	2	3	2	1	3	2	3	2	2	2	2	2	2	2	2	2	3	1	4	3	2	2	2	2	2	2	2	3	2	2	2	2	2	3	2	1	1	1	2	2	2	2	3	2	3	2
		60	2	2	3	2	1	3	2	3	1	2	2	2	1	2	2	2	1	2	1	2	3	1	2	2	2	2	2	3	3	1	2	1	2	3	2	2		1	1	2	2	1	2	3	2	2	2
		70	2	2	3	2	1	1	1	3	1	2	1	2	1	1	2	2	1	2	2		2		2	2	1	2	1	3	3	1	2	1	2	3	1	3		1	1	2	2	1	2	3	1	2	2
		80	2	2	2	2	1	1	1	2	1	2	1	2	1	1	1	2	1	2	2		2		3	2	1	2	1	1	3	1	1	1	2	1		3		1	1	1	2	1	2	3		2	2
		90	2	2	1	2	1		1	2	1	2	1	2	1	1	1	2	1	2	1		1		3	2	1	1	1	1	3	1		1	2	1		3		1	1	1	2	1	1	2		1	2
		100	2	1	1	1	1		1	1	1	2	1	2		1	1	1	1	2	1				3	2		2	1	1	2	1		1	1			3		1		1	2	1	1	2		1	2
		110	1	1	1	1	1			1	1	1	1	1		1	1	1	1	1	1				2	2		2	1	1	2	1		1				3		1			1	1		1			2
		120	1	1	1	1	1			1	1	1	1	1		1	1	1		1	1				2	1		1	1	1	2	1		1				2		1			1	1		1			1
		130	1	1		1	1			1	1	1					1	1		1	1				2	1		1	1	1	1	1		1				2		1			1	1					1
		140	1	1		1	1			1	1						1	1		1	1					1		1	1	1		1		1				1		1			1	1					1
		150	1	1		1	1			1	1							1		1	1							1		1		1		1						1				1
		160	1	1		1	1			1	1									1	1							1		1										1				1
				1		1	1				1									1	1							1		1										1				1
				1			1													1								1												1				1
				1																1								1												1				1
				1																1																								1
				1																1																								1
				1																																								1
				1																																								1
																																												1
																																												1
		max	3	2	3	2	2	3	2	3	2	2	2	2	3	3	2	3	2	4	2	5	3	2	3	3	2	2	3	3	3	2	2	2	2	3	4	3	3	2	3	4	2	2	2	3	3	3	2
		sum	28	32	26	26	22	18	16	30	22	23	18	22	17	20	21	25	16	38	23	22	19	11	29	28	15	29	22	27	30	20	15	20	19	18	21	35	12	23	16	23	24	30	18	28	17	22	25
Trzd			1	2	3	4	5	6	7	8	9	10	11	12	13	14	15	16	17	18	19	20	21	22	23	24	25	26	27	28	29	30	31	32	33	34	35	36	37	38	39	40	41	42	43	44	1	2	3
		radius	intersec
		10	2	2	2	2	2	3	3	4	2	3	3	3	2	4	3	3	3	2	3	2	2	3	3	2	2	3	4	3	2	2	3	3	2	2	2	3	3	2	2	2	2	3	2	3	2	2	2
		20	3	2	2	2	2	3	3	4	2	3	3	3	3	4	3	3	3	3	3	2	2	3	3	2	2	3	4	3	2	2	4	3	3	2	2	3	4	2	2	2	3	3	2	3	2	2	2
		30	3	2	2	2	3	3	3	4	2	3	3	5	3	4	3	3	3	2	2	2	3	4	3	2	2	3	4	3	2	2	4	3	3	2	2	3	4	2	2	2	3	3	2	3	2	2	2
		40	3	2	2	2	3	3	3	5	2	3	3	4	3	4	3	3	2	2	2	2	3	4	3	2	2	3	3	3	2	2	3	4	3	2	2	2	4	2	2	2	2	3	3	3	2	2	2
		50	1	2	2	2	3	2	1	5	2	2	3	2	3	4	3	3	2	2	3	1	3	3	3	2	2	2	1	2	2	2	3	3	3	2	2	2	4	2	2	2	2	3	2	3	2	2	2
		60	1	2	2	2	3	2	1	4	4	2	2	3	3	4	3	4	2	1	4	1	2	2	3	2	2	2	1	2	2	2	3	3	3	2	2	1	4	2	2	2	2	2	2	2	2	2	2
		70	1	1	2	1	1	1	1	3	3	2	1	3	2	4	1	1	2	1	4	1	2	2	3	2	2	1	1	2	2	2	4	3	3	2	2	1	3	2	2	2	2	2	1	2	2	2	3
		80	1	2	2	1	1	1	1	2	2	2	1	2	2	4	1		2	1	4	1	1	2	3	2	2	1	1	2	2	2	3	2	2	1	2		3	2	2	2	1	1	1	1	2	1	2
		90	1	1		1	1	1	1	2	2	2		2	2	4	1		2	1	4	1	1	2	3	1	2	2	1	1	2	1	3	2	2	1	2		3	2	1	1	1		1	1	2	1	2
		100	1			1	1		1	2	2	2		2	2	4	1		2	1	4	1		1	2	1	2	1		1	1	1	2	2	2	1	2		3	2	1	1	1			1	1		2
		110	1				1		1	2	2	2		2	1	4	1		2	1	3	1		1	1	1	1				1	1	1	2	1	1	2		3	2	1	1	1			1			2
		120	1				1		1		2	2		2		3	1		2	1	1	1		1		1					1	1	1	2	1	1	1		2	2	1	1	1			1			2
		130	1				1				2	1		2		2	1		2	1	1	1		1		1					1	1	1	1	1	1	1		2	2	1	1	1			1			1
		140	1				1				1	1		1		1	1		2					1		1					1		1		1	1	1		2	2	1	1	1			1			1
		150	1				1				1	1		1		1	1		1					1		1					1				1	1			2	2	1	1	1			1			1
		160	1								1	1		1			1							1		1					1				1	1			1	2		1	1			1			1
		170	1								1	1		1			1									1					1				1				1	1			1						1
		180	1									1		1			1									1					1				1				1	1			1						1
		190												1			1									1					1								1	1
														1												2					1								1	1
														1																	1								1	1
																																							1	1
																																							1	1
																																								1
		max	3	2	2	2	3	3	3	5	4	3	3	5	3	4	3	4	3	3	4	2	3	4	3	2	2	3	4	3	2	2	4	4	3	2	2	3	4	2	2	2	3	3	3	3	2	2	3
		sum	25	16	16	16	25	19	20	37	33	34	19	43	26	51	31	20	32	19	38	17	19	32	30	29	21	21	20	22	30	21	36	33	34	23	25	15	54	40	23	24	27	20	16	28	19	16	31
[truncated: 34 more columns]
